# Supplementary material for: Comparative proteomics reveals that fatty acid metabolism is involved in myocardial adaptation to chronic hypoxic injury
Source: PLoS One. 2024 Jun 17;19(6):e0305571. doi: 10.1371/journal.pone.0305571 (PMC11182518; doi:10.1371/journal.pone.0305571)
Supplement: S1 Table — (XLSX) [file pone.0305571.s003.xlsx]

## Sheet: Table S1
Table S1 Putative annotations of differentially expressed proteins (DEPs) of mouse cardiac myocytes after treated with hypoxia
Protein	Description	24h_1	48h_1	72h_1	0h_1	24h_2	48h_2	72h_2	0h_2	24h_3	48h_3	72h_3	0h_3	24h-vs-0h	24h-vs-0h-p	48h-vs-0h	48h-vs-0h-p	72h-vs-0h	72h-vs-0h-p	72h-vs-48h	72h-vs-48h-p	48h-vs-24h	48h-vs-24h-p	BP_GO_ID	BP_GO_Desc	BP_GO_Level	CC_GO_ID	CC_GO_Desc	CC_GO_Level	MF_GO_ID	MF_GO_Desc	MF_GO_Level	KEGG_KO	KEGG_Pathway_ID	KEGG_Pathway_Desc	Domain_ID	Domain_Desc	SubcellurLocation	COG_Gene	BlastScore	COG_Code	COG_Desc
Q8BH24	TM9S4_MOUSE Tansmembane 9 supefamily membe 4 OS=Mus musculus OX=10090 GN=Tm9sf4 PE=1 SV=1	0	0	6.64024	0	0	0	1.20905	0	0.494893	0	3.65582	0	nan	nan	nan	nan	nan	nan	nan	nan	nan	nan				GO:0005575;GO:0044425;GO:0016021;GO:0016020;GO:0031224;	cellular_component;membrane part;integral component of membrane;membrane;intrinsic component of membrane;	1;2;4;2;3;				K17086			IPR004240;	Nonaspanin (TM9SF);	plasma membrane	Hs7662028	1268	U	[U] Intracellular trafficking, secretion, and vesicular transport;
Q9JKY0	CNOT9_MOUSE CC4-NOT tansciption complex subunit 9 OS=Mus musculus OX=10090 GN=Cnot9 PE=1 SV=1	0.588827	1.06837	1.28318	0.866658	0.776354	0.619076	1.32979	0.996701	0.927849	1.30364	1.51252	0.727026	0.88521	0.472875	1.15469	0.568738	1.59262	0.00811594	1.37926	0.150008	1.30443	0.356558	GO:2000325;GO:2000327;GO:0019221;GO:0019222;GO:0048585;GO:2001141;GO:0048583;GO:0007165;GO:0007166;GO:1901362;GO:1901360;GO:0080090;GO:0009755;GO:0051716;GO:0010605;GO:0009968;GO:0009966;GO:0010608;GO:0043043;GO:0010467;GO:0016458;GO:0044093;GO:0048518;GO:0048519;GO:0033144;GO:0033147;GO:0033146;GO:0033143;GO:0060255;GO:0034645;GO:0030518;GO:0010033;GO:0046483;GO:0044700;GO:1901564;GO:0044249;GO:…	regulation of ligand-dependent nuclear receptor transcription coactivator activity;positive regulation of ligand-dependent nuclear receptor transcription coactivator activity;cytokine-mediated signaling pathway;regulation of metabolic process;negative regulation of response to stimulus;regulation of RNA biosynthetic process;regulation of response to stimulus;signal transduction;cell surface recep…	4;3;6;3;3;6;3;4;5;5;4;4;5;3;4;4;4;6;6;5;4;4;2;2;5;6;6;5;4;5;6;4;4;3;4;4;4;4;6;5;3;4;4;4;7;4;4;5;4;2;2;3;5;5;3;5;4;3;5;1;2;5;5;5;5;6;5;5;6;2;6;5;6;5;5;5;5;6;4;3;4;2;4;6;3;4;5;5;4;5;5;4;2;6;7;5;5;6;5;5;5;4;5;5;3;6;5;5;5;6;4;4;5;5;7;5;6;6;2;3;5;6;7;5;5;5;4;3;5;3;4;4;3;3;5;3;3;6;6;3;	GO:0035770;GO:0030529;GO:0016020;GO:0043234;GO:0043231;GO:0043232;GO:0030014;GO:0044424;GO:0044464;GO:0043229;GO:0043228;GO:0036464;GO:0043227;GO:0043226;GO:0044444;GO:0030015;GO:0005737;GO:0005634;GO:1990904;GO:0005623;GO:0005622;GO:0032991;GO:0000932;GO:0005575;	ribonucleoprotein granule;intracellular ribonucleoprotein complex;membrane;protein complex;intracellular membrane-bounded organelle;intracellular non-membrane-bounded organelle;CCR4-NOT complex;intracellular part;cell part;intracellular organelle;non-membrane-bounded organelle;cytoplasmic ribonucleoprotein granule;membrane-bounded organelle;organelle;cytoplasmic part;CCR4-NOT core complex;cytopla…	5;4;2;3;4;4;4;3;2;3;3;5;3;2;4;4;4;5;3;2;3;2;6;1;				K12606	map03018;	RNA degradation;	IPR007216;IPR016024;IPR011989;	CNOT9/Caf40;Armadillo-type fold;Armadillo-like helical;	extracellular	Hs4885579	612	R	[R] General function prediction only;
Q9WTM5	UVB2_MOUSE uvB-like 2 OS=Mus musculus OX=10090 GN=uvbl2 PE=1 SV=3	0.77605	1.05856	0.950588	0.909357	1.15968	1.01298	1.14115	0.961558	1.05949	0.964783	1.00125	1.00456	1.04164	0.752428	1.05594	0.237236	1.07564	0.315806	1.01866	0.779582	1.01372	0.913171	GO:0006366;GO:0008104;GO:0080090;GO:0019222;GO:0006473;GO:0051171;GO:0006475;GO:0006139;GO:0045893;GO:0031056;GO:0031058;GO:0010556;GO:1901362;GO:0071840;GO:0035065;GO:0044710;GO:0035066;GO:0070727;GO:0010467;GO:0018193;GO:0014070;GO:0044092;GO:0048518;GO:0033036;GO:0032392;GO:0016573;GO:0043967;GO:0060255;GO:0071169;GO:0045184;GO:0010628;GO:2001141;GO:0090670;GO:0090671;GO:0090672;GO:0090202;GO:…	transcription from RNA polymerase II promoter;protein localization;regulation of primary metabolic process;regulation of metabolic process;protein acetylation;regulation of nitrogen compound metabolic process;internal protein amino acid acetylation;nucleobase-containing compound metabolic process;positive regulation of transcription, DNA-templated;regulation of histone modification;positive regul…	7;4;4;3;8;4;9;4;6;5;5;5;5;2;6;3;6;4;5;7;5;4;2;3;7;5;6;4;7;4;5;6;5;6;5;6;4;4;4;8;5;5;4;4;6;5;6;7;10;4;3;4;5;2;7;4;5;3;6;2;4;7;3;4;4;9;6;4;3;3;5;5;1;7;2;5;3;6;4;6;5;2;6;3;6;5;7;5;6;7;6;6;6;3;6;6;5;4;8;4;4;6;5;4;7;4;7;2;5;6;5;5;7;5;6;6;4;4;3;7;5;2;4;7;5;5;5;4;3;5;7;4;5;5;4;6;3;6;3;7;4;6;5;6;7;7;7;5;4;5;4;4;5;3;4;6;6;5;5;4;6;5;3;5;8;7;5;5;5;5;6;5;3;5;3;7;4;6;3;2;3;4;3;5;6;5;5;3;4;8;8;4;3;	GO:0033202;GO:0031974;GO:0035267;GO:0030529;GO:0031981;GO:0071339;GO:0000790;GO:0000791;GO:1990234;GO:0043234;GO:0043230;GO:0043231;GO:0043232;GO:0043233;GO:0044428;GO:0044424;GO:0044427;GO:0044421;GO:0031248;GO:1990904;GO:1902562;GO:0043229;GO:0043228;GO:0000785;GO:0000228;GO:0005622;GO:0043227;GO:0034708;GO:0005719;GO:0005654;GO:0031982;GO:0044446;GO:0044422;GO:0031011;GO:0005737;GO:0070603;GO:…	DNA helicase complex;membrane-enclosed lumen;NuA4 histone acetyltransferase complex;intracellular ribonucleoprotein complex;nuclear lumen;MLL1 complex;nuclear chromatin;euchromatin;transferase complex;protein complex;extracellular organelle;intracellular membrane-bounded organelle;intracellular non-membrane-bounded organelle;organelle lumen;nuclear part;intracellular part;chromosomal part;extrace…	4;2;8;4;5;7;4;4;5;3;3;4;4;3;4;3;4;2;4;3;6;3;3;3;5;3;3;4;5;5;4;3;2;5;4;4;5;5;5;5;2;2;6;6;5;4;4;7;2;2;5;3;2;5;1;4;5;	GO:0043531;GO:0001883;GO:1901363;GO:1990837;GO:0097367;GO:0000166;GO:0000975;GO:0044877;GO:0032549;GO:0001067;GO:0004386;GO:0044212;GO:0016818;GO:0016817;GO:0043139;GO:0001012;GO:0001158;GO:0005488;GO:0003676;GO:0003677;GO:0003678;GO:0001094;GO:0001091;GO:0001099;GO:0043141;GO:0017076;GO:0005524;GO:0000980;GO:0016787;GO:0003824;GO:0001085;GO:0008094;GO:0097159;GO:0001098;GO:0016462;GO:0000976;GO:…	ADP binding;purine nucleoside binding;heterocyclic compound binding;sequence-specific double-stranded DNA binding;carbohydrate derivative binding;nucleotide binding;regulatory region DNA binding;macromolecular complex binding;ribonucleoside binding;regulatory region nucleic acid binding;helicase activity;transcription regulatory region DNA binding;hydrolase activity, acting on acid anhydrides, in…	5;5;3;7;3;4;6;3;5;5;8;7;5;4;10;8;9;2;4;5;9;7;6;5;11;5;6;10;3;2;5;10;3;4;6;8;9;5;4;10;4;10;5;9;4;5;6;6;3;6;4;5;4;8;6;3;1;4;6;8;6;4;5;6;4;9;10;7;3;8;9;4;	K11338			IPR010339;IPR027238;IPR003593;IPR027417;	TIP49, C-terminal;RuvB-like;AAA+ ATPase domain;P-loop containing nucleoside triphosphate hydrolase;	cytosol	Hs5730023	935	K	[K] Transcription;
Q9JKY5	HIP1_MOUSE Huntingtin-inteacting potein 1-elated potein OS=Mus musculus OX=10090 GN=Hip1 PE=1 SV=2;	0	2.28631	0	0	3.06861	0	0	0	2.44832	0	0	4.19676	0.65729	nan	0.54478	nan	nan	nan	nan	nan	0.82883	nan	GO:0072583;GO:0008219;GO:0044699;GO:0006810;GO:0009987;GO:0006915;GO:0008150;GO:0051234;GO:0051179;GO:0006897;GO:0012501;GO:0006898;GO:0044763;GO:0016192;	clathrin-mediated endocytosis;cell death;single-organism process;transport;cellular process;apoptotic process;biological_process;establishment of localization;localization;endocytosis;programmed cell death;receptor-mediated endocytosis;single-organism cellular process;vesicle-mediated transport;	8;4;2;4;2;6;1;3;2;6;5;7;3;5;	GO:0043229;GO:0043228;GO:0030135;GO:0043226;GO:0030136;GO:0030665;GO:0005575;GO:0098589;GO:0031982;GO:0030662;GO:0016023;GO:0031410;GO:0098805;GO:0016020;GO:0031988;GO:0044433;GO:0005905;GO:0048471;GO:0005737;GO:0005856;GO:0098588;GO:0030659;GO:0097708;GO:0012506;GO:0044425;GO:0031090;GO:0043227;GO:0043231;GO:0043232;GO:0044464;GO:0005623;GO:0005622;GO:0044446;GO:0044444;GO:0012505;GO:0044424;GO:…	intracellular organelle;non-membrane-bounded organelle;coated vesicle;organelle;clathrin-coated vesicle;clathrin-coated vesicle membrane;cellular_component;membrane region;vesicle;coated vesicle membrane;cytoplasmic, membrane-bounded vesicle;cytoplasmic vesicle;whole membrane;membrane;membrane-bounded vesicle;cytoplasmic vesicle part;coated pit;perinuclear region of cytoplasm;cytoplasm;cytoskelet…	3;3;6;2;7;5;1;3;4;4;5;5;3;2;5;4;3;5;4;5;4;5;4;4;2;3;3;4;4;2;2;3;3;4;3;3;2;	GO:0005543;GO:0003779;GO:0003674;GO:0005488;GO:0043167;GO:0008092;GO:0008289;GO:0035091;GO:0005515;GO:0043168;	phospholipid binding;actin binding;molecular_function;binding;ion binding;cytoskeletal protein binding;lipid binding;phosphatidylinositol binding;protein binding;anion binding;	4;5;1;2;3;4;3;5;3;4;	K20040			IPR002558;IPR030555;IPR011417;IPR013809;IPR030224;IPR008942;IPR032422;	I/LWEQ domain;Huntingtin-interacting protein 1-related protein;AP180 N-terminal homology (ANTH) domain;ENTH domain;Sla2 family;ENTH/VHS;Huntingtin-interacting protein 1, clathrin-binding domain;	mitochondria	Hs14760485	1972	Z	[Z] Cytoskeleton;
Q8BVU5	NUDT9_MOUSE ADP-ibose pyophosphatase, mitochondial OS=Mus musculus OX=10090 GN=Nudt9 PE=1 SV=1;	0.965813	0	1.25247	2.18988	0	1.98716	1.34007	0	1.84705	1.15022	1.26734	0	0.64224	nan	0.71633	nan	0.58753	nan	0.82019	0.435054	1.11537	0.814473	GO:0046434;GO:0009166;GO:0009167;GO:0009164;GO:0044281;GO:0009161;GO:0046130;GO:1901360;GO:1901361;GO:0044712;GO:0044710;GO:0009137;GO:0009191;GO:0046483;GO:0019439;GO:0046031;GO:0046032;GO:0046128;GO:0009179;GO:0042454;GO:1901564;GO:0009128;GO:0006163;GO:0006807;GO:0006195;GO:1901575;GO:0009169;GO:0046709;GO:0009158;GO:0046707;GO:0009154;GO:0009150;GO:0009261;GO:0019637;GO:0008150;GO:0008152;GO:…	organophosphate catabolic process;nucleotide catabolic process;purine ribonucleoside monophosphate metabolic process;nucleoside catabolic process;small molecule metabolic process;ribonucleoside monophosphate metabolic process;purine ribonucleoside catabolic process;organic cyclic compound metabolic process;organic cyclic compound catabolic process;single-organism catabolic process;single-organism…	5;6;8;6;4;7;8;4;5;4;3;7;7;4;5;8;8;7;8;7;4;7;6;3;7;4;8;8;7;8;7;7;6;4;1;2;5;5;5;5;3;5;5;4;4;6;7;6;2;6;4;6;2;4;6;7;6;4;5;4;7;8;3;5;6;3;7;6;5;6;3;3;5;4;5;4;5;	GO:0031982;GO:0043230;GO:0043231;GO:0044424;GO:0044421;GO:0043229;GO:0043227;GO:0043226;GO:0044444;GO:0005737;GO:0005739;GO:0044464;GO:0005623;GO:0005622;GO:0070062;GO:1903561;GO:0005575;GO:0005576;	vesicle;extracellular organelle;intracellular membrane-bounded organelle;intracellular part;extracellular region part;intracellular organelle;membrane-bounded organelle;organelle;cytoplasmic part;cytoplasm;mitochondrion;cell part;cell;intracellular;extracellular exosome;extracellular vesicle;cellular_component;extracellular region;	4;3;4;3;2;3;3;2;4;4;5;2;2;3;4;3;1;2;	GO:0047631;GO:0016818;GO:0016817;GO:0003674;GO:0016787;GO:0003824;GO:0016462;GO:0043262;GO:0017110;	ADP-ribose diphosphatase activity;hydrolase activity, acting on acid anhydrides, in phosphorus-containing anhydrides;hydrolase activity, acting on acid anhydrides;molecular_function;hydrolase activity;catalytic activity;pyrophosphatase activity;adenosine-diphosphatase activity;nucleoside-diphosphatase activity;	7;5;4;1;3;2;6;8;7;	K13988	map00230;	Purine metabolism;	IPR000086;IPR015797;	NUDIX hydrolase domain;NUDIX hydrolase domain-like;	nucleus	Hs13129010	655	P	[P] Inorganic ion transport and metabolism;
P10493	NID1_MOUSE Nidogen-1 OS=Mus musculus OX=10090 GN=Nid1 PE=1 SV=2	1.06706	0.954088	1.6682	0.473314	1.01031	0.791833	1.43001	0.583256	1.09124	1.1601	1.6504	0.120188	2.69267	0.00941516	2.46952	0.030475	4.03533	0.00171359	1.63406	0.0094471	0.91713	0.467815	GO:0030155;GO:0007160;GO:0050789;GO:0044699;GO:0045785;GO:0001822;GO:0016043;GO:0007275;GO:0010810;GO:0048513;GO:0065007;GO:0071840;GO:0043062;GO:0048518;GO:0022610;GO:0032502;GO:0031589;GO:0032501;GO:0032836;GO:0010811;GO:0032835;GO:0050794;GO:0044767;GO:0008150;GO:0001655;GO:0048731;GO:0007155;GO:0072001;GO:0072006;GO:0044707;GO:0048856;GO:0030198;GO:0044763;GO:0009987;GO:0048522;	regulation of cell adhesion;cell-matrix adhesion;regulation of biological process;single-organism process;positive regulation of cell adhesion;kidney development;cellular component organization;multicellular organism development;regulation of cell-substrate adhesion;animal organ development;biological regulation;cellular component organization or biogenesis;extracellular structure organization;po…	4;5;2;2;4;4;3;4;5;4;2;2;4;2;2;2;4;2;4;5;4;3;3;1;5;4;3;5;4;3;3;5;3;2;3;	GO:0031012;GO:0071944;GO:0043227;GO:0043226;GO:0070062;GO:1903561;GO:0031982;GO:0005605;GO:0005604;GO:0043230;GO:0044464;GO:0005623;GO:0005578;GO:0005575;GO:0005576;GO:0044420;GO:0044421;	extracellular matrix;cell periphery;membrane-bounded organelle;organelle;extracellular exosome;extracellular vesicle;vesicle;basal lamina;basement membrane;extracellular organelle;cell part;cell;proteinaceous extracellular matrix;cellular_component;extracellular region;extracellular matrix component;extracellular region part;	2;3;3;2;4;3;4;3;3;3;2;2;3;1;2;2;2;	GO:0043394;GO:0050840;GO:0003674;GO:0005488;GO:0043167;GO:0001948;GO:0043169;GO:0005509;GO:0043236;GO:0032403;GO:0043237;GO:0046872;GO:0097367;GO:0044877;GO:0005515;GO:0005518;	proteoglycan binding;extracellular matrix binding;molecular_function;binding;ion binding;glycoprotein binding;cation binding;calcium ion binding;laminin binding;protein complex binding;laminin-1 binding;metal ion binding;carbohydrate derivative binding;macromolecular complex binding;protein binding;collagen binding;	5;3;1;2;3;4;4;6;4;4;5;5;3;3;3;5;	K06826			IPR000152;IPR018097;IPR006605;IPR000716;IPR003886;IPR024731;IPR009030;IPR011042;IPR000742;IPR000033;IPR009017;IPR026823;IPR001881;IPR013032;	EGF-type aspartate/asparagine hydroxylation site;EGF-like calcium-binding, conserved site;G2 nidogen/fibulin G2F;Thyroglobulin type-1;NIDO domain;EGF domain;Growth factor receptor cysteine-rich domain;Six-bladed beta-propeller, TolB-like;EGF-like domain;LDLR class B repeat;Green fluorescent protein;Complement Clr-like EGF domain;EGF-like calcium-binding domain;EGF-like, conserved site;	extracellular	Hs4505395	2154	MW	[M] Cell wall/membrane/envelope biogenesis;[W] Extracellular structures;
F7CVJ5	F7CVJ5_MOUSE AHNAK nucleopotein 2 (Fagment) OS=Mus musculus OX=10090 GN=Ahnak2 PE=1 SV=1;	0	0	1.34319	2.2445	1.00038	0.238324	1.93529	1.83257	0	0	1.2952	2.11055	0.48502	nan	0.11555	nan	0.73917	0.0874832	6.39701	nan	0.23823	nan				GO:0030016;GO:0030017;GO:0043229;GO:0071944;GO:0043227;GO:0043226;GO:0030018;GO:0005737;GO:0044446;GO:0031090;GO:0016023;GO:0031410;GO:0005634;GO:0016020;GO:0031674;GO:0031988;GO:0044433;GO:0044459;GO:0043034;GO:0042383;GO:0030315;GO:0030659;GO:0097708;GO:0012506;GO:0005886;GO:0031982;GO:0043231;GO:0043232;GO:0044464;GO:0005623;GO:0005622;GO:0005575;GO:0044444;GO:0043228;GO:0043292;GO:0044424;GO:…	myofibril;sarcomere;intracellular organelle;cell periphery;membrane-bounded organelle;organelle;Z disc;cytoplasm;intracellular organelle part;organelle membrane;cytoplasmic, membrane-bounded vesicle;cytoplasmic vesicle;nucleus;membrane;I band;membrane-bounded vesicle;cytoplasmic vesicle part;plasma membrane part;costamere;sarcolemma;T-tubule;cytoplasmic vesicle membrane;intracellular vesicle;vesi…	6;4;3;3;3;2;4;4;3;3;5;5;5;2;4;5;4;3;4;4;4;5;4;4;3;4;4;4;2;2;3;1;4;3;5;3;2;2;3;				K23934					cytosol
Q9D6L8	PPIL3_MOUSE Peptidyl-polyl cis-tans isomease-like 3 OS=Mus musculus OX=10090 GN=Ppil3 PE=1 SV=1;	1.20413	1.4302	1.30436	0	0.901316	1.29055	0.832505	0	1.20345	1.7024	1.56525	0.565856	1.9492	nan	2.60558	nan	2.18084	nan	0.83699	0.384194	1.33674	0.0777435	GO:0006457;GO:0090304;GO:0006807;GO:0044237;GO:0043170;GO:1901360;GO:0044260;GO:0006396;GO:0016071;GO:0071704;GO:0010467;GO:0008380;GO:0006139;GO:0009987;GO:0006725;GO:0008150;GO:0008152;GO:0046483;GO:0016070;GO:0044238;GO:0034641;GO:0006397;	protein folding;nucleic acid metabolic process;nitrogen compound metabolic process;cellular metabolic process;macromolecule metabolic process;organic cyclic compound metabolic process;cellular macromolecule metabolic process;RNA processing;mRNA metabolic process;organic substance metabolic process;gene expression;RNA splicing;nucleobase-containing compound metabolic process;cellular process;cellu…	3;5;3;3;4;4;4;6;6;3;5;7;4;2;4;1;2;4;5;3;4;7;	GO:1990904;GO:0043229;GO:0043227;GO:0043226;GO:0005575;GO:0005634;GO:0030529;GO:0071013;GO:0032991;GO:0043231;GO:0044464;GO:0005623;GO:0005622;GO:0044446;GO:0044428;GO:0005681;GO:0044424;GO:0044422;	ribonucleoprotein complex;intracellular organelle;membrane-bounded organelle;organelle;cellular_component;nucleus;intracellular ribonucleoprotein complex;catalytic step 2 spliceosome;macromolecular complex;intracellular membrane-bounded organelle;cell part;cell;intracellular;intracellular organelle part;nuclear part;spliceosomal complex;intracellular part;organelle part;	3;3;3;2;1;5;4;6;2;4;2;2;3;3;4;5;3;2;	GO:0003674;GO:0003755;GO:0016859;GO:0003824;GO:0016853;	molecular_function;peptidyl-prolyl cis-trans isomerase activity;cis-trans isomerase activity;catalytic activity;isomerase activity;	1;5;4;2;3;	K12734			IPR002130;IPR024936;IPR020892;IPR029000;	Cyclophilin-type peptidyl-prolyl cis-trans isomerase domain;Cyclophilin-type peptidyl-prolyl cis-trans isomerase;Cyclophilin-type peptidyl-prolyl cis-trans isomerase, conserved site;Cyclophilin-like domain;	cytosol	Hs19557636	335	O	[O] Posttranslational modification, protein turnover, chaperones;
Q8K0C9	GMDS_MOUSE GDP-mannose 4,6 dehydatase OS=Mus musculus OX=10090 GN=Gmds PE=1 SV=1	0	2.73621	0	1.89545	2.11051	0	1.77316	0	2.42382	0	1.06084	0	1.19611	nan	1.44356	nan	0.74758	nan	0.51787	nan	1.20688	nan	GO:0019673;GO:0046368;GO:0050896;GO:0044249;GO:0034641;GO:0006807;GO:0007165;GO:0007166;GO:1901576;GO:0050789;GO:1901360;GO:0006139;GO:0051716;GO:0007219;GO:1901362;GO:0042350;GO:0042351;GO:0071704;GO:0065007;GO:0044699;GO:0018130;GO:0009226;GO:0044700;GO:0009225;GO:0044271;GO:0009987;GO:0006725;GO:0050794;GO:0009058;GO:0008150;GO:0008152;GO:0019438;GO:0034654;GO:0007154;GO:0046483;GO:0044238;GO:…	GDP-mannose metabolic process;GDP-L-fucose metabolic process;response to stimulus;cellular biosynthetic process;cellular nitrogen compound metabolic process;nitrogen compound metabolic process;signal transduction;cell surface receptor signaling pathway;organic substance biosynthetic process;regulation of biological process;organic cyclic compound metabolic process;nucleobase-containing compound m…	6;6;2;4;4;3;4;5;4;2;4;4;3;6;5;7;8;3;2;2;5;6;3;5;5;2;4;3;3;1;2;5;5;4;4;3;5;3;3;2;4;	GO:0043227;GO:0070062;GO:0043226;GO:0031982;GO:1903561;GO:0043230;GO:0044421;GO:0005575;GO:0005576;	membrane-bounded organelle;extracellular exosome;organelle;vesicle;extracellular vesicle;extracellular organelle;extracellular region part;cellular_component;extracellular region;	3;4;2;4;3;3;2;1;2;	GO:0000166;GO:0050662;GO:1901363;GO:0003674;GO:0043167;GO:0008446;GO:0016829;GO:0043168;GO:1901265;GO:0036094;GO:0003824;GO:0048037;GO:0016835;GO:0016836;GO:0070401;GO:0097159;GO:0050661;GO:0005488;	nucleotide binding;coenzyme binding;heterocyclic compound binding;molecular_function;ion binding;GDP-mannose 4,6-dehydratase activity;lyase activity;anion binding;nucleoside phosphate binding;small molecule binding;catalytic activity;cofactor binding;carbon-oxygen lyase activity;hydro-lyase activity;NADP+ binding;organic cyclic compound binding;NADP binding;binding;	4;4;3;1;3;6;3;4;4;3;2;3;4;5;5;3;5;2;	K01711	map00051;map00520;map01100;	Fructose and mannose metabolism;Amino sugar and nucleotide sugar metabolism;Metabolic pathways;	IPR006368;IPR016040;	GDP-mannose 4,6-dehydratase;NAD(P)-binding domain;	cytosol	Hs4504031	758	G	[G] Carbohydrate transport and metabolism;
4H4V1	4H4V1_MOUSE N-teminal kinase-like potein OS=Mus musculus OX=10090 GN=Scyl1 PE=1 SV=1;	0	1.07973	0.35826	0	6.36915	1.03841	0.735842	0	1.02992	0.931632	0.457059	0	nan	nan	nan	nan	nan	nan	0.50862	0.0146568	0.27479	0.27047
Q8K0Z7	TACO1_MOUSE Tanslational activato of cytochome c oxidase 1 OS=Mus musculus OX=10090 GN=Taco1 PE=1 SV=1	0.772046	0	1.87112	0.803421	0.618972	1.35519	1.00434	0	0.994757	1.21611	2.1885	1.17555	0.80371	0.398255	1.29931	0.274457	1.70592	0.239662	1.31295	0.445966	1.61664	0.0468646	GO:0044238;GO:0080090;GO:0019222;GO:0031326;GO:0031323;GO:0044249;GO:0034641;GO:0006807;GO:0034645;GO:0050789;GO:0043043;GO:0044267;GO:0044260;GO:0010608;GO:0051246;GO:0071704;GO:0010467;GO:0065007;GO:2000112;GO:0010468;GO:1901576;GO:0060255;GO:0009987;GO:0009889;GO:0050794;GO:0009058;GO:0009059;GO:0008150;GO:0051171;GO:0008152;GO:0044271;GO:0034248;GO:0043604;GO:0032268;GO:1901564;GO:0043603;GO:…	primary metabolic process;regulation of primary metabolic process;regulation of metabolic process;regulation of cellular biosynthetic process;regulation of cellular metabolic process;cellular biosynthetic process;cellular nitrogen compound metabolic process;nitrogen compound metabolic process;cellular macromolecule biosynthetic process;regulation of biological process;peptide biosynthetic process…	3;4;3;5;4;4;4;3;5;2;6;5;4;6;5;3;5;2;6;5;4;4;2;4;3;3;5;1;4;2;5;5;6;5;4;5;5;4;3;4;5;6;5;6;	GO:0005623;GO:0005622;GO:0043227;GO:0005737;GO:0005634;GO:0005739;GO:0043226;GO:0044424;GO:0043231;GO:0044464;GO:0043229;GO:0005575;GO:0044444;	cell;intracellular;membrane-bounded organelle;cytoplasm;nucleus;mitochondrion;organelle;intracellular part;intracellular membrane-bounded organelle;cell part;intracellular organelle;cellular_component;cytoplasmic part;	2;3;3;4;5;5;2;3;4;2;3;1;4;				K18189			IPR017856;IPR029072;IPR026564;IPR002876;	Integrase, N-terminal zinc-binding domain-like;YebC-like;Transcriptional regulator TACO1-like, domain 3;Transcriptional regulator TACO1-like;	mitochondria	Hs7705953	235	S	[S] Function unknown;
Q85L1	Q85L1_MOUSE Complement component 1 Q subcomponent-binding potein, mitochondial OS=Mus musculus OX=10090 GN=C1qbp PE=1 SV=1;	0.891126	1.06829	2.04582	0.359688	0.58029	0.999752	1.82979	0.382511	0.806176	0.905274	1.83216	0.299123	2.18721	0.0127349	2.85532	0.000271212	5.48128	3.33323e-05	1.91967	0.000444538	1.30546	0.0898337
Q9WUM5	SUCA_MOUSE Succinate--CoA ligase [ADP/GDP-foming] subunit alpha, mitochondial OS=Mus musculus OX=10090 GN=Suclg1 PE=1 SV=4	0.774753	0.728539	1.98838	0.414148	0.911334	0.623684	2.14215	0.348036	0.74419	1.03047	2.06273	0.231585	2.44551	0.00295084	2.39763	0.0253901	6.2321	1.52775e-05	2.59928	0.0006105	0.98042	0.910355	GO:0009060;GO:0006091;GO:0072350;GO:0044699;GO:0044710;GO:0071704;GO:0015980;GO:0044763;GO:0009987;GO:0045333;GO:0019752;GO:0008152;GO:0043436;GO:0055114;GO:0044238;GO:0006082;GO:0006099;GO:0006101;GO:0008150;GO:0044237;GO:0044281;	aerobic respiration;generation of precursor metabolites and energy;tricarboxylic acid metabolic process;single-organism process;single-organism metabolic process;organic substance metabolic process;energy derivation by oxidation of organic compounds;single-organism cellular process;cellular process;cellular respiration;carboxylic acid metabolic process;metabolic process;oxoacid metabolic process;…	6;4;7;2;3;3;4;3;2;5;6;2;5;4;3;4;4;8;1;3;4;	GO:0019866;GO:0031090;GO:0031975;GO:0043229;GO:0043227;GO:0043226;GO:0005737;GO:0044446;GO:0070062;GO:0016020;GO:0005740;GO:0005739;GO:0044429;GO:0071944;GO:0031967;GO:0031966;GO:0005886;GO:1903561;GO:0031982;GO:0043230;GO:0043231;GO:0044464;GO:0005623;GO:0005622;GO:0005575;GO:0005743;GO:0044444;GO:0005576;GO:0044424;GO:0044421;GO:0044422;	organelle inner membrane;organelle membrane;envelope;intracellular organelle;membrane-bounded organelle;organelle;cytoplasm;intracellular organelle part;extracellular exosome;membrane;mitochondrial envelope;mitochondrion;mitochondrial part;cell periphery;organelle envelope;mitochondrial membrane;plasma membrane;extracellular vesicle;vesicle;extracellular organelle;intracellular membrane-bounded o…	4;3;3;3;3;2;4;3;4;2;5;5;4;3;4;4;3;3;4;3;4;2;2;3;1;5;4;2;3;2;2;	GO:0016405;GO:0017076;GO:0035639;GO:0032553;GO:0003674;GO:0005488;GO:0003676;GO:0032550;GO:0001882;GO:0019001;GO:0032561;GO:0097367;GO:1901363;GO:0004774;GO:1901265;GO:0032549;GO:0004775;GO:0004776;GO:0016877;GO:0043168;GO:0036094;GO:0000166;GO:0044822;GO:0001883;GO:0016878;GO:0003824;GO:0016874;GO:0032555;GO:0043167;GO:0048037;GO:0097159;GO:0003723;GO:0005525;	CoA-ligase activity;purine nucleotide binding;purine ribonucleoside triphosphate binding;ribonucleotide binding;molecular_function;binding;nucleic acid binding;purine ribonucleoside binding;nucleoside binding;guanyl nucleotide binding;guanyl ribonucleotide binding;carbohydrate derivative binding;heterocyclic compound binding;succinate-CoA ligase activity;nucleoside phosphate binding;ribonucleosid…	5;5;5;4;1;2;4;6;4;6;6;3;3;6;4;5;7;7;4;4;3;4;6;5;5;2;3;5;3;3;3;5;6;	K01899	map00020;map00640;map01100;map01110;map01120;map01130;map01200;	Citrate cycle (TCA cycle);Propanoate metabolism;Metabolic pathways;Biosynthesis of secondary metabolites;Microbial metabolism in diverse environments;Biosynthesis of antibiotics;Carbon metabolism;	IPR033847;IPR003781;IPR005810;IPR005811;IPR017440;IPR016102;IPR016040;	ATP-citrate lyase/succinyl-CoA ligase, conserved site;CoA-binding;Succinyl-CoA ligase, alpha subunit;ATP-citrate lyase/succinyl-CoA ligase;ATP-citrate lyase/succinyl-CoA ligase, active site;Succinyl-CoA synthetase-like;NAD(P)-binding domain;	mitochondria	Hs11321581	556	C	[C] Energy production and conversion;
Q85L3	VPS39_MOUSE Vam6/Vps39-like potein OS=Mus musculus OX=10090 GN=Vps39 PE=1 SV=1	0	0	3.45547	0	0	1.90352	3.00939	0	0	0	3.63162	0	nan	nan	nan	nan	nan	nan	1.76804	nan	nan	nan
Q9JLI8	SAT3_MOUSE Squamous cell cacinoma antigen ecognized by T-cells 3 OS=Mus musculus OX=10090 GN=Sat3 PE=1 SV=1	2.3989	0.897455	0	0.13558	1.16567	1.38058	0.917792	1.12356	1.4375	1.03033	0.828798	0.68384	2.57443	0.0962341	1.70273	0.228075	1.34839	0.585471	0.7919	0.311428	0.6614	0.231817	GO:0034728;GO:0090085;GO:0000244;GO:0080090;GO:0019222;GO:0031056;GO:0031058;GO:1901360;GO:0044710;GO:0010604;GO:0048869;GO:0070271;GO:0070647;GO:0048513;GO:0048518;GO:0016570;GO:0060255;GO:0048731;GO:0030162;GO:0046483;GO:0044707;GO:0019538;GO:0010638;GO:0000398;GO:0050789;GO:0070646;GO:0016569;GO:0071103;GO:0022607;GO:0009893;GO:1903003;GO:0006807;GO:0043170;GO:0044267;GO:0000387;GO:0000902;GO:…	nucleosome organization;regulation of protein deubiquitination;spliceosomal tri-snRNP complex assembly;regulation of primary metabolic process;regulation of metabolic process;regulation of histone modification;positive regulation of histone modification;organic cyclic compound metabolic process;single-organism metabolic process;positive regulation of macromolecule metabolic process;cellular devel…	6;7;7;4;3;5;5;4;3;4;4;4;7;4;2;4;4;4;6;4;3;4;5;8;2;6;7;6;4;3;7;3;4;5;6;5;4;3;5;2;2;7;6;3;7;5;4;3;5;5;1;2;5;3;5;3;6;6;6;7;6;5;4;4;6;3;2;4;5;5;7;7;5;5;6;4;5;7;2;2;6;2;4;5;5;4;3;5;6;6;6;4;6;4;2;4;4;5;6;4;5;5;5;5;7;4;3;5;6;6;4;5;5;6;8;9;3;4;3;5;3;3;4;3;3;6;7;	GO:0031974;GO:0030529;GO:0005654;GO:0031981;GO:0043231;GO:0043233;GO:0044428;GO:0044424;GO:0044422;GO:0044464;GO:0043229;GO:0043227;GO:0043226;GO:0016607;GO:0016604;GO:0046540;GO:0044446;GO:0071002;GO:0071001;GO:0005737;GO:0005634;GO:1990904;GO:0005623;GO:0005622;GO:0097525;GO:0097526;GO:0005691;GO:0044451;GO:0032991;GO:0030532;GO:0005575;GO:0070013;GO:0015030;	membrane-enclosed lumen;intracellular ribonucleoprotein complex;nucleoplasm;nuclear lumen;intracellular membrane-bounded organelle;organelle lumen;nuclear part;intracellular part;organelle part;cell part;intracellular organelle;membrane-bounded organelle;organelle;nuclear speck;nuclear body;U4/U6 x U5 tri-snRNP complex;intracellular organelle part;U4atac/U6atac snRNP;U4/U6 snRNP;cytoplasm;nucleus…	2;4;5;5;4;3;4;3;2;2;3;3;2;7;6;8;3;7;7;4;5;3;2;3;6;7;7;5;2;5;1;4;7;	GO:1901363;GO:0030621;GO:0030624;GO:0000166;GO:0017069;GO:0003674;GO:0005488;GO:0003676;GO:1901265;GO:0017070;GO:0097159;GO:0019899;GO:0042393;GO:0002020;GO:0044822;GO:0003723;GO:0005515;GO:1990381;GO:0036094;	heterocyclic compound binding;U4 snRNA binding;U6atac snRNA binding;nucleotide binding;snRNA binding;molecular_function;binding;nucleic acid binding;nucleoside phosphate binding;U6 snRNA binding;organic cyclic compound binding;enzyme binding;histone binding;protease binding;poly(A) RNA binding;RNA binding;protein binding;ubiquitin-specific protease binding;small molecule binding;	3;7;7;4;6;1;2;4;4;7;3;4;4;5;6;5;3;6;3;	K22611			IPR034217;IPR034218;IPR003107;IPR008669;IPR011990;IPR000504;	SART3, RNA recognition motif 1;SART3, RNA recognition motif 2;HAT (Half-A-TPR) repeat;LSM-interacting domain;Tetratricopeptide-like helical domain;RNA recognition motif domain;	nucleus	Hs7661952	1665	A	[A] RNA processing and modification;
Q9WUM4	CO1C_MOUSE Coonin-1C OS=Mus musculus OX=10090 GN=Coo1c PE=1 SV=2	1.35372	1.01512	0.59401	1.20884	1.20994	0.92735	0.65656	1.22266	0.943168	0.842186	0.675617	1.35083	0.92716	0.514274	0.73623	0.00782764	0.50926	0.000274879	0.69171	0.00679286	0.79407	0.138224	GO:0051348;GO:0006909;GO:0080090;GO:0019222;GO:0034446;GO:0048468;GO:0007160;GO:0007162;GO:0008104;GO:0051893;GO:0019220;GO:0032989;GO:0031344;GO:0071840;GO:0014032;GO:0014033;GO:0014031;GO:0010605;GO:0048869;GO:0090132;GO:0048513;GO:0044093;GO:0044092;GO:0048518;GO:0048519;GO:0033036;GO:0040011;GO:0031589;GO:1901889;GO:1901888;GO:0060255;GO:0045859;GO:0048731;GO:0045184;GO:0001755;GO:0010631;GO:…	negative regulation of transferase activity;phagocytosis;regulation of primary metabolic process;regulation of metabolic process;substrate adhesion-dependent cell spreading;cell development;cell-matrix adhesion;negative regulation of cell adhesion;protein localization;regulation of focal adhesion assembly;regulation of phosphate metabolic process;cellular component morphogenesis;regulation of cel…	6;5;4;3;4;4;5;4;4;6;6;4;5;2;7;7;6;4;4;5;4;4;4;2;2;3;2;4;5;4;4;7;4;4;6;6;7;7;5;3;4;4;4;6;7;3;4;3;4;6;4;5;5;5;2;5;6;5;4;5;4;6;3;5;2;3;5;4;3;5;4;3;6;4;3;5;5;1;2;6;5;3;5;3;6;3;6;6;5;4;4;5;5;3;6;4;5;4;4;7;6;5;3;6;5;2;5;5;5;5;5;5;4;6;6;6;2;4;4;2;5;4;4;4;2;2;4;4;4;4;5;3;5;5;5;5;5;5;6;3;6;4;3;6;5;6;6;6;6;9;4;4;5;4;6;4;5;5;3;8;5;7;8;4;6;5;5;6;5;4;3;5;3;5;2;3;7;4;3;3;3;5;5;3;3;3;3;4;3;6;4;6;7;7;6;3;3;	GO:0070161;GO:0044853;GO:0030055;GO:0031982;GO:0016020;GO:0043234;GO:0042995;GO:0043232;GO:0044424;GO:0044425;GO:0098857;GO:0098590;GO:0043229;GO:0043228;GO:0005924;GO:0005622;GO:0043227;GO:0005856;GO:0016600;GO:0030027;GO:0030054;GO:0031252;GO:0005901;GO:0005737;GO:0044459;GO:0016328;GO:0005912;GO:0032991;GO:0044464;GO:0005623;GO:0045121;GO:0015629;GO:0071944;GO:0098797;GO:0098589;GO:0005925;GO:…	anchoring junction;plasma membrane raft;cell-substrate junction;vesicle;membrane;protein complex;cell projection;intracellular non-membrane-bounded organelle;intracellular part;membrane part;membrane microdomain;plasma membrane region;intracellular organelle;non-membrane-bounded organelle;cell-substrate adherens junction;intracellular;membrane-bounded organelle;cytoskeleton;flotillin complex;lame…	3;4;3;4;2;3;3;4;3;2;4;4;3;3;4;3;3;5;5;4;2;3;5;4;3;4;4;2;2;2;5;6;3;4;3;5;3;3;2;3;1;	GO:0031267;GO:0019899;GO:0017016;GO:0005488;GO:0003779;GO:0008092;GO:0032403;GO:0044877;GO:0017048;GO:0051020;GO:0051015;GO:0048365;GO:0005515;GO:0003674;	small GTPase binding;enzyme binding;Ras GTPase binding;binding;actin binding;cytoskeletal protein binding;protein complex binding;macromolecular complex binding;Rho GTPase binding;GTPase binding;actin filament binding;Rac GTPase binding;protein binding;molecular_function;	6;4;7;2;5;4;4;3;8;5;5;9;3;1;	K13886			IPR015048;IPR017986;IPR001680;IPR015943;IPR019775;IPR015505;IPR027333;	Domain of unknown function DUF1899;WD40-repeat-containing domain;WD40 repeat;WD40/YVTN repeat-like-containing domain;WD40 repeat, conserved site;Coronin;Coronin 1C;	mitochondria	Hs7656991	965	Z	[Z] Cytoskeleton;
O70251	EF1B_MOUSE Elongation facto 1-beta OS=Mus musculus OX=10090 GN=Eef1b PE=1 SV=5;	1.49457	1.14074	0.555039	1.16256	1.27748	0.904864	0.530464	1.04619	1.08659	0.942723	0.645161	1.21362	1.12747	0.318854	0.87317	0.176797	0.50569	0.000741404	0.57914	0.00663279	0.77445	0.104648				GO:0005783;GO:0043229;GO:0043227;GO:0043226;GO:0005737;GO:0005853;GO:0012505;GO:0043234;GO:0032991;GO:0043231;GO:0044464;GO:0005623;GO:0005622;GO:0005575;GO:0044444;GO:0044424;	endoplasmic reticulum;intracellular organelle;membrane-bounded organelle;organelle;cytoplasm;eukaryotic translation elongation factor 1 complex;endomembrane system;protein complex;macromolecular complex;intracellular membrane-bounded organelle;cell part;cell;intracellular;cellular_component;cytoplasmic part;intracellular part;	4;3;3;2;4;4;3;3;2;4;2;2;3;1;4;3;	GO:0003674;GO:0005488;GO:0003676;GO:1901363;GO:0008135;GO:0097159;GO:0003723;GO:0003746;	molecular_function;binding;nucleic acid binding;heterocyclic compound binding;translation factor activity, RNA binding;organic cyclic compound binding;RNA binding;translation elongation factor activity;	1;2;4;3;6;3;5;7;	K03232			IPR014717;IPR014038;IPR001326;IPR010987;IPR018940;	Translation elongation factor EF1B/ribosomal protein S6;Translation elongation factor EF1B, beta/delta subunit, guanine nucleotide exchange domain;Translation elongation factor EF1B, beta/delta chains, conserved site;Glutathione S-transferase, C-terminal-like;Elongation factor 1 beta central acidic region, eukaryote;	nucleus	Hs4503477	402	K	[K] Transcription;
O70250	PGAM2_MOUSE Phosphoglyceate mutase 2 OS=Mus musculus OX=10090 GN=Pgam2 PE=1 SV=3	0	0	0	0	0	0	12	0	0	0	0	0	nan	nan	nan	nan	nan	nan	nan	nan	nan	nan	GO:0009167;GO:0003012;GO:0007165;GO:0007166;GO:0009161;GO:1901360;GO:0044712;GO:0044710;GO:0007219;GO:0009199;GO:0006733;GO:0046483;GO:0009205;GO:0006936;GO:0046034;GO:0046031;GO:0032787;GO:0007283;GO:0010038;GO:0043436;GO:1901564;GO:0046128;GO:0009179;GO:0003008;GO:0044700;GO:0044703;GO:0044702;GO:0016052;GO:0016051;GO:0006163;GO:0006165;GO:0044281;GO:0009141;GO:0009144;GO:0006807;GO:0046496;GO:…	purine ribonucleoside monophosphate metabolic process;muscle system process;signal transduction;cell surface receptor signaling pathway;ribonucleoside monophosphate metabolic process;organic cyclic compound metabolic process;single-organism catabolic process;single-organism metabolic process;Notch signaling pathway;ribonucleoside triphosphate metabolic process;oxidoreduction coenzyme metabolic pr…	8;4;4;5;7;4;4;3;6;7;6;4;8;5;8;8;7;6;5;5;4;7;8;3;3;3;3;5;5;6;7;4;6;7;3;7;2;4;4;4;2;6;3;7;4;4;1;2;4;3;5;2;5;3;5;5;5;6;3;6;4;2;3;6;7;6;2;4;6;7;2;3;3;2;4;5;6;7;4;4;5;4;7;7;4;6;4;6;3;5;4;8;5;6;4;8;3;5;2;2;2;3;6;5;4;6;3;3;7;4;5;4;5;4;6;	GO:0031982;GO:0043230;GO:0043231;GO:0005829;GO:0044424;GO:0044421;GO:0043229;GO:0043227;GO:0044444;GO:0005737;GO:0005634;GO:0044464;GO:0005623;GO:0005622;GO:0070062;GO:0043226;GO:1903561;GO:0005575;GO:0005576;	vesicle;extracellular organelle;intracellular membrane-bounded organelle;cytosol;intracellular part;extracellular region part;intracellular organelle;membrane-bounded organelle;cytoplasmic part;cytoplasm;nucleus;cell part;cell;intracellular;extracellular exosome;organelle;extracellular vesicle;cellular_component;extracellular region;	4;3;4;5;3;2;3;3;4;4;5;2;2;3;4;2;3;1;2;	GO:0042578;GO:0016866;GO:0004082;GO:0004083;GO:0016868;GO:0003674;GO:0016787;GO:0016788;GO:0003824;GO:0016791;GO:0046538;GO:0034416;GO:0004619;GO:0048037;GO:0016853;GO:0005488;	phosphoric ester hydrolase activity;intramolecular transferase activity;bisphosphoglycerate mutase activity;bisphosphoglycerate 2-phosphatase activity;intramolecular transferase activity, phosphotransferases;molecular_function;hydrolase activity;hydrolase activity, acting on ester bonds;catalytic activity;phosphatase activity;2,3-bisphosphoglycerate-dependent phosphoglycerate mutase activity;bisp…	5;4;6;8;5;1;3;4;2;6;7;7;6;3;3;2;	K01834	map00010;map00260;map00680;map01100;map01110;map01120;map01130;map01200;map01230;map04922;map05230;	Glycolysis / Gluconeogenesis;"Glycine, serine and threonine metabolism";Methane metabolism;Metabolic pathways;Biosynthesis of secondary metabolites;Microbial metabolism in diverse environments;Biosynthesis of antibiotics;Carbon metabolism;Biosynthesis of amino acids;Glucagon signaling pathway;Central carbon metabolism in cancer;	IPR029033;IPR001345;IPR005952;IPR013078;	Histidine phosphatase superfamily;Phosphoglycerate/bisphosphoglycerate mutase, active site;Phosphoglycerate mutase 1;Histidine phosphatase superfamily, clade-1;	cytosol	Hs20541619	489	G	[G] Carbohydrate transport and metabolism;
Q9QZN4	FBX6_MOUSE F-box only potein 6 OS=Mus musculus OX=10090 GN=Fbxo6 PE=1 SV=1;	1.14086	1.72858	0	0	1.10319	0	0.620096	1.22635	1.62076	1.44229	1.44306	1.67481	0.8881	0.593203	1.09297	0.662574	0.71115	0.465599	0.65066	0.331473	1.23067	0.30385	GO:1901360;GO:0044712;GO:0051716;GO:0006986;GO:0070647;GO:0032446;GO:0006281;GO:0030163;GO:0010033;GO:0046483;GO:0016567;GO:1904587;GO:0036503;GO:0006807;GO:0044267;GO:1901575;GO:0044265;GO:0044260;GO:0033554;GO:0044710;GO:0006950;GO:0036211;GO:0008150;GO:0008152;GO:0051603;GO:0050896;GO:0010498;GO:0043412;GO:0006511;GO:0006516;GO:0044248;GO:0034641;GO:0044699;GO:0006139;GO:0043161;GO:0006508;GO:…	organic cyclic compound metabolic process;single-organism catabolic process;cellular response to stimulus;response to unfolded protein;protein modification by small protein conjugation or removal;protein modification by small protein conjugation;DNA repair;protein catabolic process;response to organic substance;heterocycle metabolic process;protein ubiquitination;response to glycoprotein;ERAD pat…	4;4;3;5;7;8;4;5;4;4;9;5;4;3;5;4;5;4;4;3;3;5;1;2;6;2;6;5;8;6;4;4;2;4;7;5;2;7;8;5;6;5;4;4;4;4;5;5;6;5;3;4;6;3;5;3;3;5;4;3;3;5;5;	GO:0005783;GO:0044322;GO:1902494;GO:1990234;GO:0031461;GO:0043234;GO:0043231;GO:0000151;GO:0044424;GO:0044422;GO:0043229;GO:0005622;GO:0043227;GO:0043226;GO:0044432;GO:0012505;GO:0044446;GO:0044444;GO:0019005;GO:0005737;GO:0044464;GO:0005623;GO:0032991;GO:0005575;	endoplasmic reticulum;endoplasmic reticulum quality control compartment;catalytic complex;transferase complex;cullin-RING ubiquitin ligase complex;protein complex;intracellular membrane-bounded organelle;ubiquitin ligase complex;intracellular part;organelle part;intracellular organelle;intracellular;membrane-bounded organelle;organelle;endoplasmic reticulum part;endomembrane system;intracellular …	4;5;4;5;5;3;4;4;3;2;3;3;3;2;4;3;3;4;6;4;2;2;2;1;	GO:0097367;GO:0003674;GO:0005488;GO:0001948;GO:0005515;GO:0030246;	carbohydrate derivative binding;molecular_function;binding;glycoprotein binding;protein binding;carbohydrate binding;	3;1;2;4;3;3;	K10100	map04141;	Protein processing in endoplasmic reticulum;	IPR007397;IPR001810;IPR008979;	F-box associated (FBA) domain;F-box domain;Galactose-binding domain-like;	cytosol	Hs8922188	422	R	[R] General function prediction only;
O35841	API5_MOUSE Apoptosis inhibito 5 OS=Mus musculus OX=10090 GN=Api5 PE=1 SV=2	1.62537	1.54021	0.121815	1.25336	1.12345	1.1647	0.402329	0.948143	1.32001	1.15747	0.184353	1.1588	1.21085	0.240847	1.14941	0.341809	0.21084	0.00204504	0.18344	0.00231152	0.94926	0.739592	GO:2000269;GO:2000270;GO:0008219;GO:0010941;GO:0042981;GO:0050789;GO:0044699;GO:0044346;GO:0043067;GO:0043066;GO:0065007;GO:0048519;GO:0043069;GO:0006915;GO:0060548;GO:0009987;GO:0050794;GO:0012501;GO:0008150;GO:0044763;GO:0048523;	regulation of fibroblast apoptotic process;negative regulation of fibroblast apoptotic process;cell death;regulation of cell death;regulation of apoptotic process;regulation of biological process;single-organism process;fibroblast apoptotic process;regulation of programmed cell death;negative regulation of apoptotic process;biological regulation;negative regulation of biological process;negative …	7;7;4;4;6;2;2;7;5;6;2;2;5;6;4;2;3;5;1;3;3;	GO:1990904;GO:0031974;GO:0043226;GO:0043229;GO:0005681;GO:0005737;GO:0044446;GO:0031981;GO:0043227;GO:0005634;GO:0016020;GO:0005654;GO:0030529;GO:0032991;GO:0043231;GO:0043233;GO:0044464;GO:0005623;GO:0005622;GO:0005575;GO:0070013;GO:0044428;GO:0044422;GO:0044424;	ribonucleoprotein complex;membrane-enclosed lumen;organelle;intracellular organelle;spliceosomal complex;cytoplasm;intracellular organelle part;nuclear lumen;membrane-bounded organelle;nucleus;membrane;nucleoplasm;intracellular ribonucleoprotein complex;macromolecular complex;intracellular membrane-bounded organelle;organelle lumen;cell part;cell;intracellular;cellular_component;intracellular org…	3;2;2;3;5;4;3;5;3;5;2;5;4;2;4;3;2;2;3;1;4;4;2;3;	GO:1901363;GO:0003674;GO:0005488;GO:0003676;GO:0019838;GO:0003723;GO:0044822;GO:0017134;GO:0097159;GO:0005515;	heterocyclic compound binding;molecular_function;binding;nucleic acid binding;growth factor binding;RNA binding;poly(A) RNA binding;fibroblast growth factor binding;organic cyclic compound binding;protein binding;	3;1;2;4;4;5;6;5;3;3;				IPR008383;IPR016024;IPR011989;	Apoptosis inhibitory 5;Armadillo-type fold;Armadillo-like helical;	cytosol	Hs5729730	1013	T	[T] Signal transduction mechanisms;
Q99J1	SFXN1_MOUSE Sideoflexin-1 OS=Mus musculus OX=10090 GN=Sfxn1 PE=1 SV=3	1.0026	1.13208	1.78021	0.571231	0.643744	0.95002	1.84253	0.573445	0.710541	0.899223	1.89437	0	1.37267	0.230734	1.73634	0.019112	3.21321	8.36174e-05	1.85056	0.000411696	1.26494	0.187052
Q99L27	GMP2_MOUSE GMP eductase 2 OS=Mus musculus OX=10090 GN=Gmp2 PE=1 SV=2	0.59021	0.882533	1.27145	1.24761	1.31204	1.01644	0.900693	1.15222	0.797938	1.39011	1.43877	0	0.75011	0.361596	0.9137	0.639204	1.00311	0.986849	1.09785	0.651143	1.21809	0.496695	GO:0046434;GO:0030224;GO:0009166;GO:0009167;GO:0009164;GO:0044281;GO:0009161;GO:0046130;GO:1901360;GO:1901361;GO:0044712;GO:0044710;GO:0048869;GO:0048513;GO:0042454;GO:0046038;GO:0019439;GO:0046037;GO:0046128;GO:0046483;GO:1901564;GO:1901565;GO:0044707;GO:0009128;GO:0006163;GO:0019637;GO:0006807;GO:0006195;GO:0002376;GO:1901575;GO:1901069;GO:1901068;GO:0009125;GO:0009158;GO:0009154;GO:0046700;GO:…	organophosphate catabolic process;monocyte differentiation;nucleotide catabolic process;purine ribonucleoside monophosphate metabolic process;nucleoside catabolic process;small molecule metabolic process;ribonucleoside monophosphate metabolic process;purine ribonucleoside catabolic process;organic cyclic compound metabolic process;organic cyclic compound catabolic process;single-organism cataboli…	5;8;6;8;6;4;7;8;4;5;4;3;4;4;7;8;5;8;7;4;4;5;3;7;6;4;3;7;2;4;9;8;6;7;7;5;6;1;2;4;5;7;6;3;5;5;3;5;5;4;4;6;7;6;2;4;6;2;2;2;4;4;5;4;6;5;3;5;6;4;7;3;7;4;3;5;6;5;6;3;3;8;3;5;4;5;4;6;5;	GO:0043234;GO:1902560;GO:1990204;GO:0044464;GO:0005623;GO:1902494;GO:0032991;GO:0005575;	protein complex;GMP reductase complex;oxidoreductase complex;cell part;cell;catalytic complex;macromolecular complex;cellular_component;	3;4;3;2;2;4;2;1;	GO:0043169;GO:0003920;GO:0003674;GO:0005488;GO:0003824;GO:0016491;GO:0043167;GO:0046872;GO:0016657;GO:0016651;	cation binding;GMP reductase activity;molecular_function;binding;catalytic activity;oxidoreductase activity;ion binding;metal ion binding;oxidoreductase activity, acting on NAD(P)H, nitrogenous group as acceptor;oxidoreductase activity, acting on NAD(P)H;	4;6;1;2;2;3;3;5;5;4;	K00364	map00230;	Purine metabolism;	IPR005993;IPR015875;IPR013785;IPR001093;	GMP reductase;IMP dehydrogenase / GMP reductase, conserved site;Aldolase-type TIM barrel;IMP dehydrogenase/GMP reductase;	cytosol	Hs7706109	692	F	[F] Nucleotide transport and metabolism;
P62827	AN_MOUSE GTP-binding nuclea potein an OS=Mus musculus OX=10090 GN=an PE=1 SV=3;	0.89595	1.0687	1.06372	0.95175	1.12318	0.853535	0.889227	0.908785	1.0525	1.04731	1.15316	0.99218	1.07674	0.3641	1.04095	0.619884	1.08883	0.356739	1.04599	0.682469	0.96676	0.74053	GO:0051169;GO:0051168;GO:0044281;GO:0051656;GO:0051716;GO:0000003;GO:0075733;GO:0016458;GO:0007281;GO:0007283;GO:0046483;GO:0019538;GO:0021537;GO:0009892;GO:0009893;GO:0009890;GO:0009891;GO:0035556;GO:0050789;GO:0032092;GO:0006886;GO:0042254;GO:1901360;GO:0018130;GO:0007051;GO:0007052;GO:0016070;GO:0050658;GO:0050657;GO:0010557;GO:0010556;GO:0008150;GO:0010558;GO:0071389;GO:0071166;GO:0033750;GO:…	nuclear transport;nuclear export;small molecule metabolic process;establishment of organelle localization;cellular response to stimulus;reproduction;intracellular transport of virus;gene silencing;germ cell development;spermatogenesis;heterocycle metabolic process;protein metabolic process;telencephalon development;negative regulation of metabolic process;positive regulation of metabolic process;…	6;8;4;4;3;2;6;4;4;6;4;4;4;3;3;4;4;5;2;6;6;5;4;5;5;6;5;5;7;5;5;1;5;8;4;5;5;4;5;5;5;6;5;6;5;6;5;4;6;4;5;6;6;4;5;5;3;4;4;3;3;5;5;6;7;3;6;6;3;3;4;5;4;3;4;3;6;4;2;5;4;5;3;6;5;4;4;4;3;4;3;2;5;4;4;3;6;2;5;5;3;3;8;3;6;5;6;5;5;5;6;6;6;4;7;4;6;6;5;4;2;4;3;6;4;3;3;7;5;4;6;3;4;4;5;2;4;6;4;4;2;2;7;5;6;4;3;3;3;3;4;3;7;4;5;4;5;4;5;4;6;5;6;6;6;5;4;2;2;3;2;4;7;5;5;6;5;5;5;7;6;7;5;3;5;5;5;7;3;5;8;4;8;4;2;4;3;4;4;5…	GO:0031514;GO:0002177;GO:0044428;GO:0043073;GO:0044424;GO:0044421;GO:0044422;GO:0044464;GO:0031074;GO:0005654;GO:0070062;GO:0070013;GO:0005768;GO:0048770;GO:0016023;GO:0016020;GO:0042995;GO:0043234;GO:0043230;GO:0043231;GO:0043232;GO:0043233;GO:0005829;GO:0005929;GO:0044430;GO:0005643;GO:0005813;GO:0005814;GO:0005815;GO:0031974;GO:0031975;GO:0005773;GO:0043229;GO:0043228;GO:0005622;GO:0043227;GO:…	motile cilium;manchette;nuclear part;germ cell nucleus;intracellular part;extracellular region part;organelle part;cell part;nucleocytoplasmic shuttling complex;nucleoplasm;extracellular exosome;intracellular organelle lumen;endosome;pigment granule;cytoplasmic, membrane-bounded vesicle;membrane;cell projection;protein complex;extracellular organelle;intracellular membrane-bounded organelle;intra…	4;5;4;6;3;2;2;2;4;5;4;4;4;6;5;2;3;3;3;4;4;3;5;3;4;5;5;5;5;2;3;5;3;3;3;3;2;5;3;7;3;4;4;5;5;4;3;4;5;5;4;4;4;5;5;3;5;5;2;2;6;3;7;2;1;	GO:0000988;GO:0003924;GO:0016818;GO:0016817;GO:0005488;GO:1901265;GO:0017076;GO:0016787;GO:0032555;GO:0032553;GO:0000166;GO:0001883;GO:0001882;GO:0019001;GO:0019003;GO:0032561;GO:0044822;GO:0051427;GO:0005515;GO:0005102;GO:0017111;GO:1901363;GO:0003674;GO:0003676;GO:0005525;GO:0035258;GO:0035257;GO:0003824;GO:0097159;GO:0043167;GO:0036094;GO:0032550;GO:0050681;GO:0003713;GO:0003712;GO:0044877;GO:…	transcription factor activity, protein binding;GTPase activity;hydrolase activity, acting on acid anhydrides, in phosphorus-containing anhydrides;hydrolase activity, acting on acid anhydrides;binding;nucleoside phosphate binding;purine nucleotide binding;hydrolase activity;purine ribonucleotide binding;ribonucleotide binding;nucleotide binding;purine nucleoside binding;nucleoside binding;guanyl n…	2;8;5;4;2;4;5;3;5;4;4;5;4;6;5;6;6;5;3;4;7;3;1;4;6;7;6;2;3;3;3;6;8;5;4;3;3;3;5;6;5;5;4;4;	K07936	map03008;map03013;map05166;map05169;	Ribosome biogenesis in eukaryotes;RNA transport;HTLV-I infection;Epstein-Barr virus infection;	IPR001806;IPR005225;IPR002041;IPR027417;	Small GTPase superfamily;Small GTP-binding protein domain;Ran GTPase;P-loop containing nucleoside triphosphate hydrolase;	cytosol	Hs5453555	451	U	[U] Intracellular trafficking, secretion, and vesicular transport;
Q9WUD1	CHIP_MOUSE STIP1 homology and U box-containing potein 1 OS=Mus musculus OX=10090 GN=Stub1 PE=1 SV=1;	1.04049	1.02692	1.34952	0.826943	0.854447	0.914605	1.19595	0.895158	0.957194	0.92248	1.07278	0.943502	1.06998	0.383249	1.07443	0.252734	1.35739	0.0216873	1.26335	0.0458465	1.00416	0.954259	GO:0032436;GO:0080090;GO:0019222;GO:0043623;GO:0007166;GO:0007167;GO:0065003;GO:1901360;GO:0044712;GO:0042445;GO:0044710;GO:0006986;GO:0032434;GO:0070647;GO:0010467;GO:0032446;GO:0044093;GO:0044092;GO:0048518;GO:0046483;GO:0070534;GO:0006281;GO:0060255;GO:0007178;GO:0071218;GO:0090035;GO:0030162;GO:0030163;GO:0010033;GO:0019538;GO:0034641;GO:0016567;GO:0051865;GO:0033554;GO:0051788;GO:0009056;GO:…	positive regulation of proteasomal ubiquitin-dependent protein catabolic process;regulation of primary metabolic process;regulation of metabolic process;cellular protein complex assembly;cell surface receptor signaling pathway;enzyme linked receptor protein signaling pathway;macromolecular complex assembly;organic cyclic compound metabolic process;single-organism catabolic process;hormone metabol…	8;4;3;6;5;6;5;4;4;3;3;5;8;7;5;8;4;4;2;4;11;4;4;7;6;5;6;5;4;4;4;9;10;4;5;3;4;4;4;4;4;3;3;7;4;6;4;4;2;5;4;5;6;4;5;3;2;2;7;3;3;5;5;3;4;4;3;3;3;5;1;2;4;4;8;6;5;7;6;2;6;6;5;5;5;8;7;5;6;4;4;4;5;2;4;4;10;2;4;7;5;5;7;7;5;8;6;8;5;7;5;7;2;7;5;5;6;5;5;5;4;5;4;6;5;4;5;3;4;4;4;5;3;5;6;6;6;4;6;5;4;3;5;3;9;6;6;6;7;5;6;4;5;5;3;3;5;3;3;3;3;	GO:0031974;GO:0005783;GO:0031981;GO:0016020;GO:0031371;GO:1902494;GO:1990234;GO:0043234;GO:0030016;GO:0043230;GO:0043231;GO:0043232;GO:0043233;GO:0044428;GO:0044424;GO:0044421;GO:0044422;GO:0043229;GO:0043228;GO:0043227;GO:0005856;GO:0031674;GO:0005654;GO:0030018;GO:0031982;GO:0012505;GO:0044446;GO:0044444;GO:0044449;GO:0030017;GO:0042405;GO:0005737;GO:0005634;GO:0044464;GO:0005623;GO:0005622;GO:…	membrane-enclosed lumen;endoplasmic reticulum;nuclear lumen;membrane;ubiquitin conjugating enzyme complex;catalytic complex;transferase complex;protein complex;myofibril;extracellular organelle;intracellular membrane-bounded organelle;intracellular non-membrane-bounded organelle;organelle lumen;nuclear part;intracellular part;extracellular region part;organelle part;intracellular organelle;non-me…	2;4;5;2;4;4;5;3;6;3;4;4;3;4;3;2;2;3;3;3;5;4;5;4;4;3;3;4;3;4;5;4;5;2;2;3;4;3;4;2;6;3;3;2;4;1;4;2;5;	GO:0060090;GO:0030911;GO:0016740;GO:0046332;GO:0019900;GO:0061659;GO:0031072;GO:0003674;GO:0005488;GO:0019904;GO:0051787;GO:0051879;GO:0019787;GO:0003824;GO:0004842;GO:0030674;GO:0046983;GO:1904264;GO:0019899;GO:0001664;GO:0030544;GO:0042802;GO:0042803;GO:0005515;GO:0005102;GO:0044389;GO:0031625;GO:0034450;GO:0061630;GO:0016874;	binding, bridging;TPR domain binding;transferase activity;SMAD binding;kinase binding;ubiquitin-like protein ligase activity;heat shock protein binding;molecular_function;binding;protein domain specific binding;misfolded protein binding;Hsp90 protein binding;ubiquitin-like protein transferase activity;catalytic activity;ubiquitin-protein transferase activity;protein binding, bridging;protein dime…	3;5;3;4;5;5;4;1;2;4;4;5;4;2;5;4;4;7;4;5;5;4;5;3;4;5;6;7;6;3;	K09561	map04120;map04141;	Ubiquitin mediated proteolysis;Protein processing in endoplasmic reticulum;	IPR003613;IPR019734;IPR013026;IPR011990;IPR013083;	U box domain;Tetratricopeptide repeat;Tetratricopeptide repeat-containing domain;Tetratricopeptide-like helical domain;Zinc finger, RING/FYVE/PHD-type;	cytosol	Hs18585371	610	O	[O] Posttranslational modification, protein turnover, chaperones;
P84078	AF1_MOUSE ADP-ibosylation facto 1 OS=Mus musculus OX=10090 GN=Af1 PE=1 SV=2;	1.01354	0.759879	0.726253	0.478308	2.14864	0.61429	1.21621	1.11475	1.0179	0.604384	0.880466	1.42538	1.38485	0.455746	0.65549	0.288175	0.93523	0.845736	1.42676	0.139902	0.47333	0.126362	GO:0051046;GO:0051047;GO:0051049;GO:0016358;GO:0008064;GO:0098771;GO:0032388;GO:0051656;GO:0051650;GO:0051716;GO:0051495;GO:0051493;GO:0033043;GO:0006900;GO:0097480;GO:0010638;GO:0031175;GO:0051222;GO:0051223;GO:0050789;GO:0006888;GO:0006887;GO:0097006;GO:1903305;GO:0070201;GO:0006629;GO:1903649;GO:0009306;GO:0032956;GO:0050714;GO:0044767;GO:0044802;GO:0044085;GO:0051125;GO:0051128;GO:0048259;GO:…	regulation of secretion;positive regulation of secretion;regulation of transport;dendrite development;regulation of actin polymerization or depolymerization;inorganic ion homeostasis;positive regulation of intracellular transport;establishment of organelle localization;establishment of vesicle localization;cellular response to stimulus;positive regulation of cytoskeleton organization;regulation o…	5;4;4;4;6;7;4;4;5;3;6;6;5;5;6;5;5;4;5;2;7;5;3;6;5;4;6;5;5;5;3;4;3;7;4;6;5;7;10;8;6;4;5;4;4;5;4;4;4;7;5;5;6;4;3;5;5;3;5;4;4;5;3;3;4;4;5;5;3;7;5;6;9;3;4;6;8;3;8;8;7;8;9;4;3;3;3;3;5;6;2;7;5;4;5;7;4;2;4;6;3;5;3;7;5;4;5;4;6;6;5;6;5;4;4;6;5;8;6;8;5;4;6;6;6;4;3;3;6;4;6;3;5;4;4;2;4;5;2;2;6;7;6;4;6;7;3;5;3;4;7;6;5;7;4;4;4;4;5;4;6;6;5;4;6;8;5;5;5;5;3;4;7;5;5;5;7;5;2;5;2;4;4;6;4;3;6;7;5;5;5;6;7;6;3;5;5;5;4;…	GO:0044424;GO:0044425;GO:0044421;GO:0044422;GO:0030054;GO:0070161;GO:0031252;GO:0045211;GO:0005912;GO:0044464;GO:0071944;GO:0070062;GO:0005768;GO:0016023;GO:0016020;GO:0098588;GO:0098589;GO:0042995;GO:0043230;GO:0043231;GO:0043232;GO:0005829;GO:0005924;GO:0005925;GO:0044431;GO:0044439;GO:0044438;GO:0060076;GO:0031090;GO:0014069;GO:0099572;GO:0045202;GO:0043292;GO:0030055;GO:0005778;GO:0005773;GO:…	intracellular part;membrane part;extracellular region part;organelle part;cell junction;anchoring junction;cell leading edge;postsynaptic membrane;adherens junction;cell part;cell periphery;extracellular exosome;endosome;cytoplasmic, membrane-bounded vesicle;membrane;bounding membrane of organelle;membrane region;cell projection;extracellular organelle;intracellular membrane-bounded organelle;int…	3;2;2;2;2;3;3;4;4;2;3;4;4;5;2;4;3;3;3;4;4;5;4;5;4;5;4;3;3;4;3;2;5;3;5;5;5;6;4;4;3;3;3;2;3;3;4;3;6;5;4;5;3;4;4;5;4;5;4;5;4;4;5;5;2;3;2;3;6;6;3;3;2;3;3;1;3;5;	GO:0000166;GO:0032549;GO:0005488;GO:1901265;GO:0098772;GO:0017076;GO:0032555;GO:0032550;GO:0032553;GO:0000287;GO:0001883;GO:0001882;GO:0019003;GO:0019001;GO:0032561;GO:0044822;GO:1901363;GO:0046872;GO:0003674;GO:0003676;GO:0005525;GO:0097159;GO:0043168;GO:0043169;GO:0043167;GO:0008047;GO:0016004;GO:0030234;GO:0036094;GO:1990583;GO:0097367;GO:0035639;GO:0003723;GO:0060229;	nucleotide binding;ribonucleoside binding;binding;nucleoside phosphate binding;molecular function regulator;purine nucleotide binding;purine ribonucleotide binding;purine ribonucleoside binding;ribonucleotide binding;magnesium ion binding;purine nucleoside binding;nucleoside binding;GDP binding;guanyl nucleotide binding;guanyl ribonucleotide binding;poly(A) RNA binding;heterocyclic compound bindi…	4;5;2;4;2;5;5;6;4;6;5;4;5;6;6;6;3;5;1;4;6;3;4;4;3;4;6;3;3;7;3;5;5;5;	K07937	map04072;map04144;map05110;map05134;	Phospholipase D signaling pathway;Endocytosis;Vibrio cholerae infection;Legionellosis;	IPR024156;IPR006689;IPR005225;IPR027417;	Small GTPase superfamily, ARF type;Small GTPase superfamily, ARF/SAR type;Small GTP-binding protein domain;P-loop containing nucleoside triphosphate hydrolase;	cytosol	Hs4502201	375	U	[U] Intracellular trafficking, secretion, and vesicular transport;
Q9JHK4	PGTA_MOUSE Geanylgeanyl tansfease type-2 subunit alpha OS=Mus musculus OX=10090 GN=abggta PE=1 SV=1;	1.87186	1.11277	1.22013	1.46365	0.92422	0	0.915093	1.07521	0.713837	0	1.18952	1.5137	0.8661	0.66067	0.82375	nan	0.8204	0.224781	0.99594	nan	0.95111	nan	GO:0044267;GO:0044260;GO:0071704;GO:0097354;GO:0009987;GO:0006464;GO:0043412;GO:0036211;GO:0008150;GO:0008152;GO:0044238;GO:0018342;GO:0018344;GO:0019538;GO:0044237;GO:0043170;	cellular protein metabolic process;cellular macromolecule metabolic process;organic substance metabolic process;prenylation;cellular process;cellular protein modification process;macromolecule modification;protein modification process;biological_process;metabolic process;primary metabolic process;protein prenylation;protein geranylgeranylation;protein metabolic process;cellular metabolic process;…	5;4;3;4;2;6;5;5;1;2;3;5;6;4;3;4;	GO:1990234;GO:0005623;GO:0005622;GO:0005737;GO:0005968;GO:1902494;GO:0032991;GO:0043234;GO:0044464;GO:0005575;GO:0044444;GO:0044424;	transferase complex;cell;intracellular;cytoplasm;Rab-protein geranylgeranyltransferase complex;catalytic complex;macromolecular complex;protein complex;cell part;cellular_component;cytoplasmic part;intracellular part;	5;2;3;4;5;4;2;3;2;1;4;3;	GO:0019899;GO:0031267;GO:0051020;GO:0003674;GO:0004659;GO:0008318;GO:0016765;GO:0008270;GO:0016740;GO:0043167;GO:0046872;GO:0043169;GO:0017137;GO:0017016;GO:0003824;GO:0046914;GO:0004663;GO:0005515;GO:0004661;GO:0005488;	enzyme binding;small GTPase binding;GTPase binding;molecular_function;prenyltransferase activity;protein prenyltransferase activity;transferase activity, transferring alkyl or aryl (other than methyl) groups;zinc ion binding;transferase activity;ion binding;metal ion binding;cation binding;Rab GTPase binding;Ras GTPase binding;catalytic activity;transition metal ion binding;Rab geranylgeranyltran…	4;6;5;1;5;6;4;7;3;3;5;4;8;7;2;6;8;3;7;2;	K14050			IPR002088;IPR032675;IPR032955;IPR009087;	Protein prenyltransferase, alpha subunit;Leucine-rich repeat domain, L domain-like;Geranylgeranyl transferase type-2 subunit alpha;Rab geranylgeranyltransferase, alpha subunit, insert-domain;	nucleus	Hs4759016	1051	O	[O] Posttranslational modification, protein turnover, chaperones;
E9Q933	E9Q933_MOUSE Tansmembane potein 11, mitochondial OS=Mus musculus OX=10090 GN=Tmem11 PE=1 SV=1;	1.07681	0.519524	2.84061	0	0	0.820509	3.18703	0	0	0	3.55552	0	nan	nan	nan	nan	nan	nan	4.76763	0.00316305	0.62223	nan	GO:0071840;GO:0016043;GO:0007005;GO:0009987;GO:0008150;GO:0006996;	cellular component organization or biogenesis;cellular component organization;mitochondrion organization;cellular process;biological_process;organelle organization;	2;3;5;2;1;4;	GO:0019866;GO:0098573;GO:0031975;GO:0031305;GO:0031304;GO:0043229;GO:0031301;GO:0031300;GO:0032592;GO:0043227;GO:0043226;GO:0031224;GO:0005737;GO:0005575;GO:0031090;GO:0016021;GO:0016020;GO:0005740;GO:0005739;GO:0044455;GO:0031967;GO:0031966;GO:0043231;GO:0044464;GO:0005623;GO:0005622;GO:0044446;GO:0005743;GO:0044444;GO:0044429;GO:0044424;GO:0044425;GO:0044422;	organelle inner membrane;intrinsic component of mitochondrial membrane;envelope;integral component of mitochondrial inner membrane;intrinsic component of mitochondrial inner membrane;intracellular organelle;integral component of organelle membrane;intrinsic component of organelle membrane;integral component of mitochondrial membrane;membrane-bounded organelle;organelle;intrinsic component of memb…	4;4;3;6;5;3;4;3;5;3;2;3;4;1;3;4;2;5;5;3;4;4;4;2;2;3;3;5;4;4;3;2;2;							IPR026120;	Transmembrane protein 11;	plasma membrane
P56376	ACYP1_MOUSE Acylphosphatase-1 OS=Mus musculus OX=10090 GN=Acyp1 PE=1 SV=2;	1.10764	1.78236	0.690837	1.23181	0.558662	1.07114	1.16728	1.14283	0.78636	0	0.646065	1.81501	0.58541	0.093522	1.02162	0.941644	0.59771	0.104813	0.58506	0.181395	1.74515	0.166966				GO:0043230;GO:0070062;GO:0044421;GO:0005575;GO:0005576;GO:1903561;GO:0043227;GO:0043226;GO:0031982;	extracellular organelle;extracellular exosome;extracellular region part;cellular_component;extracellular region;extracellular vesicle;membrane-bounded organelle;organelle;vesicle;	3;4;2;1;2;3;3;2;4;	GO:0016787;GO:0016818;GO:0016817;GO:0003824;GO:0003674;GO:0003998;	hydrolase activity;hydrolase activity, acting on acid anhydrides, in phosphorus-containing anhydrides;hydrolase activity, acting on acid anhydrides;catalytic activity;molecular_function;acylphosphatase activity;	3;5;4;2;1;6;	K01512	map00620;map00627;map01120;	Pyruvate metabolism;Aminobenzoate degradation;Microbial metabolism in diverse environments;	IPR020456;IPR017968;IPR001792;	Acylphosphatase;Acylphosphatase, conserved site;Acylphosphatase-like domain;	cytosol	Hs4557245	191	C	[C] Energy production and conversion;
D6DT4	D6DT4_MOUSE DNA polymease epsilon subunit 3 OS=Mus musculus OX=10090 GN=Pole3 PE=1 SV=1;	2.3406	0	0	0	1.03499	2.83582	0	0	2.41399	3.37461	0	0	nan	nan	nan	nan	nan	nan	nan	nan	1.60903	0.150632
A0A1B0GJ5	A0A1B0GJ5_MOUSE Pedicted gene 45799 (Fagment) OS=Mus musculus OX=10090 GN=Gm45799 PE=1 SV=1;	0	1.9085	4.24069	0	0	0	3.23158	0	0	2.61923	0	0	nan	nan	nan	nan	nan	nan	1.65034	0.139788	nan	nan
Q99M8	MCCA_MOUSE Methylcotonoyl-CoA caboxylase subunit alpha, mitochondial OS=Mus musculus OX=10090 GN=Mccc1 PE=1 SV=2	1.16731	1.39203	1.71079	0	0	1.51211	2.28202	0	1.1535	1.44815	1.33409	0	nan	nan	nan	nan	nan	nan	1.22393	0.307053	1.25023	0.00758735
A2CES4	A2CES4_MOUSE U2 small nuclea ibonucleopotein B (Fagment) OS=Mus musculus OX=10090 GN=Snpb2 PE=1 SV=1;	1.0541	1.04719	1.08092	0.824531	0	1.39575	1.3086	0.541925	1.10775	1.20785	1.22122	1.21017	1.25854	0.4412	1.41689	0.176298	1.40135	0.167484	0.98903	0.917201	1.12582	0.377268	GO:0050688;GO:0048583;GO:1901360;GO:0009615;GO:0065007;GO:0046483;GO:0051707;GO:0051704;GO:0009607;GO:0009605;GO:0000398;GO:0002376;GO:0002831;GO:0050789;GO:0044260;GO:0002682;GO:0031347;GO:0006952;GO:0006950;GO:0008150;GO:0008152;GO:0016070;GO:0016071;GO:0051607;GO:0050896;GO:0043900;GO:0002697;GO:0043207;GO:0032101;GO:0034641;GO:0006139;GO:0008380;GO:0009987;GO:0006725;GO:0098542;GO:0043170;GO:…	regulation of defense response to virus;regulation of response to stimulus;organic cyclic compound metabolic process;response to virus;biological regulation;heterocycle metabolic process;response to other organism;multi-organism process;response to biotic stimulus;response to external stimulus;mRNA splicing, via spliceosome;immune system process;regulation of response to biotic stimulus;regulatio…	4;3;4;4;2;4;3;2;3;3;8;2;4;2;4;3;5;4;3;1;2;5;6;4;2;3;4;4;4;4;4;7;2;4;4;4;6;4;4;3;5;3;5;5;3;5;8;9;3;3;3;6;7;	GO:0031974;GO:0030529;GO:0031981;GO:0043231;GO:0043233;GO:0044428;GO:0044424;GO:0044422;GO:1990904;GO:0043232;GO:0043229;GO:0043228;GO:0005622;GO:0043227;GO:0005654;GO:0044446;GO:0005730;GO:0005634;GO:0071013;GO:0044464;GO:0005623;GO:0097525;GO:0043226;GO:0032991;GO:0030532;GO:0005575;GO:0070013;GO:0005681;GO:0005686;	membrane-enclosed lumen;intracellular ribonucleoprotein complex;nuclear lumen;intracellular membrane-bounded organelle;organelle lumen;nuclear part;intracellular part;organelle part;ribonucleoprotein complex;intracellular non-membrane-bounded organelle;intracellular organelle;non-membrane-bounded organelle;intracellular;membrane-bounded organelle;nucleoplasm;intracellular organelle part;nucleolus…	2;4;5;4;3;4;3;2;3;4;3;3;3;3;5;3;5;5;6;2;2;6;2;2;5;1;4;5;7;	GO:1901363;GO:0000166;GO:0017069;GO:0003674;GO:0005488;GO:0003676;GO:1901265;GO:0097159;GO:0003723;GO:0036094;	heterocyclic compound binding;nucleotide binding;snRNA binding;molecular_function;binding;nucleic acid binding;nucleoside phosphate binding;organic cyclic compound binding;RNA binding;small molecule binding;	3;4;6;1;2;4;4;3;5;3;	K11094	map03040;	Spliceosome;	IPR034564;IPR000504;	U2 small nuclear ribonucleoprotein B'', RNA recognition motif 1;RNA recognition motif domain;	nucleus	Hs4507123	258	A	[A] RNA processing and modification;
E9QB02	E9QB02_MOUSE Methionine--tNA ligase, cytoplasmic OS=Mus musculus OX=10090 GN=Mas PE=1 SV=1;	1.19064	0.954707	1.1331	0.793562	1.05879	0.871676	1.03213	1.00038	1.01954	0.850282	1.01389	1.0813	1.13693	0.259988	0.93093	0.509019	1.10569	0.33892	1.18772	0.026614	0.81881	0.0314003	GO:0044281;GO:1901362;GO:1901360;GO:0044710;GO:0098781;GO:0043043;GO:0043436;GO:0046483;GO:1901564;GO:0019538;GO:0043038;GO:0043039;GO:0019438;GO:0006807;GO:0034660;GO:0097659;GO:0044267;GO:0044260;GO:0018130;GO:0009303;GO:0008150;GO:0008152;GO:0034654;GO:0016070;GO:0044271;GO:0006351;GO:0006518;GO:0006431;GO:0032774;GO:0044249;GO:0034641;GO:0034645;GO:1901566;GO:0044699;GO:0006139;GO:0009987;GO:…	small molecule metabolic process;organic cyclic compound biosynthetic process;organic cyclic compound metabolic process;single-organism metabolic process;ncRNA transcription;peptide biosynthetic process;oxoacid metabolic process;heterocycle metabolic process;organonitrogen compound metabolic process;protein metabolic process;amino acid activation;tRNA aminoacylation;aromatic compound biosynthetic…	4;5;4;3;7;6;5;4;4;4;5;6;5;3;6;7;5;4;5;8;1;2;5;5;5;6;5;8;6;4;4;5;5;2;4;2;4;6;5;4;6;5;7;4;3;5;4;4;3;5;3;3;3;7;6;	GO:0031974;GO:0031982;GO:0031981;GO:0016020;GO:0043230;GO:0043231;GO:0043232;GO:0043233;GO:0044428;GO:0044424;GO:0044421;GO:0044422;GO:0043229;GO:0005622;GO:0043227;GO:0043226;GO:0044446;GO:0044444;GO:0005737;GO:0005730;GO:0005634;GO:0005739;GO:0044464;GO:0005623;GO:0043228;GO:0070062;GO:1903561;GO:0005575;GO:0070013;GO:0005576;	membrane-enclosed lumen;vesicle;nuclear lumen;membrane;extracellular organelle;intracellular membrane-bounded organelle;intracellular non-membrane-bounded organelle;organelle lumen;nuclear part;intracellular part;extracellular region part;organelle part;intracellular organelle;intracellular;membrane-bounded organelle;organelle;intracellular organelle part;cytoplasmic part;cytoplasm;nucleolus;nucl…	2;4;5;2;3;4;4;3;4;3;2;2;3;3;3;2;3;4;4;5;5;5;2;2;3;4;3;1;4;2;	GO:1901363;GO:0004812;GO:0000166;GO:0004825;GO:0097367;GO:0003674;GO:0005488;GO:0003676;GO:0032549;GO:0017076;GO:0005524;GO:0043168;GO:0003824;GO:0097159;GO:0032559;GO:0032555;GO:0032550;GO:0032553;GO:0035639;GO:0000049;GO:0043167;GO:1901265;GO:0030554;GO:0003723;GO:0001883;GO:0001882;GO:0036094;GO:0016874;GO:0016875;GO:0016876;	heterocyclic compound binding;aminoacyl-tRNA ligase activity;nucleotide binding;methionine-tRNA ligase activity;carbohydrate derivative binding;molecular_function;binding;nucleic acid binding;ribonucleoside binding;purine nucleotide binding;ATP binding;anion binding;catalytic activity;organic cyclic compound binding;adenyl ribonucleotide binding;purine ribonucleotide binding;purine ribonucleoside…	3;6;4;7;3;1;2;4;5;5;6;4;2;3;6;5;6;4;5;6;3;4;6;5;5;4;3;3;4;5;	K01874	map00450;map00970;	Selenocompound metabolism;Aminoacyl-tRNA biosynthesis;	IPR029038;IPR009068;IPR009080;IPR001412;IPR014729;IPR000738;IPR023458;IPR015413;IPR033911;IPR004046;IPR014758;IPR010987;	Methionyl-tRNA synthetase, Zn-domain;S15/NS1, RNA-binding;Aminoacyl-tRNA synthetase, class Ia, anticodon-binding;Aminoacyl-tRNA synthetase, class I, conserved site;Rossmann-like alpha/beta/alpha sandwich fold;WHEP-TRS domain;Methionine-tRNA ligase, type 1;Methionyl/Leucyl tRNA synthetase;Methioninyl-tRNA synthetase core domain;Glutathione S-transferase, C-terminal;Methionyl-tRNA synthetase;Glutat…	mitochondria	Hs14043022_2	1266	J	[J] Translation, ribosomal structure and biogenesis;
Q8CCJ3	UFL1_MOUSE E3 UFM1-potein ligase 1 OS=Mus musculus OX=10090 GN=Ufl1 PE=1 SV=2	1.32217	1.32185	1.32002	1.19803	0	0	1.21045	1.68262	0.646762	0.678359	1.46888	1.15086	0.73258	0.360652	0.74422	0.367885	0.99202	0.956724	1.33297	0.288137	1.01588	0.976302	GO:0008104;GO:0019222;GO:2001141;GO:0048583;GO:0006139;GO:0001503;GO:0007165;GO:1901576;GO:0010556;GO:1901362;GO:1901360;GO:0080090;GO:0009755;GO:0043200;GO:0051716;GO:0010605;GO:0032434;GO:0009966;GO:0048869;GO:0070647;GO:0071310;GO:0043433;GO:0032446;GO:0010720;GO:0044092;GO:0048518;GO:0048519;GO:0033036;GO:0042127;GO:0033146;GO:0033143;GO:0060255;GO:0048468;GO:0060251;GO:0060252;GO:0034645;GO:…	protein localization;regulation of metabolic process;regulation of RNA biosynthetic process;regulation of response to stimulus;nucleobase-containing compound metabolic process;ossification;signal transduction;organic substance biosynthetic process;regulation of macromolecule biosynthetic process;organic cyclic compound biosynthetic process;organic cyclic compound metabolic process;regulation of p…	4;3;6;3;4;4;4;4;5;5;4;4;5;5;3;4;8;4;4;7;5;5;8;5;4;2;2;3;4;6;5;4;4;5;5;5;4;6;5;6;4;4;3;3;4;4;4;4;9;4;6;6;4;3;6;4;3;4;11;3;7;5;4;5;4;7;2;5;3;5;4;6;3;4;7;3;5;5;1;2;5;5;6;5;6;5;4;6;4;6;4;8;6;3;3;5;4;5;2;4;3;4;2;4;3;5;5;7;5;5;2;7;7;6;8;5;10;2;2;3;7;2;7;7;7;4;5;6;4;8;6;3;5;5;3;4;5;5;5;4;9;4;2;5;5;6;6;5;5;5;6;4;4;5;4;6;4;5;5;7;6;5;6;6;2;3;5;5;4;5;5;6;6;5;7;6;3;3;5;3;4;4;3;6;3;5;4;3;7;6;5;3;4;3;5;4;3;3;	GO:0005783;GO:0005789;GO:0097458;GO:0016020;GO:0098588;GO:0042995;GO:0043234;GO:0043231;GO:0044424;GO:0044425;GO:0005829;GO:0044422;GO:0043229;GO:0005622;GO:0043227;GO:0043226;GO:0044432;GO:0005737;GO:0012505;GO:0044446;GO:0044444;GO:0042175;GO:0031090;GO:0005634;GO:0043005;GO:0044464;GO:0005623;GO:0032991;GO:0005575;	endoplasmic reticulum;endoplasmic reticulum membrane;neuron part;membrane;bounding membrane of organelle;cell projection;protein complex;intracellular membrane-bounded organelle;intracellular part;membrane part;cytosol;organelle part;intracellular organelle;intracellular;membrane-bounded organelle;organelle;endoplasmic reticulum part;cytoplasm;endomembrane system;intracellular organelle part;cyto…	4;3;3;2;4;3;3;4;3;2;5;2;3;3;3;2;4;4;3;3;4;3;3;5;4;2;2;2;1;	GO:0016740;GO:0016874;GO:0003674;GO:0003824;GO:0071568;GO:0019787;	transferase activity;ligase activity;molecular_function;catalytic activity;UFM1 transferase activity;ubiquitin-like protein transferase activity;	3;3;1;2;5;4;	K22755			IPR018611;	E3 UFM1-protein ligase 1;	nucleus	Hs14747970	1417	S	[S] Function unknown;
Q99M6	ST_MOUSE Seate NA effecto molecule homolog OS=Mus musculus OX=10090 GN=St PE=1 SV=1;	0.935019	1.11123	1.04775	0.9119	1.05655	0.993722	1.16802	1.07524	0.987389	1.08027	0.838773	0.794143	1.07107	0.499178	1.14523	0.203891	1.09825	0.509981	0.95898	0.692494	1.06924	0.239132
A0A0G2JDL9	A0A0G2JDL9_MOUSE as-elated potein ap-1A OS=Mus musculus OX=10090 GN=ap1a PE=1 SV=1	0.588198	0	2.29793	0	1.33484	1.57447	2.0735	0	0.375125	0	3.22059	0.535347	1.43095	nan	2.94102	nan	4.72717	nan	1.60732	nan	2.05529	nan	GO:0007599;GO:0051046;GO:0051048;GO:0051049;GO:0007596;GO:0044281;GO:0006909;GO:0051650;GO:0051716;GO:0003158;GO:0000165;GO:0030855;GO:0032387;GO:0031100;GO:0048468;GO:0045859;GO:0006836;GO:0065009;GO:0097480;GO:0042325;GO:0034284;GO:0019538;GO:0001505;GO:0009892;GO:0009893;GO:0009890;GO:1901342;GO:0031175;GO:0051589;GO:0051588;GO:0035556;GO:0071900;GO:0050789;GO:0030073;GO:0051656;GO:0051347;GO:…	hemostasis;regulation of secretion;negative regulation of secretion;regulation of transport;blood coagulation;small molecule metabolic process;phagocytosis;establishment of vesicle localization;cellular response to stimulus;endothelium development;MAPK cascade;epithelial cell differentiation;negative regulation of intracellular transport;organ regeneration;cell development;regulation of protein k…	5;5;4;4;5;4;5;5;3;6;5;6;4;5;4;7;5;3;6;7;6;4;4;3;3;4;5;5;4;5;5;8;2;6;4;6;6;7;5;5;5;6;6;4;5;6;5;4;6;5;8;3;5;4;5;4;6;5;4;5;5;4;5;4;4;4;5;4;4;4;4;7;5;5;5;6;4;7;4;4;7;5;7;4;6;3;4;3;5;4;5;3;5;5;4;4;3;3;4;9;4;5;6;7;5;5;8;3;4;5;7;6;8;4;7;3;5;5;3;3;7;4;7;5;9;6;5;5;3;4;4;4;6;3;4;4;6;3;3;3;5;5;6;4;6;2;5;5;5;4;5;5;5;5;6;6;4;5;4;6;2;4;5;6;6;3;3;4;5;5;4;6;4;4;4;7;7;6;4;5;6;7;6;4;3;8;4;3;6;6;7;3;5;6;6;3;8;4;5;6…	GO:0043209;GO:0044424;GO:0044421;GO:0030054;GO:0005773;GO:0044464;GO:0071944;GO:0070062;GO:0005768;GO:0005769;GO:0016020;GO:0042995;GO:0043234;GO:0043230;GO:0043231;GO:0005829;GO:0005770;GO:0043229;GO:0005622;GO:0043227;GO:0043226;GO:0012505;GO:0031982;GO:0044444;GO:0005737;GO:0043005;GO:0048471;GO:0005623;GO:0032045;GO:0097458;GO:0005886;GO:1903561;GO:0032991;GO:0005575;GO:0005576;	myelin sheath;intracellular part;extracellular region part;cell junction;vacuole;cell part;cell periphery;extracellular exosome;endosome;early endosome;membrane;cell projection;protein complex;extracellular organelle;intracellular membrane-bounded organelle;cytosol;late endosome;intracellular organelle;intracellular;membrane-bounded organelle;organelle;endomembrane system;vesicle;cytoplasmic part…	3;3;2;2;5;2;3;4;4;5;2;3;3;3;4;5;5;3;3;3;2;3;4;4;4;4;5;2;4;3;3;3;2;1;2;	GO:0098772;GO:0000166;GO:0003924;GO:0016818;GO:0016817;GO:0005488;GO:1901265;GO:0008565;GO:0017076;GO:0016787;GO:0032555;GO:0032553;GO:0003674;GO:0001883;GO:0001882;GO:0019001;GO:0022892;GO:0032561;GO:0032403;GO:0005215;GO:0005515;GO:0017111;GO:1901363;GO:0044877;GO:0005525;GO:0003824;GO:0097159;GO:0043167;GO:0036094;GO:0032550;GO:0097367;GO:0005088;GO:0005085;GO:0032549;GO:0043168;GO:0016462;GO:…	molecular function regulator;nucleotide binding;GTPase activity;hydrolase activity, acting on acid anhydrides, in phosphorus-containing anhydrides;hydrolase activity, acting on acid anhydrides;binding;nucleoside phosphate binding;protein transporter activity;purine nucleotide binding;hydrolase activity;purine ribonucleotide binding;ribonucleotide binding;molecular_function;purine nucleoside bindi…	2;4;8;5;4;2;4;4;5;3;5;4;1;5;4;6;3;6;4;2;3;7;3;3;6;2;3;3;3;6;3;4;3;5;4;6;5;5;				IPR027417;IPR020849;IPR001806;	P-loop containing nucleoside triphosphate hydrolase;Small GTPase superfamily, Ras type;Small GTPase superfamily;	cytosol	Hs4506413	159	R	[R] General function prediction only;
Q3UM5	MCU_MOUSE Calcium unipote potein, mitochondial OS=Mus musculus OX=10090 GN=Mcu PE=1 SV=2	1.20589	0.928365	1.7123	0.604094	0.565932	0.835392	2.22445	0.609835	0.393161	0.835876	1.60319	0.481511	1.27695	0.566289	1.53331	0.00441419	3.26755	0.00282923	2.13105	0.00721886	1.20076	0.592057
Q921C5	BICD2_MOUSE Potein bicaudal D homolog 2 OS=Mus musculus OX=10090 GN=Bicd2 PE=1 SV=1;	0.74747	1.49178	1.12279	0	1.12463	1.1189	0.769936	0.930362	1.67827	0.823158	1.24048	0.952228	1.25726	0.537725	1.216	0.475395	1.10954	0.611953	0.91245	0.697247	0.96718	0.912599	GO:0006928;GO:0000226;GO:0051656;GO:0044699;GO:0034453;GO:0072393;GO:1902589;GO:0016043;GO:0030705;GO:0072385;GO:0071840;GO:0072384;GO:1902578;GO:0006810;GO:0009987;GO:0044765;GO:0010970;GO:0008150;GO:0051649;GO:0051234;GO:0051179;GO:0051640;GO:0051641;GO:0006996;GO:0046907;GO:0007017;GO:0007010;GO:0007018;GO:1902582;GO:0044763;GO:1902580;	movement of cell or subcellular component;microtubule cytoskeleton organization;establishment of organelle localization;single-organism process;microtubule anchoring;microtubule anchoring at microtubule organizing center;single-organism organelle organization;cellular component organization;cytoskeleton-dependent intracellular transport;minus-end-directed organelle transport along microtubule;cel…	4;5;4;2;6;7;4;3;6;6;2;5;3;4;2;4;4;1;4;3;2;4;3;4;5;4;5;5;5;3;4;	GO:0005794;GO:0044464;GO:0005886;GO:0043229;GO:0043228;GO:0043227;GO:0043226;GO:0005737;GO:0031982;GO:0031410;GO:0016020;GO:0005856;GO:0012505;GO:0043231;GO:0043232;GO:0005623;GO:0005622;GO:0005575;GO:0044444;GO:0071944;GO:0044424;GO:0097708;	Golgi apparatus;cell part;plasma membrane;intracellular organelle;non-membrane-bounded organelle;membrane-bounded organelle;organelle;cytoplasm;vesicle;cytoplasmic vesicle;membrane;cytoskeleton;endomembrane system;intracellular membrane-bounded organelle;intracellular non-membrane-bounded organelle;cell;intracellular;cellular_component;cytoplasmic part;cell periphery;intracellular part;intracellu…	4;2;3;3;3;3;2;4;4;5;2;5;3;4;4;2;3;1;4;3;3;4;	GO:0003674;GO:0019899;GO:0031267;GO:0005488;GO:0045502;GO:0051959;GO:0017137;GO:0017016;GO:0051020;GO:0005515;	molecular_function;enzyme binding;small GTPase binding;binding;dynein binding;dynein light intermediate chain binding;Rab GTPase binding;Ras GTPase binding;GTPase binding;protein binding;	1;4;6;2;4;5;8;7;5;3;	K18739			IPR018477;	Bicaudal-D protein, microtubule-associated;	nucleus	Hs21735417	1534	U	[U] Intracellular trafficking, secretion, and vesicular transport;
Q543K9	Q543K9_MOUSE Puine nucleoside phosphoylase OS=Mus musculus OX=10090 GN=Pnp PE=1 SV=1;	1.20475	1.39583	0.548328	1.15384	0.869252	1.32103	0.634671	1.05354	1.12699	1.1271	0.497157	1.0675	0.97744	0.827859	1.17377	0.0920651	0.51304	0.000476145	0.43709	0.00129116	1.20087	0.172478	GO:0002706;GO:0009164;GO:0009165;GO:0002703;GO:0044281;GO:0044283;GO:0002709;GO:0002708;GO:0051716;GO:0009199;GO:0006282;GO:0006281;GO:0060548;GO:0002824;GO:0002822;GO:0002821;GO:0046483;GO:0002705;GO:0009163;GO:0009893;GO:0050671;GO:0046651;GO:0035556;GO:0050789;GO:1901362;GO:0002684;GO:0002682;GO:0071840;GO:0018130;GO:0098602;GO:0098609;GO:0009260;GO:0009262;GO:0002521;GO:0002520;GO:1901293;GO:…	regulation of lymphocyte mediated immunity;nucleoside catabolic process;nucleotide biosynthetic process;regulation of leukocyte mediated immunity;small molecule metabolic process;small molecule biosynthetic process;regulation of T cell mediated immunity;positive regulation of lymphocyte mediated immunity;cellular response to stimulus;ribonucleoside triphosphate metabolic process;regulation of DNA…	6;6;6;5;4;5;7;6;3;7;5;4;4;6;6;5;4;5;6;3;6;5;5;2;5;3;3;2;5;3;4;7;5;6;3;5;5;6;6;6;7;4;3;6;6;5;8;4;5;6;5;4;4;4;5;6;5;5;5;5;3;3;7;8;3;5;5;9;9;5;4;4;3;3;6;6;9;9;9;4;3;6;3;5;4;3;4;4;5;3;5;8;5;6;4;5;4;4;5;9;3;3;3;4;6;4;3;3;3;5;2;6;4;4;4;4;5;4;6;2;5;5;3;6;6;5;5;5;4;6;4;4;4;6;4;6;5;6;6;5;5;5;6;4;9;6;4;3;7;7;3;5;8;3;3;3;8;4;5;4;4;2;2;8;8;8;8;7;7;7;3;4;5;3;2;4;4;4;4;4;6;6;7;7;6;9;8;5;5;4;3;5;5;8;4;5;5;4;4;3…	GO:0044424;GO:0044421;GO:0044464;GO:0070062;GO:0043230;GO:0043232;GO:0005829;GO:0043227;GO:0043229;GO:0043228;GO:0005622;GO:0043226;GO:0005856;GO:0044444;GO:0031982;GO:0005737;GO:0005623;GO:0005575;GO:1903561;GO:0005576;	intracellular part;extracellular region part;cell part;extracellular exosome;extracellular organelle;intracellular non-membrane-bounded organelle;cytosol;membrane-bounded organelle;intracellular organelle;non-membrane-bounded organelle;intracellular;organelle;cytoskeleton;cytoplasmic part;vesicle;cytoplasm;cell;cellular_component;extracellular vesicle;extracellular region;	3;2;2;4;3;4;5;3;3;3;3;2;5;4;4;4;2;1;3;2;	GO:0005488;GO:0002054;GO:0008144;GO:0001882;GO:0016740;GO:0002060;GO:1901363;GO:0016757;GO:0003674;GO:0004731;GO:0042301;GO:0003824;GO:0097159;GO:0043168;GO:0043167;GO:0036094;GO:0097367;GO:0016763;	binding;nucleobase binding;drug binding;nucleoside binding;transferase activity;purine nucleobase binding;heterocyclic compound binding;transferase activity, transferring glycosyl groups;molecular_function;purine-nucleoside phosphorylase activity;phosphate ion binding;catalytic activity;organic cyclic compound binding;anion binding;ion binding;small molecule binding;carbohydrate derivative bindin…	2;4;3;4;3;5;3;4;1;6;5;2;3;4;3;3;3;5;	K03783	map00230;map00240;map00760;map01100;map01110;	Purine metabolism;Pyrimidine metabolism;Nicotinate and nicotinamide metabolism;Metabolic pathways;Biosynthesis of secondary metabolites;	IPR011268;IPR000845;IPR018099;IPR011270;	Purine nucleoside phosphorylase;Nucleoside phosphorylase domain;Purine phosphorylase, family 2, conserved site;Purine nucleoside phosphorylase I, inosine/guanosine-specific;	cytosol	Hs4557801	516	F	[F] Nucleotide transport and metabolism;
Q9Z2L6	MINP1_MOUSE Multiple inositol polyphosphate phosphatase 1 OS=Mus musculus OX=10090 GN=Minpp1 PE=1 SV=3	0	0	3.81988	0	0	0	3.76347	0	0	0	4.41665	0	nan	nan	nan	nan	nan	nan	nan	nan	nan	nan	GO:0016311;GO:0009987;GO:0008150;GO:0008152;GO:0044237;GO:0006796;GO:0006793;	dephosphorylation;cellular process;biological_process;metabolic process;cellular metabolic process;phosphate-containing compound metabolic process;phosphorus metabolic process;	6;2;1;2;3;5;4;	GO:0005783;GO:0031974;GO:0043229;GO:0071944;GO:0005623;GO:0005622;GO:0043227;GO:0043226;GO:0005737;GO:0044446;GO:0070062;GO:0016020;GO:0044444;GO:0044432;GO:0005788;GO:0005886;GO:1903561;GO:0031982;GO:0043230;GO:0043231;GO:0043233;GO:0044464;GO:0005575;GO:0070013;GO:0005576;GO:0044424;GO:0044421;GO:0044422;GO:0012505;	endoplasmic reticulum;membrane-enclosed lumen;intracellular organelle;cell periphery;cell;intracellular;membrane-bounded organelle;organelle;cytoplasm;intracellular organelle part;extracellular exosome;membrane;cytoplasmic part;endoplasmic reticulum part;endoplasmic reticulum lumen;plasma membrane;extracellular vesicle;vesicle;extracellular organelle;intracellular membrane-bounded organelle;organ…	4;2;3;3;2;3;3;2;4;3;4;2;4;4;5;3;3;4;3;4;3;2;1;4;2;3;2;2;3;	GO:0016791;GO:0042578;GO:0003674;GO:0004446;GO:0034416;GO:0034417;GO:0016787;GO:0016788;GO:0003824;GO:0052826;GO:0052745;GO:0003993;	phosphatase activity;phosphoric ester hydrolase activity;molecular_function;inositol-hexakisphosphate phosphatase activity;bisphosphoglycerate phosphatase activity;bisphosphoglycerate 3-phosphatase activity;hydrolase activity;hydrolase activity, acting on ester bonds;catalytic activity;inositol hexakisphosphate 2-phosphatase activity;inositol phosphate phosphatase activity;acid phosphatase activi…	6;5;1;8;7;8;3;4;2;9;7;7;	K03103	map00010;map00562;map01100;	Glycolysis / Gluconeogenesis;Inositol phosphate metabolism;Metabolic pathways;	IPR029033;IPR000560;IPR016274;	Histidine phosphatase superfamily;Histidine phosphatase superfamily, clade-2;Histidine acid phosphatase, eukaryotic;	extracellular	Hs19923761	807	R	[R] General function prediction only;
P13745	GSTA1_MOUSE Glutathione S-tansfease A1 OS=Mus musculus OX=10090 GN=Gsta1 PE=1 SV=2;	0.887287	1.0401	1.48841	0.754629	0.419676	1.59065	1.23066	0.7948	0.59252	1.35336	1.45869	0.389216	0.9798	0.947929	2.0551	0.0292601	2.15499	0.00808905	1.04861	0.736656	2.09747	0.0296365	GO:0035634;GO:0034641;GO:0006807;GO:0042221;GO:0014070;GO:0071704;GO:0006749;GO:0080184;GO:0009987;GO:0008150;GO:0008152;GO:1901564;GO:0010033;GO:0006575;GO:0043603;GO:0050896;GO:0044237;GO:0006790;GO:0006518;	response to stilbenoid;cellular nitrogen compound metabolic process;nitrogen compound metabolic process;response to chemical;response to organic cyclic compound;organic substance metabolic process;glutathione metabolic process;response to phenylpropanoid;cellular process;biological_process;metabolic process;organonitrogen compound metabolic process;response to organic substance;cellular modified …	7;4;3;3;5;3;5;6;2;1;2;4;4;4;5;2;3;4;5;	GO:0043227;GO:0043226;GO:0070062;GO:1903561;GO:0031982;GO:0043230;GO:0005575;GO:0005576;GO:0044421;	membrane-bounded organelle;organelle;extracellular exosome;extracellular vesicle;vesicle;extracellular organelle;cellular_component;extracellular region;extracellular region part;	3;2;4;3;4;3;1;2;2;	GO:0003674;GO:0004364;GO:0016765;GO:0016740;GO:0003824;	molecular_function;glutathione transferase activity;transferase activity, transferring alkyl or aryl (other than methyl) groups;transferase activity;catalytic activity;	1;5;4;3;2;	K00799	map00480;map00980;map00982;map05204;	Glutathione metabolism;Metabolism of xenobiotics by cytochrome P450;Drug metabolism - cytochrome P450;Chemical carcinogenesis;	IPR004045;IPR003080;IPR004046;IPR010987;IPR012336;	Glutathione S-transferase, N-terminal;Glutathione S-transferase, alpha class;Glutathione S-transferase, C-terminal;Glutathione S-transferase, C-terminal-like;Thioredoxin-like fold;	cytosol	Hs22060374	350	O	[O] Posttranslational modification, protein turnover, chaperones;
Q9CQ36	DPOE4_MOUSE DNA polymease epsilon subunit 4 OS=Mus musculus OX=10090 GN=Pole4 PE=1 SV=1;	1.50218	1.09312	1.24335	0.806375	0.464781	1.13619	1.44717	0.675677	1.23743	1.37618	0	1.01755	1.28196	0.511916	1.44243	0.0501841	1.61457	0.0415736	1.11934	0.371206	1.12517	0.700525	GO:0006473;GO:0006475;GO:0071840;GO:0044710;GO:0018193;GO:0043966;GO:0018205;GO:0019538;GO:0016568;GO:0016569;GO:0043543;GO:0044260;GO:0016043;GO:0016570;GO:0016573;GO:0018393;GO:0018394;GO:0043412;GO:0036211;GO:0008150;GO:0008152;GO:0044699;GO:0009987;GO:0043170;GO:0043933;GO:0006325;GO:0071704;GO:0044267;GO:0006464;GO:0044763;GO:0006996;GO:0044238;GO:0051276;GO:0044237;GO:1902589;	protein acetylation;internal protein amino acid acetylation;cellular component organization or biogenesis;single-organism metabolic process;peptidyl-amino acid modification;histone H3 acetylation;peptidyl-lysine modification;protein metabolic process;chromatin modification;covalent chromatin modification;protein acylation;cellular macromolecule metabolic process;cellular component organization;hi…	8;9;2;3;7;6;8;4;6;7;7;4;3;4;5;10;9;5;5;1;2;2;2;4;4;5;3;5;6;3;4;3;5;3;4;	GO:0031974;GO:0031981;GO:0005671;GO:1902493;GO:1902494;GO:1990234;GO:0043234;GO:0043231;GO:0043232;GO:0043233;GO:0044428;GO:0044424;GO:0044427;GO:0031248;GO:0043229;GO:0043228;GO:0000228;GO:0005622;GO:0043227;GO:0043226;GO:0005654;GO:0005657;GO:0030894;GO:0044446;GO:0044422;GO:0042575;GO:0008622;GO:0000123;GO:0005634;GO:0044454;GO:0044451;GO:0061695;GO:0043601;GO:0044464;GO:0005623;GO:0000109;GO:…	membrane-enclosed lumen;nuclear lumen;Ada2/Gcn5/Ada3 transcription activator complex;acetyltransferase complex;catalytic complex;transferase complex;protein complex;intracellular membrane-bounded organelle;intracellular non-membrane-bounded organelle;organelle lumen;nuclear part;intracellular part;chromosomal part;protein acetyltransferase complex;intracellular organelle;non-membrane-bounded orga…	2;5;6;6;4;5;3;4;4;3;4;3;4;4;3;3;5;3;3;2;5;5;4;3;2;4;5;5;5;5;5;6;5;2;2;5;5;2;3;4;1;4;6;	GO:1901363;GO:0016740;GO:0034061;GO:0003674;GO:0005488;GO:0003676;GO:0003677;GO:0003824;GO:0016779;GO:0016772;GO:0097159;GO:0003887;	heterocyclic compound binding;transferase activity;DNA polymerase activity;molecular_function;binding;nucleic acid binding;DNA binding;catalytic activity;nucleotidyltransferase activity;transferase activity, transferring phosphorus-containing groups;organic cyclic compound binding;DNA-directed DNA polymerase activity;	3;3;6;1;2;4;5;2;5;4;3;7;	K03506	map00230;map00240;map01100;map03030;map03410;map03420;map05166;	Purine metabolism;Pyrimidine metabolism;Metabolic pathways;DNA replication;Base excision repair;Nucleotide excision repair;HTLV-I infection;	IPR003958;IPR009072;	Transcription factor CBF/NF-Y/archaeal histone domain;Histone-fold;	cytosol	Hs9845281	206	L	[L] Replication, recombination and repair;
F8WHZ9	F8WHZ9_MOUSE Alpha-adducin OS=Mus musculus OX=10090 GN=Add1 PE=1 SV=1;	0.785804	0.665268	0	1.84583	1.34703	1.07237	0	1.82319	1.08984	1.41323	0	1.95742	0.57277	0.00873802	0.56001	0.0199746	nan	nan	nan	nan	0.97772	0.933692	GO:0048589;GO:0060249;GO:0008064;GO:0035264;GO:0071840;GO:0065003;GO:0048869;GO:0002262;GO:0051493;GO:0048513;GO:0044093;GO:0048519;GO:0019725;GO:0030218;GO:1901880;GO:0008361;GO:0030041;GO:0030042;GO:0048872;GO:0065008;GO:0048873;GO:0044707;GO:0019538;GO:0010639;GO:0002376;GO:0031333;GO:0022607;GO:0020027;GO:1901879;GO:0050789;GO:0032092;GO:0000902;GO:0044260;GO:0006884;GO:0016043;GO:0090066;GO:…	developmental growth;anatomical structure homeostasis;regulation of actin polymerization or depolymerization;multicellular organism growth;cellular component organization or biogenesis;macromolecular complex assembly;cellular developmental process;myeloid cell homeostasis;regulation of cytoskeleton organization;animal organ development;positive regulation of molecular function;negative regulation…	3;5;6;4;2;5;4;3;6;4;4;2;4;5;6;5;8;8;5;3;6;3;4;5;2;5;4;5;6;2;6;5;4;5;3;4;2;3;3;3;7;1;2;5;4;3;4;5;5;6;7;5;5;4;4;5;6;5;3;6;2;5;8;5;6;7;2;2;6;2;5;9;5;8;7;5;4;4;6;4;4;5;4;4;6;4;5;6;7;2;5;7;8;4;3;4;4;4;4;4;5;5;3;3;7;6;7;4;3;5;3;3;4;3;4;3;	GO:0031974;GO:0030055;GO:0031981;GO:0016020;GO:0043234;GO:0043231;GO:0043233;GO:0044428;GO:0044424;GO:0044422;GO:0043232;GO:0043229;GO:0043228;GO:0005924;GO:0005925;GO:0043227;GO:0043226;GO:0005856;GO:0005654;GO:0044430;GO:0030054;GO:0070161;GO:0044446;GO:0005737;GO:0005634;GO:0005912;GO:0032991;GO:0044464;GO:0005623;GO:0005622;GO:0015629;GO:0071944;GO:0005886;GO:0005575;GO:0070013;GO:0008290;	membrane-enclosed lumen;cell-substrate junction;nuclear lumen;membrane;protein complex;intracellular membrane-bounded organelle;organelle lumen;nuclear part;intracellular part;organelle part;intracellular non-membrane-bounded organelle;intracellular organelle;non-membrane-bounded organelle;cell-substrate adherens junction;focal adhesion;membrane-bounded organelle;organelle;cytoskeleton;nucleoplas…	2;3;5;2;3;4;3;4;3;2;4;3;3;4;5;3;2;5;5;4;2;3;3;4;5;4;2;2;2;3;6;3;3;1;4;4;	GO:0005198;GO:1901363;GO:0044877;GO:0003674;GO:0005488;GO:0003676;GO:0030507;GO:0008092;GO:0097159;GO:0046983;GO:0046982;GO:0003779;GO:0032403;GO:0042802;GO:0042803;GO:0044822;GO:0051015;GO:0003723;GO:0005515;GO:0008134;	structural molecule activity;heterocyclic compound binding;macromolecular complex binding;molecular_function;binding;nucleic acid binding;spectrin binding;cytoskeletal protein binding;organic cyclic compound binding;protein dimerization activity;protein heterodimerization activity;actin binding;protein complex binding;identical protein binding;protein homodimerization activity;poly(A) RNA binding…	2;3;3;1;2;4;5;4;3;4;5;5;4;4;5;6;5;5;3;4;	K18622			IPR001303;IPR027766;	Class II aldolase/adducin N-terminal;Alpha-adducin;	nucleus	Hs7710115	1315	TZ	[T] Signal transduction mechanisms;[Z] Cytoskeleton;
Q8BGT5	ALAT2_MOUSE Alanine aminotansfease 2 OS=Mus musculus OX=10090 GN=Gpt2 PE=1 SV=1;	1.85873	0	2.05052	0	1.51076	0	2.47972	0	1.22191	0	2.87835	0	nan	nan	nan	nan	nan	nan	nan	nan	nan	nan	GO:0044237;GO:0019752;GO:0009063;GO:0006807;GO:0044281;GO:0044282;GO:0044699;GO:0044712;GO:0044710;GO:0006522;GO:0006520;GO:0006524;GO:0071704;GO:1901605;GO:1901606;GO:0043648;GO:0009987;GO:1901575;GO:0009058;GO:0008150;GO:0008152;GO:0043436;GO:0009056;GO:0044248;GO:0044238;GO:1901564;GO:1901565;GO:0006082;GO:0046395;GO:0016054;GO:0042853;GO:0042851;GO:0044763;GO:0006103;GO:0009078;GO:0009080;	cellular metabolic process;carboxylic acid metabolic process;cellular amino acid catabolic process;nitrogen compound metabolic process;small molecule metabolic process;small molecule catabolic process;single-organism process;single-organism catabolic process;single-organism metabolic process;alanine metabolic process;cellular amino acid metabolic process;alanine catabolic process;organic substanc…	3;6;5;3;4;5;2;4;3;7;4;8;3;5;6;7;2;4;3;1;2;5;3;4;3;4;5;4;6;5;9;8;3;8;6;7;	GO:0043229;GO:0043227;GO:0043226;GO:0005623;GO:0044464;GO:0005739;GO:0005737;GO:0043231;GO:0005622;GO:0005575;GO:0044444;GO:0044424;	intracellular organelle;membrane-bounded organelle;organelle;cell;cell part;mitochondrion;cytoplasm;intracellular membrane-bounded organelle;intracellular;cellular_component;cytoplasmic part;intracellular part;	3;3;2;2;2;5;4;4;3;1;4;3;	GO:0005488;GO:0043168;GO:1901363;GO:0008483;GO:0003674;GO:0043167;GO:0016740;GO:0016769;GO:0004021;GO:0003824;GO:0047635;GO:0048037;GO:0097159;GO:0030170;	binding;anion binding;heterocyclic compound binding;transaminase activity;molecular_function;ion binding;transferase activity;transferase activity, transferring nitrogenous groups;L-alanine:2-oxoglutarate aminotransferase activity;catalytic activity;alanine-oxo-acid transaminase activity;cofactor binding;organic cyclic compound binding;pyridoxal phosphate binding;	2;4;3;5;1;3;3;4;7;2;6;3;3;4;	K00814	map00220;map00250;map00710;map01100;map01120;map01200;map01210;map01230;	Arginine biosynthesis;"Alanine, aspartate and glutamate metabolism";Carbon fixation in photosynthetic organisms;Metabolic pathways;Microbial metabolism in diverse environments;Carbon metabolism;2-Oxocarboxylic acid metabolism;Biosynthesis of amino acids;	IPR004839;IPR015422;IPR015424;IPR015421;	Aminotransferase, class I/classII;Pyridoxal phosphate-dependent transferase, subdomain 2;Pyridoxal phosphate-dependent transferase;Pyridoxal phosphate-dependent transferase, major region, subdomain 1;	mitochondria	Hs19263340	990	E	[E] Amino acid transport and metabolism;
P70168	IMB1_MOUSE Impotin subunit beta-1 OS=Mus musculus OX=10090 GN=Kpnb1 PE=1 SV=2	1.30038	1.057	0.924555	1.06338	1.00868	0.788919	0.687687	1.0847	1.14993	0.925385	0.955448	1.05394	1.08025	0.369121	0.86549	0.139206	0.8019	0.0677972	0.92653	0.585675	0.80119	0.11557	GO:0051169;GO:0008104;GO:0007165;GO:0051656;GO:0071840;GO:0051716;GO:0070727;GO:0007080;GO:0031291;GO:0033036;GO:0006606;GO:0006605;GO:0045184;GO:0007079;GO:0044700;GO:0050789;GO:0022607;GO:0006610;GO:0050000;GO:0007067;GO:0006886;GO:0016043;GO:0065003;GO:0065007;GO:0007049;GO:0006461;GO:0006810;GO:0050794;GO:0007051;GO:0007052;GO:0008150;GO:0007059;GO:0051234;GO:0046907;GO:0050896;GO:0044763;GO:…	nuclear transport;protein localization;signal transduction;establishment of organelle localization;cellular component organization or biogenesis;cellular response to stimulus;cellular macromolecule localization;mitotic metaphase plate congression;Ran protein signal transduction;macromolecule localization;protein import into nucleus;protein targeting;establishment of protein localization;mitotic c…	6;4;4;4;2;3;4;5;8;3;5;6;4;6;3;2;4;6;5;5;6;3;5;2;4;5;4;3;5;6;1;4;3;5;2;3;4;2;2;6;6;4;6;6;5;5;6;6;5;4;5;5;6;5;7;4;5;6;5;6;4;5;5;5;6;5;6;5;2;5;5;7;6;4;8;5;4;4;7;5;2;3;3;4;4;5;5;5;4;3;5;5;5;4;	GO:0005783;GO:0031974;GO:0031975;GO:0005654;GO:0031984;GO:0031982;GO:0031981;GO:0016020;GO:0032991;GO:0031967;GO:0043234;GO:0043230;GO:0043231;GO:0043233;GO:0044428;GO:0044424;GO:0044421;GO:0044422;GO:0043229;GO:0043227;GO:0043226;GO:0044432;GO:0012505;GO:0044446;GO:0044444;GO:0005737;GO:1903561;GO:0031090;GO:0005634;GO:0005635;GO:0098827;GO:0044464;GO:0005623;GO:0005622;GO:0071782;GO:0070062;GO:…	endoplasmic reticulum;membrane-enclosed lumen;envelope;nucleoplasm;organelle subcompartment;vesicle;nuclear lumen;membrane;macromolecular complex;organelle envelope;protein complex;extracellular organelle;intracellular membrane-bounded organelle;organelle lumen;nuclear part;intracellular part;extracellular region part;organelle part;intracellular organelle;membrane-bounded organelle;organelle;end…	4;2;3;5;4;4;5;2;2;4;3;3;4;3;4;3;2;2;3;3;2;4;3;3;4;4;3;3;5;4;5;2;2;3;5;4;2;4;1;4;	GO:1901363;GO:0019904;GO:0003674;GO:0005488;GO:0003676;GO:0008565;GO:0051879;GO:0022892;GO:0097159;GO:0019899;GO:0031072;GO:0044822;GO:0003723;GO:0005515;GO:0005215;	heterocyclic compound binding;protein domain specific binding;molecular_function;binding;nucleic acid binding;protein transporter activity;Hsp90 protein binding;substrate-specific transporter activity;organic cyclic compound binding;enzyme binding;heat shock protein binding;poly(A) RNA binding;RNA binding;protein binding;transporter activity;	3;4;1;2;4;4;5;3;3;4;4;6;5;3;2;	K14293	map03013;	RNA transport;	IPR021133;IPR001494;IPR016024;IPR011989;IPR000225;	HEAT, type 2;Importin-beta, N-terminal domain;Armadillo-type fold;Armadillo-like helical;Armadillo;	cytosol	Hs19923142	1798	YU	[Y] Nuclear structure;[U] Intracellular trafficking, secretion, and vesicular transport;
P58404	STN4_MOUSE Stiatin-4 OS=Mus musculus OX=10090 GN=Stn4 PE=1 SV=2;	2.72459	0	0	0	0	0	0	1.71088	2.08072	3.43487	0	2.04893	1.27807	0.287104	1.82715	nan	nan	nan	nan	nan	1.42962	nan				GO:1903293;GO:0005737;GO:0016020;GO:0044309;GO:0097458;GO:0044456;GO:0043005;GO:0043234;GO:0008287;GO:1902494;GO:0030425;GO:0042995;GO:0036477;GO:0032991;GO:0000159;GO:0043197;GO:0044463;GO:0044464;GO:0005623;GO:0005622;GO:0005575;GO:0098794;GO:0044424;GO:0045202;	phosphatase complex;cytoplasm;membrane;neuron spine;neuron part;synapse part;neuron projection;protein complex;protein serine/threonine phosphatase complex;catalytic complex;dendrite;cell projection;somatodendritic compartment;macromolecular complex;protein phosphatase type 2A complex;dendritic spine;cell projection part;cell part;cell;intracellular;cellular_component;postsynapse;intracellular pa…	5;4;2;5;3;2;4;3;3;4;5;3;4;2;4;4;3;2;2;3;1;3;3;2;	GO:0019899;GO:0003674;GO:0005488;GO:0019904;GO:0032403;GO:0019903;GO:0019902;GO:0051721;GO:0070016;GO:0005515;GO:0044877;	enzyme binding;molecular_function;binding;protein domain specific binding;protein complex binding;protein phosphatase binding;phosphatase binding;protein phosphatase 2A binding;armadillo repeat domain binding;protein binding;macromolecular complex binding;	4;1;2;4;4;6;5;7;5;3;3;	K17608			IPR020472;IPR017986;IPR001680;IPR015943;IPR019775;IPR013258;	G-protein beta WD-40 repeat;WD40-repeat-containing domain;WD40 repeat;WD40/YVTN repeat-like-containing domain;WD40 repeat, conserved site;Striatin, N-terminal;	nucleus	Hs7019573	1309	D	[D] Cell cycle control, cell division, chromosome partitioning;
Q60759	GCDH_MOUSE Glutayl-CoA dehydogenase, mitochondial OS=Mus musculus OX=10090 GN=Gcdh PE=1 SV=2;	0	0	3.79304	0	0	0	3.32281	0	0	0	4.88415	0	nan	nan	nan	nan	nan	nan	nan	nan	nan	nan	GO:0034440;GO:0044281;GO:0044282;GO:0006568;GO:1901360;GO:0044712;GO:0044710;GO:0009072;GO:0072329;GO:0043436;GO:0055114;GO:0046483;GO:1901564;GO:0006576;GO:0016054;GO:0009062;GO:0006807;GO:1901575;GO:0016042;GO:0006629;GO:0009308;GO:0006586;GO:0008150;GO:0008152;GO:0019395;GO:0042430;GO:0006631;GO:0006635;GO:0044248;GO:0034641;GO:0044242;GO:0044699;GO:1901605;GO:0009987;GO:0006725;GO:0044106;GO:…	lipid oxidation;small molecule metabolic process;small molecule catabolic process;tryptophan metabolic process;organic cyclic compound metabolic process;single-organism catabolic process;single-organism metabolic process;aromatic amino acid family metabolic process;monocarboxylic acid catabolic process;oxoacid metabolic process;oxidation-reduction process;heterocycle metabolic process;organonitro…	5;4;5;6;4;4;3;5;7;5;4;4;4;6;5;6;3;4;5;4;5;6;1;2;6;5;5;7;4;4;5;2;5;2;4;5;4;5;4;6;6;4;3;3;7;3;3;8;3;	GO:0031974;GO:0031975;GO:0016020;GO:0031967;GO:0031966;GO:0043231;GO:0043233;GO:0044429;GO:0044424;GO:0044422;GO:0019866;GO:0043229;GO:0043227;GO:0043226;GO:0005737;GO:0044446;GO:0044444;GO:0031090;GO:0005739;GO:0044464;GO:0005623;GO:0005622;GO:0005743;GO:0005740;GO:0005759;GO:0005575;GO:0070013;	membrane-enclosed lumen;envelope;membrane;organelle envelope;mitochondrial membrane;intracellular membrane-bounded organelle;organelle lumen;mitochondrial part;intracellular part;organelle part;organelle inner membrane;intracellular organelle;membrane-bounded organelle;organelle;cytoplasm;intracellular organelle part;cytoplasmic part;organelle membrane;mitochondrion;cell part;cell;intracellular;m…	2;3;2;4;4;4;3;4;3;2;4;3;3;2;4;3;4;3;5;2;2;3;5;5;5;1;4;	GO:1901363;GO:0004361;GO:0016627;GO:0000166;GO:0003674;GO:0005488;GO:1901265;GO:0003824;GO:0097159;GO:0016491;GO:0043168;GO:0043167;GO:0048037;GO:0003995;GO:0050662;GO:0050660;GO:0036094;	heterocyclic compound binding;glutaryl-CoA dehydrogenase activity;oxidoreductase activity, acting on the CH-CH group of donors;nucleotide binding;molecular_function;binding;nucleoside phosphate binding;catalytic activity;organic cyclic compound binding;oxidoreductase activity;anion binding;ion binding;cofactor binding;acyl-CoA dehydrogenase activity;coenzyme binding;flavin adenine dinucleotide bi…	3;6;4;4;1;2;4;2;3;3;4;3;3;5;4;5;3;	K00252	map00071;map00310;map00362;map00380;map01100;map01120;map01130;	Fatty acid degradation;Lysine degradation;Benzoate degradation;Tryptophan metabolism;Metabolic pathways;Microbial metabolism in diverse environments;Biosynthesis of antibiotics;	IPR009100;IPR009075;IPR006091;IPR006089;IPR013786;	Acyl-CoA dehydrogenase/oxidase, N-terminal and middle domain;Acyl-CoA dehydrogenase/oxidase C-terminal;Acyl-CoA oxidase/dehydrogenase, central domain;Acyl-CoA dehydrogenase, conserved site;Acyl-CoA dehydrogenase/oxidase, N-terminal;	mitochondria	Hs4503943	786	E	[E] Amino acid transport and metabolism;
P48962	ADT1_MOUSE ADP/ATP tanslocase 1 OS=Mus musculus OX=10090 GN=Slc25a4 PE=1 SV=4	0.761085	0.839976	1.778	0.603984	0.600193	0.906539	1.93709	0.468638	0.611907	0.986729	1.94969	0.556171	1.21144	0.153144	1.67808	0.00316659	3.4779	3.84822e-05	2.07255	0.000149814	1.38519	0.0193625	GO:0008219;GO:0010941;GO:0050789;GO:0071840;GO:0007005;GO:0060547;GO:0016043;GO:0043067;GO:0065007;GO:0044699;GO:0006810;GO:0048519;GO:0043069;GO:0070265;GO:0070266;GO:0060544;GO:0010939;GO:0060546;GO:0060548;GO:0006915;GO:0050794;GO:0012501;GO:0044765;GO:0008150;GO:0097300;GO:0051234;GO:0051179;GO:1902578;GO:0006996;GO:0008637;GO:0055085;GO:0044763;GO:0009987;GO:0048523;	cell death;regulation of cell death;regulation of biological process;cellular component organization or biogenesis;mitochondrion organization;negative regulation of necrotic cell death;cellular component organization;regulation of programmed cell death;biological regulation;single-organism process;transport;negative regulation of biological process;negative regulation of programmed cell death;nec…	4;4;2;2;5;5;3;5;2;2;4;2;5;5;7;6;5;6;4;6;3;5;4;1;6;3;2;3;4;6;4;3;2;3;	GO:0019866;GO:0031975;GO:0031224;GO:0005739;GO:0019867;GO:0043227;GO:0005737;GO:0044446;GO:0043209;GO:0016021;GO:0016020;GO:0005740;GO:0043226;GO:0044425;GO:0031966;GO:0031968;GO:0098588;GO:0044422;GO:0031967;GO:0031090;GO:0043231;GO:0005634;GO:0044464;GO:0043229;GO:0005623;GO:0005622;GO:0005575;GO:0005743;GO:0044444;GO:0005741;GO:0044429;GO:0044424;GO:0098805;	organelle inner membrane;envelope;intrinsic component of membrane;mitochondrion;outer membrane;membrane-bounded organelle;cytoplasm;intracellular organelle part;myelin sheath;integral component of membrane;membrane;mitochondrial envelope;organelle;membrane part;mitochondrial membrane;organelle outer membrane;bounding membrane of organelle;organelle part;organelle envelope;organelle membrane;intra…	4;3;3;5;3;3;4;3;3;4;2;5;2;2;4;4;4;2;4;3;4;5;2;3;2;3;1;5;4;5;4;3;3;	GO:0003674;GO:0005215;	molecular_function;transporter activity;	1;2;	K05863	map04020;map04022;map05012;map05016;map05166;	Calcium signaling pathway;cGMP-PKG signaling pathway;Parkinson's disease;Huntington's disease;HTLV-I infection;	IPR002067;IPR018108;IPR023395;IPR002113;	Mitochondrial carrier protein;Mitochondrial substrate/solute carrier;Mitochondrial carrier domain;Adenine nucleotide translocator 1;	mitochondria	Hs13647558	587	C	[C] Energy production and conversion;
O88696	CLPP_MOUSE ATP-dependent Clp potease poteolytic subunit, mitochondial OS=Mus musculus OX=10090 GN=Clpp PE=1 SV=1	0.416824	1.4457	1.85405	0.498208	0.58373	0.96768	1.63342	0.330795	0.835052	1.22767	1.91415	0.292724	1.63641	0.157304	3.24593	0.00522996	4.81546	0.000177277	1.48354	0.0224837	1.98357	0.0307807	GO:0070271;GO:0043933;GO:0044248;GO:0022607;GO:0044238;GO:0071840;GO:0044267;GO:1901575;GO:0044265;GO:0044260;GO:0051260;GO:0016043;GO:0065003;GO:0071704;GO:0044085;GO:0006508;GO:0006461;GO:0009987;GO:0008150;GO:0030163;GO:0008152;GO:0044257;GO:0009056;GO:0009057;GO:0051259;GO:0051603;GO:0071822;GO:0019538;GO:0044237;GO:0043170;GO:0006515;	protein complex biogenesis;macromolecular complex subunit organization;cellular catabolic process;cellular component assembly;primary metabolic process;cellular component organization or biogenesis;cellular protein metabolic process;organic substance catabolic process;cellular macromolecule catabolic process;cellular macromolecule metabolic process;protein homooligomerization;cellular component o…	4;4;4;4;3;2;5;4;5;4;7;3;5;3;3;5;5;2;1;5;2;6;3;5;6;6;5;4;3;4;7;	GO:0005739;GO:0031974;GO:0043229;GO:0005622;GO:0043227;GO:0043226;GO:0005737;GO:0005623;GO:0009368;GO:0005759;GO:0044446;GO:0043234;GO:0043231;GO:0032991;GO:0043233;GO:0044464;GO:0005575;GO:0070013;GO:0044444;GO:0044429;GO:0044424;GO:0044422;	mitochondrion;membrane-enclosed lumen;intracellular organelle;intracellular;membrane-bounded organelle;organelle;cytoplasm;cell;endopeptidase Clp complex;mitochondrial matrix;intracellular organelle part;protein complex;intracellular membrane-bounded organelle;macromolecular complex;organelle lumen;cell part;cellular_component;intracellular organelle lumen;cytoplasmic part;mitochondrial part;intr…	5;2;3;3;3;2;4;2;4;5;3;3;4;2;3;2;1;4;4;4;3;2;	GO:0004252;GO:0004175;GO:0003674;GO:0008233;GO:0008236;GO:0016787;GO:0017171;GO:0003824;GO:0070011;	serine-type endopeptidase activity;endopeptidase activity;molecular_function;peptidase activity;serine-type peptidase activity;hydrolase activity;serine hydrolase activity;catalytic activity;peptidase activity, acting on L-amino acid peptides;	6;6;1;4;5;3;4;2;5;	K01358	map04112;map04212;	Cell cycle - Caulobacter;Longevity regulating pathway - worm;	IPR023562;IPR001907;IPR033135;IPR029045;IPR018215;	Clp protease proteolytic subunit /Translocation-enhancing protein TepA;ATP-dependent Clp protease proteolytic subunit;ClpP, histidine active site;ClpP/crotonase-like domain;ClpP, Ser active site;	cytosol, nucleus	Hs5174419	456	O	[O] Posttranslational modification, protein turnover, chaperones;
Q9Z0S1	BPNT1_MOUSE 3(2),5-bisphosphate nucleotidase 1 OS=Mus musculus OX=10090 GN=Bpnt1 PE=1 SV=2;	2.24649	0.610306	0.365633	1.43557	1.5903	0.967085	0.516239	0.638766	1.48014	1.05519	0.236776	0.857495	1.81352	0.0778646	0.89793	0.734115	0.38155	0.073742	0.42492	0.0332047	0.49513	0.0313257	GO:0006650;GO:0016310;GO:0044255;GO:0044699;GO:0044710;GO:0046834;GO:0071704;GO:0046854;GO:0006644;GO:0006629;GO:0009987;GO:0008150;GO:0008152;GO:0046486;GO:0030258;GO:0044238;GO:0044763;GO:0044237;GO:0006796;GO:0006793;GO:0019637;GO:0046488;	glycerophospholipid metabolic process;phosphorylation;cellular lipid metabolic process;single-organism process;single-organism metabolic process;lipid phosphorylation;organic substance metabolic process;phosphatidylinositol phosphorylation;phospholipid metabolic process;lipid metabolic process;cellular process;biological_process;metabolic process;glycerolipid metabolic process;lipid modification;…	6;6;4;2;3;6;3;7;5;4;2;1;2;5;5;3;3;3;5;4;4;7;	GO:0043227;GO:0070062;GO:1903561;GO:0031982;GO:0043230;GO:0005575;GO:0005576;GO:0043226;GO:0044421;	membrane-bounded organelle;extracellular exosome;extracellular vesicle;vesicle;extracellular organelle;cellular_component;extracellular region;organelle;extracellular region part;	3;4;3;4;3;1;2;2;2;	GO:0016791;GO:0016312;GO:0008252;GO:0042578;GO:0003674;GO:0005488;GO:0043169;GO:0000287;GO:0043167;GO:0004441;GO:0046872;GO:0016787;GO:0016788;GO:0003824;GO:0008441;GO:0052745;	phosphatase activity;inositol bisphosphate phosphatase activity;nucleotidase activity;phosphoric ester hydrolase activity;molecular_function;binding;cation binding;magnesium ion binding;ion binding;inositol-1,4-bisphosphate 1-phosphatase activity;metal ion binding;hydrolase activity;hydrolase activity, acting on ester bonds;catalytic activity;3'(2'),5'-bisphosphate nucleotidase activity;inositol …	6;8;7;5;1;2;4;6;3;9;5;3;4;2;8;7;	K01082	map00920;map01100;map01120;map01130;	Sulfur metabolism;Metabolic pathways;Microbial metabolism in diverse environments;Biosynthesis of antibiotics;	IPR020550;IPR020583;IPR000760;	Inositol monophosphatase, conserved site;Inositol monophosphatase, metal-binding site;Inositol monophosphatase-like;	mitochondria	Hs5174399	590	F	[F] Nucleotide transport and metabolism;
Q61087	LAMB3_MOUSE Laminin subunit beta-3 OS=Mus musculus OX=10090 GN=Lamb3 PE=1 SV=2	0.0957587	1.71481	1.28637	1.18967	0.285934	0.431722	0.672459	1.09868	1.30135	1.80785	0.81257	1.30282	0.46866	0.168475	1.10114	0.800305	0.77173	0.23354	0.70084	0.458622	2.34954	0.262261	GO:0048598;GO:0007492;GO:0030154;GO:0007155;GO:0045444;GO:0009653;GO:0007275;GO:0044699;GO:0001706;GO:0001704;GO:0048869;GO:0007369;GO:0022610;GO:0048646;GO:0032502;GO:0032501;GO:0009987;GO:0050873;GO:0009888;GO:0044767;GO:0008150;GO:0035987;GO:0044707;GO:0009790;GO:0048856;GO:0044763;	embryonic morphogenesis;endoderm development;cell differentiation;cell adhesion;fat cell differentiation;anatomical structure morphogenesis;multicellular organism development;single-organism process;endoderm formation;formation of primary germ layer;cellular developmental process;gastrulation;biological adhesion;anatomical structure formation involved in morphogenesis;developmental process;multic…	4;5;5;3;6;3;4;2;5;4;4;5;2;3;2;2;2;7;4;3;1;6;3;5;3;3;	GO:0031012;GO:0005610;GO:0043256;GO:0043234;GO:0005605;GO:0005604;GO:0032991;GO:0044421;GO:0005575;GO:0005576;GO:0044420;GO:0005578;	extracellular matrix;laminin-5 complex;laminin complex;protein complex;basal lamina;basement membrane;macromolecular complex;extracellular region part;cellular_component;extracellular region;extracellular matrix component;proteinaceous extracellular matrix;	2;4;3;3;3;3;2;2;1;2;2;3;				K06244	map04151;map04510;map04512;map05145;map05146;map05200;map05222;	PI3K-Akt signaling pathway;Focal adhesion;ECM-receptor interaction;Toxoplasmosis;Amoebiasis;Pathways in cancer;Small cell lung cancer;	IPR008979;IPR000742;IPR002049;IPR008211;	Galactose-binding domain-like;EGF-like domain;Laminin EGF domain;Laminin, N-terminal;	extracellular	Hs4557713	1962	W	[W] Extracellular structures;
O88693	CEGT_MOUSE Ceamide glucosyltansfease OS=Mus musculus OX=10090 GN=Ugcg PE=1 SV=1	2.06138	0	1.17032	0	2.29947	0.427034	1.62462	0	2.14584	0	1.17691	1.09443	1.98177	nan	0.39019	nan	1.20972	nan	3.10034	nan	0.19689	nan	GO:0033157;GO:0008104;GO:0032388;GO:0051049;GO:0032386;GO:0071840;GO:0044710;GO:0070727;GO:0048518;GO:1903749;GO:0006665;GO:0051050;GO:0006605;GO:0045184;GO:1903955;GO:0072655;GO:0006839;GO:0070585;GO:1901564;GO:0010638;GO:1903651;GO:0006807;GO:0051222;GO:0051223;GO:0050789;GO:0006886;GO:0016043;GO:0065007;GO:0044699;GO:0051130;GO:0070201;GO:0006629;GO:1903649;GO:0006626;GO:0006810;GO:0050794;GO:…	regulation of intracellular protein transport;protein localization;positive regulation of intracellular transport;regulation of transport;regulation of intracellular transport;cellular component organization or biogenesis;single-organism metabolic process;cellular macromolecule localization;positive regulation of biological process;positive regulation of establishment of protein localization to m…	6;4;4;4;5;2;3;4;2;4;5;3;6;4;5;6;6;7;4;5;5;3;4;5;2;6;3;2;2;4;5;4;6;5;4;3;1;2;3;5;5;4;5;7;5;3;4;5;5;2;6;3;4;3;6;3;6;4;6;6;3;5;5;4;4;3;4;2;3;3;4;3;3;6;5;5;4;3;	GO:0016021;GO:0016020;GO:0005794;GO:0098588;GO:0043231;GO:0044424;GO:0044425;GO:0044422;GO:0043229;GO:0043227;GO:0044431;GO:0012505;GO:0000139;GO:0044446;GO:0044444;GO:0031224;GO:0005737;GO:0031090;GO:0044464;GO:0005623;GO:0005622;GO:0043226;GO:0005575;	integral component of membrane;membrane;Golgi apparatus;bounding membrane of organelle;intracellular membrane-bounded organelle;intracellular part;membrane part;organelle part;intracellular organelle;membrane-bounded organelle;Golgi apparatus part;endomembrane system;Golgi membrane;intracellular organelle part;cytoplasmic part;intrinsic component of membrane;cytoplasm;organelle membrane;cell part…	4;2;4;4;4;3;2;2;3;3;4;3;5;3;4;3;4;3;2;2;3;2;1;	GO:0016740;GO:0016757;GO:0003674;GO:0046527;GO:0035251;GO:0003824;GO:0016758;GO:0008120;GO:0008194;	transferase activity;transferase activity, transferring glycosyl groups;molecular_function;glucosyltransferase activity;UDP-glucosyltransferase activity;catalytic activity;transferase activity, transferring hexosyl groups;ceramide glucosyltransferase activity;UDP-glycosyltransferase activity;	3;4;1;6;6;2;5;7;5;	K00720	map00600;map01100;	Sphingolipid metabolism;Metabolic pathways;	IPR025993;IPR029044;	Ceramide glucosyltransferase;Nucleotide-diphospho-sugar transferases;	extracellular	Hs4507811	810	IM	[I] Lipid transport and metabolism;[M] Cell wall/membrane/envelope biogenesis;
Q9DB77	QC2_MOUSE Cytochome b-c1 complex subunit 2, mitochondial OS=Mus musculus OX=10090 GN=Uqcc2 PE=1 SV=1	0.700584	0.729326	1.92681	0.550936	0.720312	0.92483	1.80764	0.501102	0.652145	0.94759	1.99145	0.547279	1.2962	0.00362595	1.62679	0.00931358	3.58021	1.65026e-05	2.20079	0.000288453	1.25504	0.0710672	GO:0044710;GO:0008150;GO:0008152;GO:0055114;GO:0044699;	single-organism metabolic process;biological_process;metabolic process;oxidation-reduction process;single-organism process;	3;1;2;4;2;	GO:0019866;GO:0031974;GO:1990204;GO:0043229;GO:0070069;GO:1902495;GO:0005634;GO:0043227;GO:0043226;GO:0031224;GO:0005737;GO:0044446;GO:0070062;GO:0031981;GO:0098796;GO:0031975;GO:0016021;GO:0016020;GO:0098803;GO:0005740;GO:0005739;GO:0098800;GO:0044455;GO:0005750;GO:0005576;GO:0043209;GO:0044428;GO:0044429;GO:1902494;GO:1990351;GO:0031967;GO:0031966;GO:0070013;GO:0032991;GO:1903561;GO:0031982;GO:…	organelle inner membrane;membrane-enclosed lumen;oxidoreductase complex;intracellular organelle;cytochrome complex;transmembrane transporter complex;nucleus;membrane-bounded organelle;organelle;intrinsic component of membrane;cytoplasm;intracellular organelle part;extracellular exosome;nuclear lumen;membrane protein complex;envelope;integral component of membrane;membrane;respiratory chain comple…	4;2;3;3;4;4;5;3;2;3;4;3;4;5;3;3;4;2;4;5;5;4;3;5;2;3;4;4;4;4;4;4;4;2;3;4;3;3;4;4;3;2;2;3;1;5;4;4;3;3;2;3;5;2;2;4;	GO:0005488;GO:0004175;GO:0003674;GO:0008233;GO:0043167;GO:0008237;GO:0046872;GO:0016787;GO:0004222;GO:0043169;GO:0003824;GO:0070011;	binding;endopeptidase activity;molecular_function;peptidase activity;ion binding;metallopeptidase activity;metal ion binding;hydrolase activity;metalloendopeptidase activity;cation binding;catalytic activity;peptidase activity, acting on L-amino acid peptides;	2;6;1;4;3;6;5;3;7;4;2;5;	K00415	map00190;map01100;map04260;map04932;map05010;map05012;map05016;	Oxidative phosphorylation;Metabolic pathways;Cardiac muscle contraction;Non-alcoholic fatty liver disease (NAFLD);Alzheimer's disease;Parkinson's disease;Huntington's disease;	IPR007863;IPR011249;IPR011765;IPR001431;	Peptidase M16, C-terminal;Metalloenzyme, LuxS/M16 peptidase-like;Peptidase M16, N-terminal;Peptidase M16, zinc-binding site;	mitochondria	Hs4507843	790	C	[C] Energy production and conversion;
Q8BG51	MIO1_MOUSE Mitochondial ho GTPase 1 OS=Mus musculus OX=10090 GN=hot1 PE=1 SV=1	0.747236	1.1546	1.97183	0.306912	0.768302	0.165531	3.80612	0	0.430401	0.444065	2.05073	0.154276	2.81294	0.070862	2.55022	0.42097	11.3167	0.0545823	4.43753	0.0387883	0.9066	0.856452	GO:0061024;GO:0007165;GO:0051654;GO:0051656;GO:0007006;GO:0007005;GO:0051716;GO:0019725;GO:0010970;GO:0006839;GO:0044700;GO:0006928;GO:0035556;GO:0050789;GO:0016043;GO:0065007;GO:0071840;GO:0065008;GO:0006810;GO:0050794;GO:0044802;GO:0051234;GO:0046902;GO:0046907;GO:0012501;GO:0050896;GO:0072384;GO:0008150;GO:0034643;GO:0023052;GO:0044699;GO:0047497;GO:0030705;GO:0051640;GO:0009987;GO:0008637;GO:…	membrane organization;signal transduction;establishment of mitochondrion localization;establishment of organelle localization;mitochondrial membrane organization;mitochondrion organization;cellular response to stimulus;cellular homeostasis;establishment of localization by movement along microtubule;mitochondrial transport;single organism signaling;movement of cell or subcellular component;intrace…	4;4;5;4;5;5;3;4;4;6;3;4;5;2;3;2;2;3;4;3;4;3;5;5;5;2;5;1;5;2;2;6;6;4;2;6;6;4;5;4;4;7;6;6;4;3;4;5;4;6;2;3;3;4;4;5;6;4;5;4;6;	GO:0098573;GO:0031975;GO:0031224;GO:0016021;GO:0016020;GO:0031968;GO:0098588;GO:0031967;GO:0031966;GO:0043231;GO:0044429;GO:0044424;GO:0031301;GO:0044422;GO:0043229;GO:0043227;GO:0044425;GO:0044446;GO:0044444;GO:0031307;GO:0031306;GO:0031300;GO:0005737;GO:0031090;GO:0005739;GO:0044455;GO:0044464;GO:0019867;GO:0005623;GO:0005622;GO:0005740;GO:0005741;GO:0032592;GO:0005575;GO:0098805;GO:0043226;	intrinsic component of mitochondrial membrane;envelope;intrinsic component of membrane;integral component of membrane;membrane;organelle outer membrane;bounding membrane of organelle;organelle envelope;mitochondrial membrane;intracellular membrane-bounded organelle;mitochondrial part;intracellular part;integral component of organelle membrane;organelle part;intracellular organelle;membrane-bounde…	4;3;3;4;2;4;4;4;4;4;4;3;4;2;3;3;2;3;4;6;5;3;4;3;5;3;2;3;2;3;5;5;5;1;3;2;	GO:0000166;GO:0046872;GO:0003924;GO:0016818;GO:0097367;GO:0016817;GO:0003674;GO:0005488;GO:1901265;GO:1901363;GO:0032549;GO:0017076;GO:0005525;GO:0016787;GO:0003824;GO:0097159;GO:0016462;GO:0032555;GO:0032550;GO:0032553;GO:0035639;GO:0043167;GO:0043169;GO:0032561;GO:0005509;GO:0001883;GO:0001882;GO:0019001;GO:0017111;GO:0036094;GO:0043168;	nucleotide binding;metal ion binding;GTPase activity;hydrolase activity, acting on acid anhydrides, in phosphorus-containing anhydrides;carbohydrate derivative binding;hydrolase activity, acting on acid anhydrides;molecular_function;binding;nucleoside phosphate binding;heterocyclic compound binding;ribonucleoside binding;purine nucleotide binding;GTP binding;hydrolase activity;catalytic activity;…	4;5;8;5;3;4;1;2;4;3;5;5;6;3;2;3;6;5;6;4;5;3;4;6;6;5;4;6;7;3;4;	K07870	map04214;	Apoptosis - fly;	IPR018247;IPR021181;IPR001806;IPR020860;IPR005225;IPR011992;IPR002048;IPR027417;IPR013567;IPR013566;	EF-Hand 1, calcium-binding site;Mitochondrial Rho GTPase;Small GTPase superfamily;MIRO domain;Small GTP-binding protein domain;EF-hand domain pair;EF-hand domain;P-loop containing nucleoside triphosphate hydrolase;EF hand associated, type-2;EF hand associated, type-1;	cytosol	Hs21361738	1196	V	[V] Defense mechanisms;
P0C0A3	CHMP6_MOUSE Chaged multivesicula body potein 6 OS=Mus musculus OX=10090 GN=Chmp6 PE=1 SV=2;	0	0	1.48691	1.11155	0	0.921945	1.36237	0.925462	1.69399	1.68726	1.242	1.56851	1.40949	nan	1.0855	0.802901	1.13472	0.471201	1.04535	0.85603	0.77013	nan	GO:0008104;GO:0006900;GO:0061024;GO:0051656;GO:0071840;GO:0000920;GO:0044419;GO:0019058;GO:0033036;GO:0045184;GO:0051704;GO:0016192;GO:0016050;GO:0022607;GO:0050000;GO:0007067;GO:0016043;GO:0044699;GO:0006810;GO:0008150;GO:0044803;GO:0007059;GO:0051234;GO:0046907;GO:0039702;GO:0019068;GO:0007049;GO:0000280;GO:0007080;GO:1902578;GO:1902590;GO:1902592;GO:0009987;GO:0007034;GO:0051310;GO:1902582;GO:…	protein localization;membrane budding;membrane organization;establishment of organelle localization;cellular component organization or biogenesis;cell separation after cytokinesis;interspecies interaction between organisms;viral life cycle;macromolecule localization;establishment of protein localization;multi-organism process;vesicle-mediated transport;vesicle organization;cellular component asse…	4;5;4;4;2;3;3;5;3;4;2;5;5;4;5;5;3;2;4;1;4;4;3;5;6;5;4;6;5;3;4;5;2;6;6;5;5;5;5;4;5;5;4;3;5;5;4;3;3;4;2;4;3;4;5;6;5;4;5;4;5;4;4;	GO:0031982;GO:0005773;GO:0016020;GO:0005774;GO:0031902;GO:0098588;GO:0043234;GO:0043230;GO:0043231;GO:0044424;GO:0044425;GO:0044421;GO:0044422;GO:0043229;GO:0043227;GO:0043226;GO:0044437;GO:0036452;GO:0044446;GO:0044444;GO:0044440;GO:0012505;GO:0005770;GO:0010008;GO:0005737;GO:0031090;GO:0000815;GO:0044464;GO:0005623;GO:0005622;GO:0070062;GO:0098805;GO:1903561;GO:0032991;GO:0005575;GO:0098796;GO:…	vesicle;vacuole;membrane;vacuolar membrane;late endosome membrane;bounding membrane of organelle;protein complex;extracellular organelle;intracellular membrane-bounded organelle;intracellular part;membrane part;extracellular region part;organelle part;intracellular organelle;membrane-bounded organelle;organelle;vacuolar part;ESCRT complex;intracellular organelle part;cytoplasmic part;endosomal pa…	4;5;2;4;6;4;3;3;4;3;2;2;2;3;3;2;4;4;3;4;5;3;5;5;4;3;4;2;2;3;4;3;3;2;1;3;2;4;	GO:0003674;GO:0005488;GO:0047485;GO:0005515;	molecular_function;binding;protein N-terminus binding;protein binding;	1;2;4;3;	K12195	map04144;	Endocytosis;	IPR005024;	Snf7 family;	nucleus	Hs13375783	367	R	[R] General function prediction only;
Q8BLF1	NCEH1_MOUSE Neutal cholesteol este hydolase 1 OS=Mus musculus OX=10090 GN=Nceh1 PE=1 SV=1	2.23323	0	2.25856	0	1.12433	1.07061	1.6237	0	1.21533	0.486892	1.98733	0	nan	nan	nan	nan	nan	nan	2.51239	0.0353075	0.51089	0.238378	GO:0051716;GO:0044700;GO:0016311;GO:0006470;GO:0006805;GO:0050789;GO:0044237;GO:0070887;GO:0007167;GO:0043170;GO:0044267;GO:0044710;GO:0044260;GO:0071466;GO:0006796;GO:0016042;GO:0071704;GO:0007166;GO:0065007;GO:0044699;GO:0023052;GO:0007154;GO:0006629;GO:0009987;GO:1901575;GO:0006464;GO:0050794;GO:0043412;GO:0036211;GO:0008150;GO:0008152;GO:0044712;GO:0042221;GO:0009056;GO:0007178;GO:0044238;GO:…	cellular response to stimulus;single organism signaling;dephosphorylation;protein dephosphorylation;xenobiotic metabolic process;regulation of biological process;cellular metabolic process;cellular response to chemical stimulus;enzyme linked receptor protein signaling pathway;macromolecule metabolic process;cellular protein metabolic process;single-organism metabolic process;cellular macromolecul…	3;3;6;7;4;2;3;4;6;4;5;3;4;5;5;5;3;5;2;2;2;4;4;2;4;6;3;5;5;1;2;4;3;3;7;3;4;5;2;4;3;4;4;	GO:0005783;GO:0043229;GO:0043227;GO:0043226;GO:0031224;GO:0005737;GO:0016021;GO:0016020;GO:0012505;GO:0043231;GO:0044464;GO:0005623;GO:0005622;GO:0005575;GO:0044444;GO:0044424;GO:0044425;	endoplasmic reticulum;intracellular organelle;membrane-bounded organelle;organelle;intrinsic component of membrane;cytoplasm;integral component of membrane;membrane;endomembrane system;intracellular membrane-bounded organelle;cell part;cell;intracellular;cellular_component;cytoplasmic part;intracellular part;membrane part;	4;3;3;2;3;4;4;2;3;4;2;2;3;1;4;3;2;	GO:0005488;GO:0003674;GO:0043167;GO:0052689;GO:0016787;GO:0017171;GO:0003824;GO:0042301;GO:0016788;GO:0043168;	binding;molecular_function;ion binding;carboxylic ester hydrolase activity;hydrolase activity;serine hydrolase activity;catalytic activity;phosphate ion binding;hydrolase activity, acting on ester bonds;anion binding;	2;1;3;5;3;4;2;5;4;4;	K14349	map04976;	Bile secretion;	IPR013094;IPR029058;IPR033140;IPR017157;	Alpha/beta hydrolase fold-3;Alpha/Beta hydrolase fold;Lipase, GDXG, putative serine active site;Arylacetamide deacetylase;	extracellular	Hs17462343	738	V	[V] Defense mechanisms;
Q9DAK9	PHP14_MOUSE 14 kDa phosphohistidine phosphatase OS=Mus musculus OX=10090 GN=Phpt1 PE=1 SV=1	1.07891	1.02544	0.868562	0.932731	1.14849	0.846698	0.779731	1.10933	0.954661	1.30519	0.791579	1.15867	0.99417	0.947591	0.99269	0.961022	0.76229	0.0266272	0.7679	0.145634	0.99851	0.991844	GO:0035774;GO:0008104;GO:0051046;GO:0032024;GO:0051049;GO:0048585;GO:0048584;GO:0048583;GO:0032846;GO:0032844;GO:2000249;GO:0007165;GO:0007166;GO:0071840;GO:0035773;GO:0051716;GO:0071704;GO:0009966;GO:0051047;GO:0051493;GO:0046879;GO:0071331;GO:0071333;GO:0048518;GO:0002682;GO:0033036;GO:2000983;GO:0019725;GO:2000984;GO:0051050;GO:0045184;GO:0090276;GO:0090277;GO:0050856;GO:0010033;GO:0023056;GO:…	positive regulation of insulin secretion involved in cellular response to glucose stimulus;protein localization;regulation of secretion;positive regulation of insulin secretion;regulation of transport;negative regulation of response to stimulus;positive regulation of response to stimulus;regulation of response to stimulus;positive regulation of homeostatic process;regulation of homeostatic proces…	4;4;5;6;4;3;3;3;3;3;6;4;5;2;5;3;3;4;4;6;6;8;7;2;3;3;6;4;7;3;4;5;5;6;4;3;5;6;4;6;3;6;7;5;2;4;4;7;4;3;4;4;3;4;5;2;7;6;5;3;6;5;4;6;6;3;4;3;2;3;3;3;5;4;5;4;6;3;5;5;1;6;6;5;4;5;4;4;5;2;5;4;4;2;5;6;4;3;4;3;6;2;5;4;4;4;4;5;2;4;5;3;8;4;3;2;4;2;4;5;3;4;5;4;4;4;3;5;5;4;7;5;8;6;6;5;5;5;5;6;7;4;5;3;4;4;2;5;4;4;3;4;4;3;2;3;3;7;5;3;5;5;3;6;6;5;3;5;4;4;4;5;3;3;	GO:0031982;GO:0043230;GO:0005829;GO:0044424;GO:0044421;GO:0043227;GO:0044444;GO:0005737;GO:0005622;GO:0044464;GO:0005623;GO:0070062;GO:0043226;GO:1903561;GO:0005575;GO:0005576;	vesicle;extracellular organelle;cytosol;intracellular part;extracellular region part;membrane-bounded organelle;cytoplasmic part;cytoplasm;intracellular;cell part;cell;extracellular exosome;organelle;extracellular vesicle;cellular_component;extracellular region;	4;3;5;3;2;3;4;4;3;2;2;4;2;3;1;2;	GO:0008969;GO:0044325;GO:0098772;GO:0019855;GO:0016248;GO:0003674;GO:0005488;GO:0016787;GO:0016788;GO:0003824;GO:0004721;GO:0005246;GO:0016791;GO:0042578;GO:0008200;GO:0005515;GO:0016247;	phosphohistidine phosphatase activity;ion channel binding;molecular function regulator;calcium channel inhibitor activity;channel inhibitor activity;molecular_function;binding;hydrolase activity;hydrolase activity, acting on ester bonds;catalytic activity;phosphoprotein phosphatase activity;calcium channel regulator activity;phosphatase activity;phosphoric ester hydrolase activity;ion channel inh…	7;4;2;5;4;1;2;3;4;2;7;4;6;5;5;3;3;	K01112			IPR028441;IPR007702;	14kDa phosphohistidine phosphatase;Janus;	cytosol	7301889	94.7	R	[R] General function prediction only;
Q8BTW3	EXOS6_MOUSE Exosome complex component MT3 OS=Mus musculus OX=10090 GN=Exosc6 PE=1 SV=1	1.15174	0.608575	1.11452	0.924524	1.1767	0.577125	0.947402	0.919237	1.37943	0.891131	1.16251	1.1471	1.23974	0.0833061	0.69439	0.0712958	1.0781	0.477408	1.55257	0.0326486	0.56011	0.0115578	GO:0080090;GO:0019222;GO:0048584;GO:0048583;GO:0002706;GO:0002705;GO:0002703;GO:0002702;GO:0002700;GO:0002381;GO:1901360;GO:0002708;GO:0044710;GO:0006304;GO:0010604;GO:0071840;GO:0002263;GO:0002684;GO:0045830;GO:0048518;GO:0002682;GO:0006364;GO:0019724;GO:0051054;GO:0034470;GO:0051052;GO:0060255;GO:0002824;GO:0002822;GO:0002821;GO:0046649;GO:0045911;GO:0046483;GO:0044707;GO:0000018;GO:0002376;GO:…	regulation of primary metabolic process;regulation of metabolic process;positive regulation of response to stimulus;regulation of response to stimulus;regulation of lymphocyte mediated immunity;positive regulation of leukocyte mediated immunity;regulation of leukocyte mediated immunity;positive regulation of production of molecular mediator of immune response;regulation of production of molecular…	4;3;3;3;6;5;5;4;4;5;4;6;3;6;4;2;4;3;4;2;3;6;6;5;7;5;4;6;6;5;4;6;4;3;6;2;4;4;7;3;5;4;3;3;6;4;4;5;5;4;2;8;3;6;3;3;8;4;5;1;2;3;3;5;7;2;5;4;4;4;5;7;4;3;3;5;4;2;4;7;4;4;2;2;3;2;4;6;5;5;4;5;3;5;4;4;4;4;6;4;4;5;5;4;6;2;3;5;5;5;3;5;7;3;4;4;3;4;6;4;7;3;3;3;4;4;3;5;4;3;	GO:0031974;GO:0031981;GO:0043234;GO:0043231;GO:0043233;GO:0044428;GO:0044424;GO:0044422;GO:0043232;GO:0043229;GO:0005622;GO:0043227;GO:0043226;GO:0044446;GO:0005737;GO:0005730;GO:0005634;GO:0044464;GO:0005623;GO:0043228;GO:0000178;GO:0032991;GO:0005575;GO:0070013;	membrane-enclosed lumen;nuclear lumen;protein complex;intracellular membrane-bounded organelle;organelle lumen;nuclear part;intracellular part;organelle part;intracellular non-membrane-bounded organelle;intracellular organelle;intracellular;membrane-bounded organelle;organelle;intracellular organelle part;cytoplasm;nucleolus;nucleus;cell part;cell;non-membrane-bounded organelle;exosome (RNase com…	2;5;3;4;3;4;3;2;4;3;3;3;2;3;4;5;5;2;2;3;4;2;1;4;	GO:1901363;GO:0003674;GO:0005488;GO:0003676;GO:0097159;GO:0044822;GO:0003723;	heterocyclic compound binding;molecular_function;binding;nucleic acid binding;organic cyclic compound binding;poly(A) RNA binding;RNA binding;	3;1;2;4;3;6;5;	K12587	map03018;	RNA degradation;	IPR001247;IPR027408;IPR015847;IPR020568;	Exoribonuclease, phosphorolytic domain 1;PNPase/RNase PH domain;Exoribonuclease, phosphorolytic domain 2;Ribosomal protein S5 domain 2-type fold;	cytosol	Hs17402904	363	J	[J] Translation, ribosomal structure and biogenesis;
Q9D1X0	NOL3_MOUSE Nucleola potein 3 OS=Mus musculus OX=10090 GN=Nol3 PE=1 SV=1	0.936117	0.911518	0	0	1.18452	1.30485	1.08863	1.7769	1.27832	1.32977	0.606423	1.58294	0.67443	0.0357804	0.70363	0.0782503	0.5045	0.0851992	0.717	0.274405	1.0433	0.786762	GO:0033157;GO:0051169;GO:0051049;GO:0098771;GO:0000245;GO:0051716;GO:0033043;GO:0032386;GO:0060547;GO:0060548;GO:0032845;GO:0006839;GO:0046483;GO:0019538;GO:0010639;GO:1904589;GO:0009892;GO:0090559;GO:0035556;GO:0051223;GO:0050789;GO:0051346;GO:0006886;GO:1901360;GO:0097553;GO:0070201;GO:0050790;GO:0090199;GO:1903649;GO:0060761;GO:0016070;GO:0016071;GO:0071345;GO:0001974;GO:0070296;GO:0044802;GO:…	regulation of intracellular protein transport;nuclear transport;regulation of transport;inorganic ion homeostasis;spliceosomal complex assembly;cellular response to stimulus;regulation of organelle organization;regulation of intracellular transport;negative regulation of necrotic cell death;negative regulation of cell death;negative regulation of homeostatic process;mitochondrial transport;hetero…	6;6;4;7;6;3;5;5;5;4;3;6;4;4;5;6;3;4;5;5;2;6;6;4;8;5;4;6;6;4;5;6;6;5;6;4;7;4;4;5;8;9;6;5;5;4;7;4;5;6;6;4;6;6;4;8;9;5;6;5;6;6;5;8;4;9;3;5;8;7;4;6;4;8;9;3;6;4;4;4;4;5;5;5;4;3;7;4;7;6;5;4;5;3;5;4;4;6;6;3;3;4;3;3;5;2;7;7;6;6;4;4;7;2;4;5;4;5;3;5;6;6;6;5;5;8;5;4;6;4;9;9;8;8;7;10;6;6;7;8;3;4;4;3;6;6;3;7;6;7;5;6;6;6;3;5;3;3;3;2;4;4;5;5;2;6;6;5;6;6;4;5;4;3;3;3;8;10;4;4;4;6;5;6;5;4;9;5;3;8;9;5;7;5;6;7;5;5;4…	GO:0044428;GO:0044422;GO:0044464;GO:0016528;GO:0016529;GO:0070013;GO:0005783;GO:0016020;GO:0043231;GO:0043232;GO:0043233;GO:0044424;GO:0043227;GO:0031974;GO:0043229;GO:0043228;GO:0005622;GO:0043226;GO:0012505;GO:0044446;GO:0044444;GO:0005737;GO:0005730;GO:0005634;GO:0005739;GO:0031981;GO:0005623;GO:0005575;	nuclear part;organelle part;cell part;sarcoplasm;sarcoplasmic reticulum;intracellular organelle lumen;endoplasmic reticulum;membrane;intracellular membrane-bounded organelle;intracellular non-membrane-bounded organelle;organelle lumen;intracellular part;membrane-bounded organelle;membrane-enclosed lumen;intracellular organelle;non-membrane-bounded organelle;intracellular;organelle;endomembrane sy…	4;2;2;5;5;4;4;2;4;4;3;3;3;2;3;3;3;2;3;3;4;4;5;5;5;5;2;1;	GO:0004869;GO:0098772;GO:0005488;GO:0043028;GO:0043027;GO:0005509;GO:0030234;GO:0032813;GO:0019899;GO:0004857;GO:0035877;GO:0002020;GO:0005515;GO:0005102;GO:0061135;GO:0061134;GO:0046872;GO:0019904;GO:0003674;GO:0043167;GO:0042802;GO:0004866;GO:0030414;GO:0005126;GO:0005123;GO:0043169;GO:0089720;	cysteine-type endopeptidase inhibitor activity;molecular function regulator;binding;cysteine-type endopeptidase regulator activity involved in apoptotic process;cysteine-type endopeptidase inhibitor activity involved in apoptotic process;calcium ion binding;enzyme regulator activity;tumor necrosis factor receptor superfamily binding;enzyme binding;enzyme inhibitor activity;death effector domain b…	7;2;2;4;5;6;3;6;4;4;5;5;3;4;5;4;5;4;1;3;4;6;5;5;7;4;6;				IPR001315;IPR011029;	CARD domain;Death-like domain;	cytosol, nucleus
P70303	PYG2_MOUSE CTP synthase 2 OS=Mus musculus OX=10090 GN=Ctps2 PE=1 SV=1	0	0	6.28242	0	0	0	5.71758	0	0	0	0	0	nan	nan	nan	nan	nan	nan	nan	nan	nan	nan	GO:0009218;GO:0009165;GO:0044281;GO:0046134;GO:1901362;GO:0046131;GO:1901360;GO:0044710;GO:0044711;GO:0006541;GO:0009199;GO:0009201;GO:0046036;GO:0009209;GO:0009208;GO:0043436;GO:0042455;GO:0046483;GO:0044210;GO:1901564;GO:1901566;GO:0019637;GO:0019438;GO:0009163;GO:0009148;GO:0009141;GO:0009142;GO:0009147;GO:0006807;GO:0009064;GO:1901576;GO:0046132;GO:0018130;GO:0006221;GO:0008150;GO:0008152;GO:…	pyrimidine ribonucleotide metabolic process;nucleotide biosynthetic process;small molecule metabolic process;pyrimidine nucleoside biosynthetic process;organic cyclic compound biosynthetic process;pyrimidine ribonucleoside metabolic process;organic cyclic compound metabolic process;single-organism metabolic process;single-organism biosynthetic process;glutamine metabolic process;ribonucleoside tr…	7;6;4;7;5;7;4;3;4;7;7;7;8;8;8;5;7;4;10;4;5;4;5;6;7;6;6;7;3;6;4;8;5;7;1;2;5;5;5;7;6;6;5;3;5;4;4;6;2;6;4;5;2;4;4;4;5;4;6;6;3;5;4;3;9;8;3;6;5;6;3;5;4;5;4;5;	GO:0043231;GO:0043229;GO:0043227;GO:0043226;GO:0044444;GO:0005739;GO:0044464;GO:0005623;GO:0005622;GO:0044424;GO:0005737;GO:0005575;	intracellular membrane-bounded organelle;intracellular organelle;membrane-bounded organelle;organelle;cytoplasmic part;mitochondrion;cell part;cell;intracellular;intracellular part;cytoplasm;cellular_component;	4;3;3;2;4;5;2;2;3;3;4;1;	GO:0000166;GO:0097367;GO:0003674;GO:0005488;GO:1901265;GO:1901363;GO:0032549;GO:0017076;GO:0005524;GO:0043168;GO:0003824;GO:0097159;GO:0032559;GO:0032555;GO:0032550;GO:0032553;GO:0035639;GO:0043167;GO:0030554;GO:0001883;GO:0003883;GO:0001882;GO:0036094;GO:0016879;GO:0016874;	nucleotide binding;carbohydrate derivative binding;molecular_function;binding;nucleoside phosphate binding;heterocyclic compound binding;ribonucleoside binding;purine nucleotide binding;ATP binding;anion binding;catalytic activity;organic cyclic compound binding;adenyl ribonucleotide binding;purine ribonucleotide binding;purine ribonucleoside binding;ribonucleotide binding;purine ribonucleoside t…	4;3;1;2;4;3;5;5;6;4;2;3;6;5;6;4;5;3;6;5;5;4;3;4;3;	K01937	map00240;map01100;	Pyrimidine metabolism;Metabolic pathways;	IPR017926;IPR029062;IPR004468;IPR017456;IPR033828;IPR027417;	Glutamine amidotransferase;Class I glutamine amidotransferase-like;CTP synthase;CTP synthase, N-terminal;CTP synthase GATase domain;P-loop containing nucleoside triphosphate hydrolase;	peroxisome	HsM9789919	1109	F	[F] Nucleotide transport and metabolism;
Q8BU33	ILVBL_MOUSE Acetolactate synthase-like potein OS=Mus musculus OX=10090 GN=Ilvbl PE=1 SV=1;	1.0052	0.695186	2.00433	0	0.489772	0.485379	3.12249	0	0.711456	0.861582	2.62461	0	nan	nan	nan	nan	nan	nan	3.79572	0.00506765	0.92554	0.781666				GO:0031224;GO:0016021;GO:0016020;GO:0005575;GO:0044425;	intrinsic component of membrane;integral component of membrane;membrane;cellular_component;membrane part;	3;4;2;1;2;	GO:0030976;GO:0003674;GO:0005488;GO:0000287;GO:1901363;GO:0043168;GO:0043169;GO:0043167;GO:0016740;GO:0046872;GO:1901681;GO:0050662;GO:0036094;GO:0003824;GO:0048037;GO:0097159;GO:0019842;	thiamine pyrophosphate binding;molecular_function;binding;magnesium ion binding;heterocyclic compound binding;anion binding;cation binding;ion binding;transferase activity;metal ion binding;sulfur compound binding;coenzyme binding;small molecule binding;catalytic activity;cofactor binding;organic cyclic compound binding;vitamin binding;	4;1;2;6;3;4;4;3;3;5;3;4;3;2;3;3;4;	K11259			IPR029061;IPR029035;IPR011766;IPR000399;IPR012001;IPR012000;	Thiamin diphosphate-binding fold;DHS-like NAD/FAD-binding domain;Thiamine pyrophosphate enzyme, C-terminal TPP-binding;TPP-binding enzyme, conserved site;Thiamine pyrophosphate enzyme, N-terminal TPP-binding domain;Thiamine pyrophosphate enzyme, central domain;	plasma membrane	Hs21361361	1133	EH	[E] Amino acid transport and metabolism;[H] Coenzyme transport and metabolism;
Q6NZL1	Q6NZL1_MOUSE DEAH (Asp-Glu-Ala-His) box polypeptide 37 OS=Mus musculus OX=10090 GN=Dhx37 PE=1 SV=1	0.670728	0.766547	2.85164	0	0	1.4555	2.6477	0	0	0	3.60788	0	nan	nan	nan	nan	nan	nan	2.73238	0.0243352	1.65644	nan	GO:0090304;GO:0034641;GO:0006807;GO:1901360;GO:0006139;GO:0044260;GO:0071704;GO:0010467;GO:0009987;GO:0006725;GO:0008150;GO:0008152;GO:0046483;GO:0016070;GO:0044238;GO:0044237;GO:0043170;GO:0006396;	nucleic acid metabolic process;cellular nitrogen compound metabolic process;nitrogen compound metabolic process;organic cyclic compound metabolic process;nucleobase-containing compound metabolic process;cellular macromolecule metabolic process;organic substance metabolic process;gene expression;cellular process;cellular aromatic compound metabolic process;biological_process;metabolic process;hete…	5;4;3;4;4;4;3;5;2;4;1;2;4;5;3;3;4;6;	GO:0044422;GO:0070013;GO:0031974;GO:0044424;GO:0043227;GO:0005575;GO:0005623;GO:0005634;GO:0044428;GO:0005622;GO:0043229;GO:0005730;GO:0031981;GO:0043231;GO:0043232;GO:0043233;GO:0044464;GO:0044446;GO:0043228;GO:0043226;	organelle part;intracellular organelle lumen;membrane-enclosed lumen;intracellular part;membrane-bounded organelle;cellular_component;cell;nucleus;nuclear part;intracellular;intracellular organelle;nucleolus;nuclear lumen;intracellular membrane-bounded organelle;intracellular non-membrane-bounded organelle;organelle lumen;cell part;intracellular organelle part;non-membrane-bounded organelle;organ…	2;4;2;3;3;1;2;5;4;3;3;5;5;4;4;3;2;3;3;2;	GO:0016887;GO:0008026;GO:0035639;GO:0032553;GO:0003674;GO:0005488;GO:0003676;GO:0008186;GO:0001883;GO:1901363;GO:0001882;GO:0043168;GO:0042623;GO:0043167;GO:1901265;GO:0032549;GO:0017076;GO:0005524;GO:0016787;GO:0000166;GO:0044822;GO:0017111;GO:0004004;GO:0004386;GO:0036094;GO:0003824;GO:0016818;GO:0030554;GO:0097367;GO:0097159;GO:0016817;GO:0016462;GO:0003724;GO:0032559;GO:0003723;GO:0070035;GO:…	ATPase activity;ATP-dependent helicase activity;purine ribonucleoside triphosphate binding;ribonucleotide binding;molecular_function;binding;nucleic acid binding;RNA-dependent ATPase activity;purine nucleoside binding;heterocyclic compound binding;nucleoside binding;anion binding;ATPase activity, coupled;ion binding;nucleoside phosphate binding;ribonucleoside binding;purine nucleotide binding;ATP…	8;10;5;4;1;2;4;10;5;3;4;4;9;3;4;5;5;6;3;4;6;7;10;8;3;2;5;6;3;3;4;6;9;6;5;9;5;6;	K14780			IPR007502;IPR011545;IPR011709;IPR001650;IPR014001;IPR027417;	Helicase-associated domain;DEAD/DEAH box helicase domain;Domain of unknown function DUF1605;Helicase, C-terminal;Helicase superfamily 1/2, ATP-binding domain;P-loop containing nucleoside triphosphate hydrolase;	nucleus	7290296	966	AJ	[A] RNA processing and modification;[J] Translation, ribosomal structure and biogenesis;
Q8BU30	SYIC_MOUSE Isoleucine--tNA ligase, cytoplasmic OS=Mus musculus OX=10090 GN=Ias PE=1 SV=2	1.18089	0.987044	1.04922	0.797077	1.13327	0.925003	1.08259	0.798029	0.975921	0.970037	1.05279	1.04813	1.24471	0.106797	1.09036	0.404743	1.20481	0.0987195	1.10497	0.00910267	0.87599	0.103184	GO:0001503;GO:0044281;GO:0044707;GO:1901360;GO:0044710;GO:0048869;GO:0043043;GO:0043436;GO:0046483;GO:1901564;GO:1901566;GO:0019538;GO:0043038;GO:0043039;GO:0006807;GO:0034660;GO:0044267;GO:0044260;GO:0006428;GO:0008150;GO:0008152;GO:0016070;GO:0044271;GO:0043603;GO:0006518;GO:0030154;GO:0044249;GO:0034641;GO:0034645;GO:0044699;GO:0006139;GO:0032502;GO:0032501;GO:0009987;GO:0006725;GO:0043604;GO:…	ossification;small molecule metabolic process;single-multicellular organism process;organic cyclic compound metabolic process;single-organism metabolic process;cellular developmental process;peptide biosynthetic process;oxoacid metabolic process;heterocycle metabolic process;organonitrogen compound metabolic process;organonitrogen compound biosynthetic process;protein metabolic process;amino acid…	4;4;3;4;3;4;6;5;4;4;5;4;5;6;3;6;5;4;8;1;2;5;5;5;5;5;4;4;5;2;4;2;2;2;4;6;4;4;6;5;5;7;4;3;5;4;3;3;5;3;3;3;7;6;	GO:0031974;GO:0031982;GO:0031981;GO:0016020;GO:0043230;GO:0043231;GO:0043233;GO:0044428;GO:0044424;GO:0044421;GO:0044422;GO:0043229;GO:0005622;GO:0043227;GO:0043226;GO:0005654;GO:0044446;GO:0005737;GO:0005634;GO:0044464;GO:0005623;GO:0070062;GO:1903561;GO:0005575;GO:0070013;GO:0005576;	membrane-enclosed lumen;vesicle;nuclear lumen;membrane;extracellular organelle;intracellular membrane-bounded organelle;organelle lumen;nuclear part;intracellular part;extracellular region part;organelle part;intracellular organelle;intracellular;membrane-bounded organelle;organelle;nucleoplasm;intracellular organelle part;cytoplasm;nucleus;cell part;cell;extracellular exosome;extracellular vesic…	2;4;5;2;3;4;3;4;3;2;2;3;3;3;2;5;3;4;5;2;2;4;3;1;4;2;	GO:0004812;GO:0000166;GO:0097367;GO:0003674;GO:0005488;GO:0002161;GO:1901265;GO:1901363;GO:0032549;GO:0017076;GO:0005524;GO:0016787;GO:0003824;GO:0016788;GO:0036094;GO:0097159;GO:0032559;GO:0032555;GO:0032550;GO:0032553;GO:0004822;GO:0035639;GO:0019899;GO:0043167;GO:0052689;GO:0030554;GO:0051020;GO:0005515;GO:0001882;GO:0001883;GO:0016874;GO:0016875;GO:0016876;GO:0043168;	aminoacyl-tRNA ligase activity;nucleotide binding;carbohydrate derivative binding;molecular_function;binding;aminoacyl-tRNA editing activity;nucleoside phosphate binding;heterocyclic compound binding;ribonucleoside binding;purine nucleotide binding;ATP binding;hydrolase activity;catalytic activity;hydrolase activity, acting on ester bonds;small molecule binding;organic cyclic compound binding;ade…	6;4;3;1;2;6;4;3;5;5;6;3;2;4;3;3;6;5;6;4;7;5;4;3;5;6;5;3;4;5;3;4;5;4;	K01870	map00970;	Aminoacyl-tRNA biosynthesis;	IPR023586;IPR033709;IPR009080;IPR014729;IPR001412;IPR002301;IPR002300;IPR009008;IPR013155;	Isoleucine-tRNA ligase, type 2;Isoleucyl tRNA synthetase type 2, anticodon-binding domain;Aminoacyl-tRNA synthetase, class Ia, anticodon-binding;Rossmann-like alpha/beta/alpha sandwich fold;Aminoacyl-tRNA synthetase, class I, conserved site;Isoleucine-tRNA ligase;Aminoacyl-tRNA synthetase, class Ia;Valyl/Leucyl/Isoleucyl-tRNA synthetase, editing domain;Methionyl/Valyl/Leucyl/Isoleucyl-tRNA synthe…	cytosol	Hs4504555	2419	J	[J] Translation, ribosomal structure and biogenesis;
A0A3Q4L374	A0A3Q4L374_MOUSE Cysteine dioxygenase OS=Mus musculus OX=10090 GN=Cdo1 PE=3 SV=1;	1.10928	1.04343	0.918601	1.224	0	1.17595	1.42237	1.47552	0.19112	1.33066	0.867902	1.24118	0.49499	0.160825	0.90086	0.324666	0.81429	0.278465	0.9039	0.591948	1.81996	0.233757	GO:0046439;GO:0044281;GO:0044282;GO:0044712;GO:0043200;GO:0044710;GO:0010033;GO:0007595;GO:0048513;GO:0000098;GO:0031960;GO:0000096;GO:0051591;GO:0043436;GO:0043434;GO:0009071;GO:0019530;GO:1901564;GO:1901565;GO:0044707;GO:0010243;GO:0009063;GO:0006807;GO:0009069;GO:1901576;GO:1901575;GO:0065007;GO:0044699;GO:0065008;GO:0030879;GO:0033762;GO:0006810;GO:0008150;GO:0008152;GO:0051234;GO:0046903;GO:…	L-cysteine metabolic process;small molecule metabolic process;small molecule catabolic process;single-organism catabolic process;response to amino acid;single-organism metabolic process;response to organic substance;lactation;animal organ development;sulfur amino acid catabolic process;response to corticosteroid;sulfur amino acid metabolic process;response to cAMP;oxoacid metabolic process;respon…	7;4;5;4;5;3;4;5;4;6;6;5;5;5;5;7;5;4;5;3;4;5;3;6;4;4;2;2;3;5;6;4;1;2;3;5;5;5;6;4;3;5;4;4;5;5;5;5;3;5;7;6;2;2;4;2;4;4;4;6;4;4;4;2;5;7;6;4;8;5;4;3;5;5;5;3;6;4;3;3;3;2;3;4;3;6;3;3;4;6;	GO:0016020;GO:0005829;GO:0044424;GO:0005737;GO:0044444;GO:0044464;GO:0005623;GO:0005622;GO:0071944;GO:0005886;GO:0005575;	membrane;cytosol;intracellular part;cytoplasm;cytoplasmic part;cell part;cell;intracellular;cell periphery;plasma membrane;cellular_component;	2;5;3;4;4;2;2;3;3;3;1;	GO:0051213;GO:0046872;GO:0017172;GO:0003674;GO:0005488;GO:0046914;GO:0003824;GO:0008198;GO:0043167;GO:0016491;GO:0043169;GO:0016702;GO:0016701;GO:0005506;	dioxygenase activity;metal ion binding;cysteine dioxygenase activity;molecular_function;binding;transition metal ion binding;catalytic activity;ferrous iron binding;ion binding;oxidoreductase activity;cation binding;oxidoreductase activity, acting on single donors with incorporation of molecular oxygen, incorporation of two atoms of oxygen;oxidoreductase activity, acting on single donors with inc…	4;5;6;1;2;6;2;8;3;3;4;5;4;7;	K00456	map00270;map00430;map01100;	Cysteine and methionine metabolism;Taurine and hypotaurine metabolism;Metabolic pathways;	IPR010300;IPR011051;IPR014710;	Cysteine dioxygenase type I;RmlC-like cupin domain;RmlC-like jelly roll fold;	cytosol	Hs4502755	165	E	[E] Amino acid transport and metabolism;
Q0VBL3	BM15_MOUSE NA-binding potein 15 OS=Mus musculus OX=10090 GN=bm15 PE=1 SV=1	1.50445	0.421039	1.33811	0.767058	0.874278	0.880263	0.887897	0.760075	1.37459	1.06625	1.26906	0.856928	1.57434	0.0789323	0.99307	0.978754	1.46602	0.0611881	1.47624	0.188567	0.63079	0.163998	GO:0080090;GO:0019222;GO:0072359;GO:0072358;GO:0007165;GO:0007166;GO:1901362;GO:1901360;GO:0002009;GO:0051716;GO:0007219;GO:0010604;GO:0048869;GO:0044419;GO:0048513;GO:0048514;GO:0001890;GO:0048518;GO:0002682;GO:0051704;GO:0060255;GO:0003007;GO:0003006;GO:2001141;GO:1903706;GO:1903707;GO:0046483;GO:0044700;GO:0044702;GO:0044707;GO:0000398;GO:0002376;GO:0019438;GO:0060411;GO:0009893;GO:0009891;GO:…	regulation of primary metabolic process;regulation of metabolic process;circulatory system development;cardiovascular system development;signal transduction;cell surface receptor signaling pathway;organic cyclic compound biosynthetic process;organic cyclic compound metabolic process;morphogenesis of an epithelium;cellular response to stimulus;Notch signaling pathway;positive regulation of macromo…	4;3;5;5;4;5;5;4;5;3;6;4;4;3;4;4;4;2;3;2;4;5;3;6;4;4;4;3;3;3;8;2;5;4;3;4;5;3;4;4;7;4;4;4;5;2;3;7;3;5;4;3;4;4;3;1;2;5;5;5;9;5;6;7;5;2;2;6;5;7;6;5;3;6;5;4;4;2;5;3;2;2;4;5;5;5;3;7;7;2;4;4;2;4;7;4;4;6;2;3;3;3;4;5;5;6;5;7;6;4;2;5;5;5;4;4;5;5;4;4;4;4;4;6;5;2;3;5;5;4;5;4;5;4;5;5;5;5;3;8;3;5;3;4;4;4;4;3;4;3;3;4;3;4;4;7;6;3;	GO:0031974;GO:0031975;GO:0031981;GO:0016020;GO:0031965;GO:0031967;GO:0043231;GO:0043233;GO:0044428;GO:0044424;GO:0044422;GO:0043229;GO:0043227;GO:0043226;GO:0016607;GO:0016604;GO:0005654;GO:0012505;GO:0044446;GO:0031090;GO:0005634;GO:0005635;GO:0044451;GO:0044464;GO:0005623;GO:0005622;GO:0005575;GO:0070013;	membrane-enclosed lumen;envelope;nuclear lumen;membrane;nuclear membrane;organelle envelope;intracellular membrane-bounded organelle;organelle lumen;nuclear part;intracellular part;organelle part;intracellular organelle;membrane-bounded organelle;organelle;nuclear speck;nuclear body;nucleoplasm;endomembrane system;intracellular organelle part;organelle membrane;nucleus;nuclear envelope;nucleoplas…	2;3;5;2;4;4;4;3;4;3;2;3;3;2;7;6;5;3;3;3;5;4;5;2;2;3;1;4;	GO:1901363;GO:0000166;GO:0003674;GO:0005488;GO:0003676;GO:0097159;GO:0036094;GO:0044822;GO:0003723;GO:1901265;	heterocyclic compound binding;nucleotide binding;molecular_function;binding;nucleic acid binding;organic cyclic compound binding;small molecule binding;poly(A) RNA binding;RNA binding;nucleoside phosphate binding;	3;4;1;2;4;3;3;6;5;4;	K13190			IPR010912;IPR034470;IPR016194;IPR034473;IPR034472;IPR012921;IPR000504;	Spen paralogue/orthologue C-terminal, metazoa;RBM15, RNA recognition motif 1;SPOC-like, C-terminal domain;RBM15, RNA recognition motif 3;RBM15, RNA recognition motif 2;Spen paralogue and orthologue SPOC, C-terminal;RNA recognition motif domain;	nucleus	Hs20149667	1558	R	[R] General function prediction only;
Q924W5	SMC6_MOUSE Stuctual maintenance of chomosomes potein 6 OS=Mus musculus OX=10090 GN=Smc6 PE=1 SV=1;	0	0	0	0	0	0	0	0	4.95075	0	0	7.04925	0.70231	nan	nan	nan	nan	nan	nan	nan	nan	nan	GO:0060249;GO:1901360;GO:0044710;GO:0006302;GO:0048869;GO:0048518;GO:0006281;GO:0046483;GO:0033554;GO:0006807;GO:0044260;GO:0016043;GO:0065007;GO:0071840;GO:0065008;GO:0000722;GO:0051716;GO:0050794;GO:0006950;GO:0008150;GO:0008152;GO:0007059;GO:0050896;GO:0034641;GO:0044699;GO:0000723;GO:0006139;GO:0000725;GO:0000724;GO:0032502;GO:0006996;GO:0009987;GO:0006725;GO:0006974;GO:0051984;GO:0051983;GO:…	anatomical structure homeostasis;organic cyclic compound metabolic process;single-organism metabolic process;double-strand break repair;cellular developmental process;positive regulation of biological process;DNA repair;heterocycle metabolic process;cellular response to stress;nitrogen compound metabolic process;cellular macromolecule metabolic process;cellular component organization;biological r…	5;4;3;5;4;2;4;4;4;3;4;3;2;2;3;5;3;3;3;1;2;4;2;4;2;4;4;5;6;2;4;2;4;5;4;4;4;4;5;4;5;2;3;3;3;6;3;7;5;5;6;3;4;5;3;	GO:0035061;GO:0031974;GO:0031981;GO:0030915;GO:0000793;GO:0043234;GO:0043231;GO:0043232;GO:0043233;GO:0044428;GO:0044424;GO:0044427;GO:0044422;GO:0000781;GO:0043229;GO:0005622;GO:0043227;GO:0043226;GO:0016607;GO:0016605;GO:0016604;GO:0005654;GO:0098687;GO:0035861;GO:0044446;GO:0005634;GO:0000803;GO:0044451;GO:0044464;GO:0005623;GO:0043228;GO:0005694;GO:0032991;GO:0005575;GO:0070013;	interchromatin granule;membrane-enclosed lumen;nuclear lumen;Smc5-Smc6 complex;condensed chromosome;protein complex;intracellular membrane-bounded organelle;intracellular non-membrane-bounded organelle;organelle lumen;nuclear part;intracellular part;chromosomal part;organelle part;chromosome, telomeric region;intracellular organelle;intracellular;membrane-bounded organelle;organelle;nuclear speck…	7;2;5;4;6;3;4;4;3;4;3;4;2;6;3;3;3;2;7;7;6;5;5;5;3;5;6;5;2;2;3;5;2;1;4;	GO:1901363;GO:0000166;GO:0097367;GO:0003674;GO:0005488;GO:1901265;GO:0032549;GO:0017076;GO:0005524;GO:0043168;GO:0036094;GO:0032559;GO:0032555;GO:0032550;GO:0032553;GO:0035639;GO:0019899;GO:0043167;GO:0031625;GO:0030554;GO:0005515;GO:0097159;GO:0044389;GO:0001883;GO:0001882;	heterocyclic compound binding;nucleotide binding;carbohydrate derivative binding;molecular_function;binding;nucleoside phosphate binding;ribonucleoside binding;purine nucleotide binding;ATP binding;anion binding;small molecule binding;adenyl ribonucleotide binding;purine ribonucleotide binding;purine ribonucleoside binding;ribonucleotide binding;purine ribonucleoside triphosphate binding;enzyme b…	3;4;3;1;2;4;5;5;6;4;3;6;5;6;4;5;4;3;6;6;3;3;5;5;4;	K22804			IPR027417;IPR003395;IPR027132;	P-loop containing nucleoside triphosphate hydrolase;RecF/RecN/SMC, N-terminal;Structural maintenance of chromosomes protein 6;	nucleus	Hs13375848	2060	L	[L] Replication, recombination and repair;
Q9WU56	TUA_MOUSE tNA pseudouidine synthase A OS=Mus musculus OX=10090 GN=Pus1 PE=1 SV=2;	0.872646	1.2552	1.54412	1.67169	0.659571	0.958176	1.23441	0	0.811881	1.32873	1.66358	0	0.46741	nan	0.70629	nan	0.88575	nan	1.25409	0.153916	1.51107	0.0370498	GO:0080090;GO:0019222;GO:0031119;GO:0009451;GO:1901362;GO:1901360;GO:0010604;GO:0048518;GO:0034470;GO:0060255;GO:2001141;GO:0046483;GO:0019438;GO:0009893;GO:0009891;GO:0034660;GO:0097659;GO:1901576;GO:0044260;GO:0065007;GO:0006366;GO:0018130;GO:0009889;GO:0043412;GO:0008150;GO:0008152;GO:0034654;GO:0050794;GO:0016070;GO:0044271;GO:0006355;GO:0006357;GO:0006351;GO:0032774;GO:0044249;GO:0034641;GO:…	regulation of primary metabolic process;regulation of metabolic process;tRNA pseudouridine synthesis;RNA modification;organic cyclic compound biosynthetic process;organic cyclic compound metabolic process;positive regulation of macromolecule metabolic process;positive regulation of biological process;ncRNA processing;regulation of macromolecule metabolic process;regulation of RNA biosynthetic pro…	4;3;8;6;5;4;4;2;7;4;6;4;5;3;4;6;7;4;4;2;7;5;4;5;1;2;5;3;5;5;6;7;6;6;4;4;5;4;7;8;2;4;7;6;5;5;4;6;5;7;5;5;4;4;3;5;7;6;5;2;3;5;5;7;5;5;5;3;5;4;4;3;3;7;6;3;	GO:0031974;GO:0031981;GO:0043234;GO:0043231;GO:0043232;GO:0043233;GO:0044428;GO:0005667;GO:0044424;GO:0044422;GO:0043229;GO:0043228;GO:0005622;GO:0043227;GO:0043226;GO:0044446;GO:0044444;GO:0005737;GO:0005730;GO:0005634;GO:0005739;GO:0044464;GO:0005623;GO:0070013;GO:0032991;GO:0005575;	membrane-enclosed lumen;nuclear lumen;protein complex;intracellular membrane-bounded organelle;intracellular non-membrane-bounded organelle;organelle lumen;nuclear part;transcription factor complex;intracellular part;organelle part;intracellular organelle;non-membrane-bounded organelle;intracellular;membrane-bounded organelle;organelle;intracellular organelle part;cytoplasmic part;cytoplasm;nucle…	2;5;3;4;4;3;4;4;3;2;3;3;3;3;2;3;4;4;5;5;5;2;2;4;2;1;	GO:0016866;GO:1901363;GO:0003713;GO:0003712;GO:0000988;GO:0003674;GO:0005488;GO:0003676;GO:0000989;GO:0030374;GO:0003824;GO:0097159;GO:0044822;GO:0016853;GO:0003723;GO:0009982;	intramolecular transferase activity;heterocyclic compound binding;transcription coactivator activity;transcription cofactor activity;transcription factor activity, protein binding;molecular_function;binding;nucleic acid binding;transcription factor activity, transcription factor binding;ligand-dependent nuclear receptor transcription coactivator activity;catalytic activity;organic cyclic compound…	4;3;5;4;2;1;2;4;3;6;2;3;6;3;5;5;	K06173			IPR020097;IPR020095;IPR001406;IPR020103;	Pseudouridine synthase I, TruA, alpha/beta domain;Pseudouridine synthase I, TruA, C-terminal;Pseudouridine synthase I, TruA;Pseudouridine synthase, catalytic domain;	mitochondria	Hs13376820	706	J	[J] Translation, ribosomal structure and biogenesis;
E9QLL2	E9QLL2_MOUSE Dynamin-3 OS=Mus musculus OX=10090 GN=Dnm3 PE=1 SV=1;	0	12	0	0	0	0	0	0	0	0	0	0	nan	nan	nan	nan	nan	nan	nan	nan	nan	nan	GO:0048468;GO:0016358;GO:0060491;GO:0032989;GO:0031345;GO:0031344;GO:0071840;GO:0031346;GO:0097061;GO:0048869;GO:0051491;GO:0045665;GO:0045664;GO:0060998;GO:0010721;GO:0048518;GO:0048519;GO:0060996;GO:0060997;GO:0010977;GO:0010975;GO:0016192;GO:0044707;GO:0046847;GO:0022604;GO:0022607;GO:0022603;GO:0061002;GO:0061001;GO:0061000;GO:0031175;GO:0000904;GO:0000902;GO:0016043;GO:0065007;GO:0007416;GO:…	cell development;dendrite development;regulation of cell projection assembly;cellular component morphogenesis;negative regulation of cell projection organization;regulation of cell projection organization;cellular component organization or biogenesis;positive regulation of cell projection organization;dendritic spine organization;cellular developmental process;positive regulation of filopodium as…	4;4;4;4;5;5;2;5;5;4;4;6;7;5;5;2;2;4;5;6;6;5;3;6;5;4;4;6;6;5;5;5;5;3;2;5;4;3;4;3;1;3;3;6;5;6;6;4;3;4;5;4;4;5;3;2;6;3;5;6;5;2;2;2;4;4;5;3;6;5;5;4;4;5;4;2;5;5;6;6;3;3;6;2;5;7;5;5;3;3;4;3;3;3;	GO:0099512;GO:0099513;GO:0030425;GO:0030424;GO:0044327;GO:0031982;GO:0005794;GO:0036477;GO:0042995;GO:0043231;GO:0043230;GO:0001917;GO:0044424;GO:0044421;GO:0044422;GO:0043229;GO:0043228;GO:0043227;GO:0043226;GO:0005856;GO:0044430;GO:0048471;GO:0012505;GO:0060076;GO:0044446;GO:0043083;GO:0005874;GO:0005737;GO:0043005;GO:0098794;GO:0014069;GO:0043197;GO:0044463;GO:0044464;GO:0005623;GO:0005622;GO:…	supramolecular fiber;polymeric cytoskeletal fiber;dendrite;axon;dendritic spine head;vesicle;Golgi apparatus;somatodendritic compartment;cell projection;intracellular membrane-bounded organelle;extracellular organelle;photoreceptor inner segment;intracellular part;extracellular region part;organelle part;intracellular organelle;non-membrane-bounded organelle;membrane-bounded organelle;organelle;c…	2;3;5;5;3;4;4;4;3;4;3;4;3;2;2;3;3;3;2;5;4;5;3;3;3;3;4;4;4;3;4;4;3;2;2;3;3;5;2;4;4;5;4;3;2;6;3;1;2;	GO:0000166;GO:0003924;GO:0016818;GO:0097367;GO:0016817;GO:0003674;GO:0005488;GO:1901265;GO:1901363;GO:0032549;GO:0017076;GO:0005525;GO:0016787;GO:0003824;GO:0036094;GO:0097159;GO:0016462;GO:0032555;GO:0032550;GO:0032553;GO:0035639;GO:0043167;GO:0032561;GO:0001883;GO:0001882;GO:0019001;GO:0017111;GO:0043168;	nucleotide binding;GTPase activity;hydrolase activity, acting on acid anhydrides, in phosphorus-containing anhydrides;carbohydrate derivative binding;hydrolase activity, acting on acid anhydrides;molecular_function;binding;nucleoside phosphate binding;heterocyclic compound binding;ribonucleoside binding;purine nucleotide binding;GTP binding;hydrolase activity;catalytic activity;small molecule bin…	4;8;5;3;4;1;2;4;3;5;5;6;3;2;3;3;6;5;6;4;5;3;6;5;4;6;7;4;	K01528	map04072;map04144;map04721;map04961;map05100;	Phospholipase D signaling pathway;Endocytosis;Synaptic vesicle cycle;Endocrine and other factor-regulated calcium reabsorption;Bacterial invasion of epithelial cells;	IPR020850;IPR022812;IPR003130;IPR001401;IPR027417;IPR019762;IPR030381;IPR001849;IPR011993;IPR000375;IPR027743;	GTPase effector domain;Dynamin superfamily;Dynamin GTPase effector;Dynamin, GTPase domain;P-loop containing nucleoside triphosphate hydrolase;Dynamin, GTPase region, conserved site;Dynamin-type guanine nucleotide-binding (G) domain;Pleckstrin homology domain;PH domain-like;Dynamin central domain;Dynamin-3;	cytosol	Hs22042377	1746	UR	[U] Intracellular trafficking, secretion, and vesicular transport;[R] General function prediction only;
D3YXK2	SAFB1_MOUSE Scaffold attachment facto B1 OS=Mus musculus OX=10090 GN=Safb PE=1 SV=2;	1.0548	1.09686	0.821617	0.755597	0.802724	1.13136	0.935076	0.816868	1.34847	1.21377	1.08512	0.937738	1.27718	0.236116	1.3712	0.00821385	1.13211	0.30126	0.82563	0.075435	1.07361	0.651604	GO:0080090;GO:0019222;GO:0050684;GO:2001141;GO:0007165;GO:1901362;GO:1901360;GO:0009755;GO:0042445;GO:0051716;GO:0010604;GO:0071310;GO:0048518;GO:0060255;GO:0034645;GO:0030518;GO:0010033;GO:0046483;GO:0044700;GO:0009725;GO:0019438;GO:0043401;GO:0009891;GO:0006807;GO:0043170;GO:0050789;GO:1901576;GO:0044260;GO:0065007;GO:0014070;GO:0006366;GO:0065008;GO:0018130;GO:0009889;GO:0050794;GO:0008150;GO:…	regulation of primary metabolic process;regulation of metabolic process;regulation of mRNA processing;regulation of RNA biosynthetic process;signal transduction;organic cyclic compound biosynthetic process;organic cyclic compound metabolic process;hormone-mediated signaling pathway;hormone metabolic process;cellular response to stimulus;positive regulation of macromolecule metabolic process;cellu…	4;3;6;6;4;5;4;5;3;3;4;5;2;4;5;6;4;4;3;4;5;6;4;3;4;2;4;4;2;5;7;3;5;4;3;1;2;5;5;6;5;2;6;5;7;6;6;6;4;4;2;4;3;2;3;3;4;4;4;2;4;7;5;6;6;5;5;6;5;7;5;7;5;5;6;4;5;5;2;7;5;6;3;5;5;7;5;5;5;6;4;3;5;3;4;4;4;3;3;3;6;7;	GO:0031974;GO:0031981;GO:0043231;GO:0043233;GO:0044428;GO:0044424;GO:0044422;GO:0043229;GO:0043227;GO:0005654;GO:0044446;GO:0005634;GO:0044464;GO:0005623;GO:0005622;GO:0043226;GO:0005575;GO:0070013;	membrane-enclosed lumen;nuclear lumen;intracellular membrane-bounded organelle;organelle lumen;nuclear part;intracellular part;organelle part;intracellular organelle;membrane-bounded organelle;nucleoplasm;intracellular organelle part;nucleus;cell part;cell;intracellular;organelle;cellular_component;intracellular organelle lumen;	2;5;4;3;4;3;2;3;3;5;3;5;2;2;3;2;1;4;	GO:1901363;GO:0000166;GO:0044212;GO:0001067;GO:0003674;GO:0005488;GO:0003676;GO:0003677;GO:1901265;GO:0043565;GO:0097159;GO:0000975;GO:0044822;GO:0003723;GO:0044877;GO:0003682;GO:0036094;GO:0001047;	heterocyclic compound binding;nucleotide binding;transcription regulatory region DNA binding;regulatory region nucleic acid binding;molecular_function;binding;nucleic acid binding;DNA binding;nucleoside phosphate binding;sequence-specific DNA binding;organic cyclic compound binding;regulatory region DNA binding;poly(A) RNA binding;RNA binding;macromolecular complex binding;chromatin binding;small…	3;4;7;5;1;2;4;5;4;6;3;6;6;5;3;4;3;8;	K25092			IPR034781;IPR000504;IPR003034;	Scaffold attachment factor B1;RNA recognition motif domain;SAP domain;	nucleus	HsM4506779	1378	K	[K] Transcription;
P57716	NICA_MOUSE Nicastin OS=Mus musculus OX=10090 GN=Ncstn PE=1 SV=3	0.878961	0	1.23708	0.962149	1.00999	1.33407	1.31681	0.904463	1.25194	0.600337	1.60092	0.903266	1.13395	0.327483	1.04756	0.883112	1.5	0.0146404	1.4319	0.268518	0.92381	0.812217	GO:0007165;GO:0007166;GO:0051716;GO:0007219;GO:0002262;GO:0044093;GO:0046649;GO:0044700;GO:0071593;GO:1901564;GO:0048872;GO:0019538;GO:0002376;GO:0070489;GO:0032943;GO:0006807;GO:0046651;GO:0050673;GO:0050789;GO:0050435;GO:0042098;GO:0065007;GO:0065009;GO:0065008;GO:0043085;GO:0098602;GO:0098609;GO:0050794;GO:0001775;GO:0008150;GO:0008152;GO:0051604;GO:0050896;GO:0007159;GO:0006518;GO:0033619;GO:…	signal transduction;cell surface receptor signaling pathway;cellular response to stimulus;Notch signaling pathway;myeloid cell homeostasis;positive regulation of molecular function;lymphocyte activation;single organism signaling;lymphocyte aggregation;organonitrogen compound metabolic process;homeostasis of number of cells;protein metabolic process;immune system process;T cell aggregation;mononuc…	4;5;3;6;3;4;4;3;7;4;5;4;2;4;5;3;5;4;2;6;6;2;3;3;5;3;4;3;4;1;2;5;2;5;5;6;4;2;2;7;5;2;4;3;2;6;5;3;4;5;4;3;4;3;5;3;3;4;6;4;3;	GO:0005783;GO:0048770;GO:0030054;GO:0030055;GO:0031982;GO:0016023;GO:0016020;GO:0031988;GO:0044437;GO:0005794;GO:0098588;GO:0043230;GO:0043231;GO:0044424;GO:0044425;GO:0044421;GO:0098852;GO:0043229;GO:0005924;GO:0043227;GO:0031224;GO:0070161;GO:0012505;GO:0044446;GO:0005773;GO:0044444;GO:0044422;GO:0016021;GO:0097708;GO:0000323;GO:0005774;GO:0031226;GO:0005737;GO:1903561;GO:0031090;GO:0031410;GO:…	endoplasmic reticulum;pigment granule;cell junction;cell-substrate junction;vesicle;cytoplasmic, membrane-bounded vesicle;membrane;membrane-bounded vesicle;vacuolar part;Golgi apparatus;bounding membrane of organelle;extracellular organelle;intracellular membrane-bounded organelle;intracellular part;membrane part;extracellular region part;lytic vacuole membrane;intracellular organelle;cell-substr…	4;6;2;3;4;5;2;5;4;4;4;3;4;3;2;2;5;3;4;3;3;3;3;3;5;4;2;4;4;6;4;4;4;3;3;5;3;4;2;2;3;3;1;5;4;3;2;2;4;3;7;7;6;	GO:0003674;GO:0016787;GO:0003824;GO:0008233;GO:0004175;GO:0070011;	molecular_function;hydrolase activity;catalytic activity;peptidase activity;endopeptidase activity;peptidase activity, acting on L-amino acid peptides;	1;3;2;4;6;5;	K06171	map04330;map05010;	Notch signaling pathway;Alzheimer's disease;	IPR008710;	Nicastrin;	plasma membrane	Hs16165796	1141	TO	[T] Signal transduction mechanisms;[O] Posttranslational modification, protein turnover, chaperones;
Q7JJ13	BD2_MOUSE Bomodomain-containing potein 2 OS=Mus musculus OX=10090 GN=Bd2 PE=1 SV=1;	2.88165	1.04079	0.399575	0.466006	1.53119	1.37081	0.854134	0	0.932977	0.74544	0.644567	1.13286	2.22901	0.299144	1.31637	0.511817	0.79151	0.618208	0.60128	0.133472	0.59056	0.293589	GO:0080090;GO:0019222;GO:1901362;GO:0071840;GO:0060255;GO:0065004;GO:2001141;GO:0046483;GO:0019438;GO:0016568;GO:0071103;GO:0031497;GO:0006807;GO:0097659;GO:1901576;GO:0044260;GO:0016043;GO:0065003;GO:0065007;GO:1901360;GO:0006366;GO:0018130;GO:0009889;GO:0050794;GO:0008150;GO:0008152;GO:0034654;GO:0016070;GO:0044271;GO:0006355;GO:0006357;GO:0006351;GO:0034728;GO:0032774;GO:0070271;GO:0044249;GO:…	regulation of primary metabolic process;regulation of metabolic process;organic cyclic compound biosynthetic process;cellular component organization or biogenesis;regulation of macromolecule metabolic process;protein-DNA complex assembly;regulation of RNA biosynthetic process;heterocycle metabolic process;aromatic compound biosynthetic process;chromatin modification;DNA conformation change;chroma…	4;3;5;2;4;6;6;4;5;6;6;6;3;7;4;4;3;5;2;4;7;5;4;3;1;2;5;5;5;6;7;6;6;6;4;4;4;4;5;4;2;4;7;6;5;6;4;4;5;4;5;6;5;5;5;6;7;2;3;5;5;5;5;5;3;5;4;4;3;5;3;3;	GO:0043231;GO:0044424;GO:0043229;GO:0005622;GO:0043227;GO:0043226;GO:0005737;GO:0005634;GO:0044464;GO:0005623;GO:0005575;	intracellular membrane-bounded organelle;intracellular part;intracellular organelle;intracellular;membrane-bounded organelle;organelle;cytoplasm;nucleus;cell part;cell;cellular_component;	4;3;3;3;3;2;4;5;2;2;1;	GO:0042393;GO:0003674;GO:0005488;GO:0070577;GO:0005515;GO:0044877;GO:0003682;	histone binding;molecular_function;binding;lysine-acetylated histone binding;protein binding;macromolecular complex binding;chromatin binding;	4;1;2;5;3;3;4;	K08871			IPR001487;IPR018359;IPR027353;	Bromodomain;Bromodomain, conserved site;NET domain;	nucleus	Hs4826806	1554	K	[K] Transcription;
P99026	PSB4_MOUSE Poteasome subunit beta type-4 OS=Mus musculus OX=10090 GN=Psmb4 PE=1 SV=1	1.34968	1.00381	0.480577	1.15432	1.06944	1.12081	0.351116	1.2956	1.46775	1.01942	0.527409	1.16007	1.0767	0.507053	0.87093	0.057928	0.37648	0.000431209	0.43228	0.000754988	0.80888	0.115841	GO:0032102;GO:0006954;GO:0032101;GO:0050896;GO:0048585;GO:0006955;GO:0048583;GO:0050727;GO:0044248;GO:0031348;GO:0065007;GO:0031347;GO:0044267;GO:1901575;GO:0044265;GO:0044260;GO:0009611;GO:0002437;GO:0050789;GO:0071704;GO:0002682;GO:0002683;GO:0006508;GO:1903034;GO:1903035;GO:0002376;GO:0044238;GO:0009987;GO:0006952;GO:0050728;GO:0002862;GO:0006950;GO:0002861;GO:0008150;GO:0030163;GO:0008152;GO:…	negative regulation of response to external stimulus;inflammatory response;regulation of response to external stimulus;response to stimulus;negative regulation of response to stimulus;immune response;regulation of response to stimulus;regulation of inflammatory response;cellular catabolic process;negative regulation of defense response;biological regulation;regulation of defense response;cellular…	4;5;4;2;3;3;3;5;4;4;2;5;5;4;5;4;4;4;2;3;3;3;5;5;4;2;3;2;4;5;5;3;5;1;5;2;2;6;4;3;5;6;4;4;3;4;3;4;	GO:0032991;GO:0005623;GO:0000502;GO:0005622;GO:0043227;GO:0043226;GO:0005737;GO:0070062;GO:0005634;GO:0005839;GO:1903561;GO:0031982;GO:0043234;GO:0043230;GO:0043231;GO:0005829;GO:0044464;GO:0043229;GO:0005575;GO:0044444;GO:0005576;GO:0044424;GO:0044421;	macromolecular complex;cell;proteasome complex;intracellular;membrane-bounded organelle;organelle;cytoplasm;extracellular exosome;nucleus;proteasome core complex;extracellular vesicle;vesicle;protein complex;extracellular organelle;intracellular membrane-bounded organelle;cytosol;cell part;intracellular organelle;cellular_component;cytoplasmic part;extracellular region;intracellular part;extracel…	2;2;4;3;3;2;4;4;5;4;3;4;3;3;4;5;2;3;1;4;2;3;2;	GO:0004175;GO:0003674;GO:0008233;GO:0070003;GO:0070011;GO:0001530;GO:0004298;GO:0016787;GO:0008289;GO:0003824;GO:0097367;GO:0005488;	endopeptidase activity;molecular_function;peptidase activity;threonine-type peptidase activity;peptidase activity, acting on L-amino acid peptides;lipopolysaccharide binding;threonine-type endopeptidase activity;hydrolase activity;lipid binding;catalytic activity;carbohydrate derivative binding;binding;	6;1;4;6;5;4;7;3;3;2;3;2;	K02736	map03050;	Proteasome;	IPR029055;IPR023333;IPR001353;IPR016050;IPR016295;	Nucleophile aminohydrolases, N-terminal;Proteasome B-type subunit;Proteasome, subunit alpha/beta;Proteasome beta-type subunit, conserved site;Proteasome endopeptidase complex, beta subunit;	cytosol, nucleus	Hs4506199	508	O	[O] Posttranslational modification, protein turnover, chaperones;
Q9D8S4	ON_MOUSE Oligoibonuclease, mitochondial OS=Mus musculus OX=10090 GN=exo2 PE=1 SV=2	0.960309	1.01895	1.02992	0.942499	1.10719	1.0317	1.13257	1.02594	1.01643	1.13124	0.861534	0.74173	1.13791	0.258124	1.17405	0.160867	1.11581	0.416511	0.95039	0.576307	1.03176	0.588572	GO:0090304;GO:0090305;GO:0034641;GO:0006807;GO:0043170;GO:1901360;GO:0006139;GO:0071704;GO:0009987;GO:0006725;GO:0008150;GO:0008152;GO:0046483;GO:0044238;GO:0044237;	nucleic acid metabolic process;nucleic acid phosphodiester bond hydrolysis;cellular nitrogen compound metabolic process;nitrogen compound metabolic process;macromolecule metabolic process;organic cyclic compound metabolic process;nucleobase-containing compound metabolic process;organic substance metabolic process;cellular process;cellular aromatic compound metabolic process;biological_process;met…	5;6;4;3;4;4;4;3;2;4;1;2;4;3;3;	GO:0031970;GO:0031974;GO:0031975;GO:0005623;GO:0005924;GO:0043227;GO:0043226;GO:0030055;GO:0005737;GO:0005925;GO:0031981;GO:0005730;GO:0005740;GO:0005739;GO:0030054;GO:0005575;GO:0005759;GO:0005758;GO:0070161;GO:0005912;GO:0031967;GO:0043231;GO:0043232;GO:0043233;GO:0044464;GO:0043229;GO:0005622;GO:0044446;GO:0070013;GO:0044444;GO:0043228;GO:0044428;GO:0044429;GO:0044424;GO:0005634;GO:0044422;	organelle envelope lumen;membrane-enclosed lumen;envelope;cell;cell-substrate adherens junction;membrane-bounded organelle;organelle;cell-substrate junction;cytoplasm;focal adhesion;nuclear lumen;nucleolus;mitochondrial envelope;mitochondrion;cell junction;cellular_component;mitochondrial matrix;mitochondrial intermembrane space;anchoring junction;adherens junction;organelle envelope;intracellula…	3;2;3;2;4;3;2;3;4;5;5;5;5;5;2;1;5;4;3;4;4;4;4;3;2;3;3;3;4;4;3;4;4;3;5;2;	GO:0003674;GO:0003676;GO:0008408;GO:0004527;GO:1901363;GO:0016787;GO:0016788;GO:0003824;GO:0004518;GO:0097159;GO:0005488;	molecular_function;nucleic acid binding;3'-5' exonuclease activity;exonuclease activity;heterocyclic compound binding;hydrolase activity;hydrolase activity, acting on ester bonds;catalytic activity;nuclease activity;organic cyclic compound binding;binding;	1;4;7;6;3;3;4;2;5;3;2;	K13288	map03008;	Ribosome biogenesis in eukaryotes;	IPR012337;IPR022894;IPR013520;	Ribonuclease H-like domain;Oligoribonuclease;Exonuclease, RNase T/DNA polymerase III;	cytosol	Hs7661646	441	A	[A] RNA processing and modification;
Q91XU0	WIP1_MOUSE ATPase WNIP1 OS=Mus musculus OX=10090 GN=Wnip1 PE=1 SV=2	0	0	0	0	0	3.4192	5.3556	0	0	0	3.2252	0	nan	nan	nan	nan	nan	nan	1.2548	nan	nan	nan	GO:0080090;GO:0019222;GO:1901362;GO:1901360;GO:0051716;GO:0006260;GO:0006261;GO:0051052;GO:0006281;GO:0060255;GO:0046483;GO:0006270;GO:0006275;GO:0033554;GO:0019438;GO:0030174;GO:0006807;GO:1901576;GO:0044260;GO:0065007;GO:0018130;GO:0009889;GO:0044710;GO:0050794;GO:0006950;GO:0008150;GO:0008152;GO:0034654;GO:0044271;GO:0050896;GO:0000731;GO:0010556;GO:0044249;GO:0034641;GO:0034645;GO:0090329;GO:…	regulation of primary metabolic process;regulation of metabolic process;organic cyclic compound biosynthetic process;organic cyclic compound metabolic process;cellular response to stimulus;DNA replication;DNA-dependent DNA replication;regulation of DNA metabolic process;DNA repair;regulation of macromolecule metabolic process;heterocycle metabolic process;DNA replication initiation;regulation of …	4;3;5;4;3;6;7;5;4;4;4;6;6;4;5;7;3;4;4;2;5;4;3;3;3;1;2;5;5;2;5;5;4;4;5;7;2;4;2;4;5;4;6;5;4;5;6;2;3;5;3;5;3;4;3;3;5;	GO:0016020;GO:0043231;GO:0043232;GO:0044424;GO:0044427;GO:0044422;GO:0000781;GO:0043229;GO:0005622;GO:0043227;GO:0043226;GO:0048471;GO:0098687;GO:0044446;GO:0044444;GO:0005737;GO:0005634;GO:0044464;GO:0005623;GO:0043228;GO:0005694;GO:0005575;	membrane;intracellular membrane-bounded organelle;intracellular non-membrane-bounded organelle;intracellular part;chromosomal part;organelle part;chromosome, telomeric region;intracellular organelle;intracellular;membrane-bounded organelle;organelle;perinuclear region of cytoplasm;chromosomal region;intracellular organelle part;cytoplasmic part;cytoplasm;nucleus;cell part;cell;non-membrane-bounde…	2;4;4;3;4;2;6;3;3;3;2;5;5;3;4;4;5;2;2;3;5;1;	GO:1901363;GO:0000166;GO:0016818;GO:0097367;GO:0016817;GO:0003674;GO:0005488;GO:0016887;GO:0003677;GO:1901265;GO:0032549;GO:0017076;GO:0005524;GO:0016787;GO:0003824;GO:0097159;GO:0016462;GO:0032559;GO:0032555;GO:0032550;GO:0032553;GO:0035639;GO:0043167;GO:0042802;GO:0030554;GO:0005515;GO:0003676;GO:0001883;GO:0001882;GO:0017111;GO:0036094;GO:0043168;	heterocyclic compound binding;nucleotide binding;hydrolase activity, acting on acid anhydrides, in phosphorus-containing anhydrides;carbohydrate derivative binding;hydrolase activity, acting on acid anhydrides;molecular_function;binding;ATPase activity;DNA binding;nucleoside phosphate binding;ribonucleoside binding;purine nucleotide binding;ATP binding;hydrolase activity;catalytic activity;organi…	3;4;5;3;4;1;2;8;5;4;5;5;6;3;2;3;6;6;5;6;4;5;3;4;6;3;4;5;4;7;3;4;	K07478			IPR021886;IPR003593;IPR008921;IPR003959;IPR006642;IPR027417;IPR032423;	MgsA AAA+ ATPase C-terminal;AAA+ ATPase domain;DNA polymerase III, clamp loader complex, gamma/delta/delta subunit, C-terminal;ATPase, AAA-type, core;Zinc finger, Rad18-type putative;P-loop containing nucleoside triphosphate hydrolase;AAA C-terminal domain;	nucleus	Hs18426902	1162	L	[L] Replication, recombination and repair;
Q3TFP0	Q3TFP0_MOUSE Seine/aginine-ich-splicing facto 10 OS=Mus musculus OX=10090 GN=Ssf10 PE=1 SV=1;	0.678283	0.76729	0.679228	0.785977	2.49955	1.06528	0.695111	0.971785	0.716691	0.760884	1.08208	1.29785	1.27455	0.674923	0.84875	0.440737	0.8039	0.373022	0.94716	0.796365	0.66592	0.515796	GO:0051169;GO:0051168;GO:0000244;GO:0080090;GO:0019222;GO:0050684;GO:0050686;GO:0071166;GO:1901362;GO:0071840;GO:0000245;GO:0010605;GO:0048519;GO:0033036;GO:0060255;GO:2001141;GO:0046483;GO:0000398;GO:0006405;GO:0019438;GO:0022607;GO:0009892;GO:0006807;GO:0051028;GO:1901576;GO:0000387;GO:0044260;GO:0016043;GO:0065003;GO:0065007;GO:1901360;GO:0006376;GO:0018130;GO:0006810;GO:0009889;GO:0050794;GO:…	nuclear transport;nuclear export;spliceosomal tri-snRNP complex assembly;regulation of primary metabolic process;regulation of metabolic process;regulation of mRNA processing;negative regulation of mRNA processing;ribonucleoprotein complex localization;organic cyclic compound biosynthetic process;cellular component organization or biogenesis;spliceosomal complex assembly;negative regulation of ma…	6;8;7;4;3;6;6;4;5;2;6;4;2;3;4;6;4;8;6;5;4;3;3;6;4;6;4;3;5;2;4;6;5;4;4;3;1;2;5;4;3;5;6;5;5;5;4;6;5;6;6;6;6;6;6;4;4;5;7;7;2;4;6;5;4;7;2;4;7;6;5;5;5;4;4;5;4;4;7;5;6;5;6;2;5;3;5;5;7;5;4;5;6;5;5;7;8;3;9;4;4;4;2;3;3;3;5;6;3;3;3;5;6;7;	GO:0031974;GO:0005654;GO:0031981;GO:0043231;GO:0043233;GO:0044428;GO:0044424;GO:0044422;GO:0043229;GO:0005622;GO:0043227;GO:0043226;GO:0016607;GO:0016604;GO:0044446;GO:0005737;GO:0005634;GO:0044451;GO:0044464;GO:0005623;GO:0005575;GO:0070013;	membrane-enclosed lumen;nucleoplasm;nuclear lumen;intracellular membrane-bounded organelle;organelle lumen;nuclear part;intracellular part;organelle part;intracellular organelle;intracellular;membrane-bounded organelle;organelle;nuclear speck;nuclear body;intracellular organelle part;cytoplasm;nucleus;nucleoplasm part;cell part;cell;cellular_component;intracellular organelle lumen;	2;5;5;4;3;4;3;2;3;3;3;2;7;6;3;4;5;5;2;2;1;4;	GO:1901363;GO:0000166;GO:0019904;GO:0050733;GO:0003674;GO:0005488;GO:0003676;GO:1901265;GO:0097159;GO:0051082;GO:0044822;GO:0003723;GO:0005515;GO:0036094;	heterocyclic compound binding;nucleotide binding;protein domain specific binding;RS domain binding;molecular_function;binding;nucleic acid binding;nucleoside phosphate binding;organic cyclic compound binding;unfolded protein binding;poly(A) RNA binding;RNA binding;protein binding;small molecule binding;	3;4;4;5;1;2;4;4;3;4;6;5;3;3;	K12900	map03040;	Spliceosome;	IPR034476;IPR000504;	Serine/arginine-rich splicing factor 10;RNA recognition motif domain;	nucleus	Hs22059019	363	R	[R] General function prediction only;
Q91XU3	PI42C_MOUSE Phosphatidylinositol 5-phosphate 4-kinase type-2 gamma OS=Mus musculus OX=10090 GN=Pip4k2c PE=1 SV=1	1.51242	1.72883	1.15644	0	0	1.2341	1.57451	0	1.44659	1.35054	1.99659	0	nan	nan	nan	nan	nan	nan	1.09599	0.653304	0.97183	0.843926	GO:0019222;GO:0048584;GO:0048583;GO:0071840;GO:0051716;GO:0033043;GO:0044090;GO:0048518;GO:0051128;GO:0009605;GO:0010638;GO:0031667;GO:0033554;GO:0009896;GO:0009894;GO:0022607;GO:0009893;GO:0008152;GO:0016043;GO:0065007;GO:0051130;GO:0016236;GO:0050794;GO:0006950;GO:0008150;GO:2000786;GO:2000785;GO:0050896;GO:0080135;GO:0032106;GO:0032107;GO:0032104;GO:0032103;GO:0032101;GO:0032109;GO:0044248;GO:…	regulation of metabolic process;positive regulation of response to stimulus;regulation of response to stimulus;cellular component organization or biogenesis;cellular response to stimulus;regulation of organelle organization;positive regulation of vacuole organization;positive regulation of biological process;regulation of cellular component organization;response to external stimulus;positive regu…	3;3;3;2;3;5;6;2;4;3;5;5;4;4;4;4;3;2;3;2;4;4;3;3;1;5;5;2;4;5;6;5;4;4;6;4;4;4;2;6;5;2;5;4;4;5;5;4;4;2;4;3;4;4;4;5;3;3;4;5;3;4;3;3;3;5;6;3;	GO:0005783;GO:0031982;GO:0005773;GO:0016020;GO:0005776;GO:0043230;GO:0043231;GO:0044424;GO:0044421;GO:0043229;GO:0043227;GO:0043226;GO:0044444;GO:0012505;GO:0005737;GO:1903561;GO:0044464;GO:0005623;GO:0005622;GO:0070062;GO:0005575;GO:0005576;	endoplasmic reticulum;vesicle;vacuole;membrane;autophagosome;extracellular organelle;intracellular membrane-bounded organelle;intracellular part;extracellular region part;intracellular organelle;membrane-bounded organelle;organelle;cytoplasmic part;endomembrane system;cytoplasm;extracellular vesicle;cell part;cell;intracellular;extracellular exosome;cellular_component;extracellular region;	4;4;5;2;6;3;4;3;2;3;3;2;4;3;4;3;2;2;3;4;1;2;	GO:1901363;GO:0000166;GO:0016740;GO:0097367;GO:0003674;GO:0005488;GO:1901265;GO:0032549;GO:0017076;GO:0005524;GO:0043168;GO:0016308;GO:0016309;GO:0016301;GO:0016307;GO:0003824;GO:0016773;GO:0016772;GO:0032559;GO:0032555;GO:0032550;GO:0032553;GO:0035639;GO:0042802;GO:0030554;GO:0005515;GO:0097159;GO:0001883;GO:0001882;GO:0043167;GO:0036094;	heterocyclic compound binding;nucleotide binding;transferase activity;carbohydrate derivative binding;molecular_function;binding;nucleoside phosphate binding;ribonucleoside binding;purine nucleotide binding;ATP binding;anion binding;1-phosphatidylinositol-4-phosphate 5-kinase activity;1-phosphatidylinositol-5-phosphate 4-kinase activity;kinase activity;phosphatidylinositol phosphate kinase activi…	3;4;3;3;1;2;4;5;5;6;4;7;7;5;6;2;5;4;6;5;6;4;5;4;6;3;3;5;4;3;3;	K00920	map00562;map04070;map04810;	Inositol phosphate metabolism;Phosphatidylinositol signaling system;Regulation of actin cytoskeleton;	IPR023610;IPR027483;IPR002498;IPR027484;	Phosphatidylinositol-4-phosphate 5-kinase;Phosphatidylinositol-4-phosphate 5-kinase, C-terminal;Phosphatidylinositol-4-phosphate 5-kinase, core;Phosphatidylinositol-4-phosphate 5-kinase, N-terminal domain;	cytosol	Hs21322230	809	T	[T] Signal transduction mechanisms;
Q61881	MCM7_MOUSE DNA eplication licensing facto MCM7 OS=Mus musculus OX=10090 GN=Mcm7 PE=1 SV=1	1.10807	0.854421	1.08043	0.981484	1.005	0.947873	1.21641	0.992582	0.857363	0.864568	1.16303	0.92876	1.02329	0.779823	0.91871	0.0913895	1.1919	0.013667	1.29736	0.00588451	0.8978	0.267112	GO:0019220;GO:0019222;GO:1901360;GO:0051716;GO:0071840;GO:0070849;GO:0070848;GO:0006260;GO:0006261;GO:0006268;GO:0042325;GO:0010033;GO:0046483;GO:0006270;GO:0009410;GO:0033554;GO:0071103;GO:0070887;GO:0042493;GO:0006807;GO:1901576;GO:0044260;GO:0016043;GO:0009719;GO:0065007;GO:0044699;GO:0050794;GO:0006950;GO:0008150;GO:0008152;GO:0050896;GO:0071466;GO:0016310;GO:0044249;GO:0034641;GO:0034645;GO:…	regulation of phosphate metabolic process;regulation of metabolic process;organic cyclic compound metabolic process;cellular response to stimulus;cellular component organization or biogenesis;response to epidermal growth factor;response to growth factor;DNA replication;DNA-dependent DNA replication;DNA unwinding involved in DNA replication;regulation of phosphorylation;response to organic substan…	6;3;4;3;2;4;5;6;7;8;7;4;4;6;4;4;6;4;4;3;4;4;3;3;2;2;3;3;1;2;2;5;6;4;4;5;4;4;4;3;8;2;4;5;5;6;4;7;4;5;2;3;5;5;3;5;3;3;4;3;5;3;5;4;5;	GO:0031974;GO:0031981;GO:0016020;GO:0043234;GO:0043231;GO:0043232;GO:0043233;GO:0005829;GO:0044428;GO:0044424;GO:0044427;GO:0044422;GO:0000781;GO:0043229;GO:0000228;GO:0005622;GO:0043227;GO:0043226;GO:0042555;GO:0005654;GO:0098687;GO:0044446;GO:0005737;GO:0005634;GO:0044454;GO:0044464;GO:0005623;GO:0043228;GO:0000784;GO:0044444;GO:0005694;GO:0032991;GO:0005575;GO:0070013;	membrane-enclosed lumen;nuclear lumen;membrane;protein complex;intracellular membrane-bounded organelle;intracellular non-membrane-bounded organelle;organelle lumen;cytosol;nuclear part;intracellular part;chromosomal part;organelle part;chromosome, telomeric region;intracellular organelle;nuclear chromosome;intracellular;membrane-bounded organelle;organelle;MCM complex;nucleoplasm;chromosomal reg…	2;5;2;3;4;4;3;5;4;3;4;2;6;3;5;3;3;2;4;5;5;3;4;5;5;2;2;3;6;4;5;2;1;4;	GO:1901363;GO:0000166;GO:0004386;GO:0016818;GO:0097367;GO:0070035;GO:0016817;GO:0003674;GO:0005488;GO:0016887;GO:0003677;GO:0003678;GO:1901265;GO:0042623;GO:0032549;GO:0017076;GO:0005524;GO:0016787;GO:0003824;GO:0008094;GO:0097159;GO:0016462;GO:0032559;GO:0032555;GO:0032550;GO:0032553;GO:0008026;GO:0035639;GO:0043167;GO:0003697;GO:0030554;GO:0003676;GO:0036094;GO:0001883;GO:0001882;GO:0004003;GO:…	heterocyclic compound binding;nucleotide binding;helicase activity;hydrolase activity, acting on acid anhydrides, in phosphorus-containing anhydrides;carbohydrate derivative binding;purine NTP-dependent helicase activity;hydrolase activity, acting on acid anhydrides;molecular_function;binding;ATPase activity;DNA binding;DNA helicase activity;nucleoside phosphate binding;ATPase activity, coupled;r…	3;4;8;5;3;9;4;1;2;8;5;9;4;9;5;5;6;3;2;10;3;6;6;5;6;4;10;5;3;6;6;4;3;5;4;10;7;4;	K02210	map03030;map04110;map04111;map04113;	DNA replication;Cell cycle;Cell cycle - yeast;Meiosis - yeast;	IPR031327;IPR033762;IPR018525;IPR003593;IPR001208;IPR027925;IPR008050;IPR012340;IPR027417;	Mini-chromosome maintenance protein;MCM OB domain;Mini-chromosome maintenance, conserved site;AAA+ ATPase domain;MCM domain;MCM N-terminal domain;DNA replication licensing factor Mcm7;Nucleic acid-binding, OB-fold;P-loop containing nucleoside triphosphate hydrolase;	nucleus	Hs21359886	1380	L	[L] Replication, recombination and repair;
A0A494BAE3	A0A494BAE3_MOUSE Gamma-soluble NSF attachment potein OS=Mus musculus OX=10090 GN=Napg PE=1 SV=1;	0.508808	1.78317	1.85431	0	0	0	1.47828	1.50062	0	0	1.85046	3.02436	0.22489	nan	0.78815	nan	0.76362	0.431692	0.96888	nan	3.50461	nan	GO:0008104;GO:0051234;GO:0071702;GO:0033036;GO:0006810;GO:0045184;GO:0015031;GO:0008150;GO:0051179;GO:0016192;	protein localization;establishment of localization;organic substance transport;macromolecule localization;transport;establishment of protein localization;protein transport;biological_process;localization;vesicle-mediated transport;	4;3;5;3;4;4;5;1;2;5;	GO:0000323;GO:0043229;GO:0043227;GO:0043226;GO:0005737;GO:0005575;GO:0070062;GO:0005765;GO:0043209;GO:0098805;GO:0016020;GO:0098852;GO:0005739;GO:0005774;GO:0044437;GO:0098588;GO:0031982;GO:1903561;GO:0031090;GO:0043230;GO:0043231;GO:0044464;GO:0005623;GO:0005622;GO:0044446;GO:0005773;GO:0044444;GO:0005576;GO:0005764;GO:0044424;GO:0044421;GO:0044422;	lytic vacuole;intracellular organelle;membrane-bounded organelle;organelle;cytoplasm;cellular_component;extracellular exosome;lysosomal membrane;myelin sheath;whole membrane;membrane;lytic vacuole membrane;mitochondrion;vacuolar membrane;vacuolar part;bounding membrane of organelle;vesicle;extracellular vesicle;organelle membrane;extracellular organelle;intracellular membrane-bounded organelle;ce…	6;3;3;2;4;1;4;6;3;3;2;5;5;4;4;4;4;3;3;3;4;2;2;3;3;5;4;2;7;3;2;2;				K21198			IPR000744;IPR011990;	NSF attachment protein;Tetratricopeptide-like helical domain;	cytosol	Hs4505331	454	U	[U] Intracellular trafficking, secretion, and vesicular transport;
G3X956	G3X956_MOUSE SPT16, facilitates chomatin-emodeling subunit OS=Mus musculus OX=10090 GN=Supt16 PE=1 SV=1;	0.992254	1.13711	0.730766	0.866883	1.50744	0.989538	0.710517	0.883336	1.32381	1.41218	0.818106	0.628052	1.60768	0.0486434	1.48799	0.0600605	0.95001	0.67867	0.63846	0.0291729	0.92555	0.652152	GO:0080090;GO:0019222;GO:0031326;GO:0031323;GO:0090304;GO:0044249;GO:0034641;GO:0006807;GO:0034645;GO:1901576;GO:0044699;GO:0032774;GO:0006139;GO:0051716;GO:0044260;GO:1901362;GO:2000112;GO:0097659;GO:0050789;GO:0071704;GO:0010467;GO:0065007;GO:1901360;GO:0006260;GO:0010468;GO:0018130;GO:0009058;GO:0006281;GO:0019219;GO:0009889;GO:0009987;GO:0006725;GO:0044710;GO:1903506;GO:0050794;GO:0006974;GO:…	regulation of primary metabolic process;regulation of metabolic process;regulation of cellular biosynthetic process;regulation of cellular metabolic process;nucleic acid metabolic process;cellular biosynthetic process;cellular nitrogen compound metabolic process;nitrogen compound metabolic process;cellular macromolecule biosynthetic process;organic substance biosynthetic process;single-organism p…	4;3;5;4;5;4;4;3;5;4;2;6;4;3;4;5;6;7;2;3;5;2;4;6;5;5;3;4;5;4;2;4;3;7;3;5;3;5;1;4;2;6;5;4;5;3;5;5;4;2;5;3;4;6;5;6;4;5;3;	GO:0005623;GO:0043228;GO:0005622;GO:0043227;GO:0043226;GO:0005634;GO:0005694;GO:0044424;GO:0043231;GO:0043232;GO:0044464;GO:0043229;GO:0005575;	cell;non-membrane-bounded organelle;intracellular;membrane-bounded organelle;organelle;nucleus;chromosome;intracellular part;intracellular membrane-bounded organelle;intracellular non-membrane-bounded organelle;cell part;intracellular organelle;cellular_component;	2;3;3;3;2;5;5;3;4;4;2;3;1;	GO:0003674;GO:0003676;GO:0044822;GO:0097159;GO:0003723;GO:1901363;GO:0005488;	molecular_function;nucleic acid binding;poly(A) RNA binding;organic cyclic compound binding;RNA binding;heterocyclic compound binding;binding;	1;4;6;3;5;3;2;	K25639			IPR029148;IPR029149;IPR000994;IPR013953;IPR013719;IPR033825;IPR011989;	FACT complex subunit Spt16, N-terminal lobe domain;Creatinase/Aminopeptidase P/Spt16, N-terminal;Peptidase M24;FACT complex subunit Spt16p/Cdc68p;Domain of unknown function DUF1747;FACT complex subunit SPT16;Armadillo-like helical;	nucleus	Hs6005757	2150	E	[E] Amino acid transport and metabolism;
D3Z3J6	D3Z3J6_MOUSE Polyadenylate-binding potein-inteacting potein 1 OS=Mus musculus OX=10090 GN=Paip1 PE=1 SV=1;	1.07717	1.43287	0	1.39391	0.909357	1.5236	1.14236	0	1.26302	1.18961	0.957479	1.11063	0.86497	0.390574	1.10361	0.492582	0.83841	0.354141	0.7597	0.107466	1.27589	0.104398	GO:0034250;GO:0080090;GO:0019222;GO:0009891;GO:0031326;GO:0031325;GO:0031323;GO:0044249;GO:0034641;GO:0006807;GO:0045727;GO:0034645;GO:0010556;GO:0043170;GO:0050789;GO:0009893;GO:0044267;GO:0010604;GO:0044260;GO:0010608;GO:0031328;GO:0043043;GO:0051247;GO:0071704;GO:0051246;GO:0043604;GO:0065007;GO:0048518;GO:0032270;GO:2000112;GO:0010468;GO:1901576;GO:0060255;GO:0009987;GO:0009889;GO:0050794;GO:…	positive regulation of cellular amide metabolic process;regulation of primary metabolic process;regulation of metabolic process;positive regulation of biosynthetic process;regulation of cellular biosynthetic process;positive regulation of cellular metabolic process;regulation of cellular metabolic process;cellular biosynthetic process;cellular nitrogen compound metabolic process;nitrogen compound…	5;4;3;4;5;4;4;4;4;3;6;5;5;4;2;3;5;4;4;6;5;6;5;3;5;6;2;2;5;6;5;4;4;2;4;3;6;3;5;1;4;2;4;4;5;5;5;3;5;5;5;5;4;5;5;3;6;3;	GO:0005737;GO:0044464;GO:0005623;GO:0005622;GO:0005575;GO:0044424;	cytoplasm;cell part;cell;intracellular;cellular_component;intracellular part;	4;2;2;3;1;3;	GO:0003674;GO:0090079;GO:1901363;GO:0003676;GO:0008494;GO:0097159;GO:0003723;GO:0005488;GO:0045182;	molecular_function;translation regulator activity, nucleic acid binding;heterocyclic compound binding;nucleic acid binding;translation activator activity;organic cyclic compound binding;RNA binding;binding;translation regulator activity;	1;3;3;4;4;3;5;2;2;	K14322	map03013;	RNA transport;	IPR003890;IPR009818;IPR016024;	MIF4G-like, type 3;Ataxin-2, C-terminal;Armadillo-type fold;	cytosol, nucleus	Hs17511255	748	J	[J] Translation, ribosomal structure and biogenesis;
P99025	GFP_MOUSE GTP cyclohydolase 1 feedback egulatoy potein OS=Mus musculus OX=10090 GN=Gchf PE=1 SV=3	1.63685	0.898317	0.43131	1.70406	0.660428	1.25049	0.153297	1.39217	0.896579	1.28623	0.434881	1.25539	0.73395	0.297774	0.78937	0.167625	0.23428	0.00238307	0.29679	0.00653773	1.07552	0.813502	GO:0022607;GO:0009892;GO:0009890;GO:0070271;GO:0043933;GO:0050789;GO:0051336;GO:0071840;GO:0043086;GO:0071822;GO:0016043;GO:0065003;GO:0065007;GO:0044092;GO:0048519;GO:0065009;GO:0043105;GO:0006461;GO:0043095;GO:0051291;GO:0009987;GO:0009889;GO:0009058;GO:0008150;GO:0008152;GO:0019222;GO:0051346;GO:0051259;GO:0050790;GO:0044085;	cellular component assembly;negative regulation of metabolic process;negative regulation of biosynthetic process;protein complex biogenesis;macromolecular complex subunit organization;regulation of biological process;regulation of hydrolase activity;cellular component organization or biogenesis;negative regulation of catalytic activity;protein complex subunit organization;cellular component organ…	4;3;4;4;4;2;5;2;5;5;3;5;2;4;2;3;7;5;6;7;2;4;3;1;2;3;6;6;4;3;	GO:0048770;GO:0030425;GO:0031975;GO:0043229;GO:0043227;GO:0043226;GO:0005737;GO:0044446;GO:0031982;GO:0031965;GO:0016023;GO:0031410;GO:0005634;GO:0005635;GO:0031988;GO:0097458;GO:0043005;GO:0043234;GO:0031967;GO:0016020;GO:0097708;GO:0042995;GO:0036477;GO:0031090;GO:0042470;GO:0032991;GO:0043231;GO:0005829;GO:0044464;GO:0005623;GO:0005622;GO:0005575;GO:0044444;GO:0044428;GO:0044424;GO:0044422;GO:…	pigment granule;dendrite;envelope;intracellular organelle;membrane-bounded organelle;organelle;cytoplasm;intracellular organelle part;vesicle;nuclear membrane;cytoplasmic, membrane-bounded vesicle;cytoplasmic vesicle;nucleus;nuclear envelope;membrane-bounded vesicle;neuron part;neuron projection;protein complex;organelle envelope;membrane;intracellular vesicle;cell projection;somatodendritic comp…	6;5;3;3;3;2;4;3;4;4;5;5;5;4;5;3;4;3;4;2;4;3;4;3;7;2;4;5;2;2;3;1;4;4;3;2;3;	GO:0031406;GO:0003674;GO:0005488;GO:0004857;GO:0098772;GO:0016597;GO:0036094;GO:0030234;GO:0043167;GO:0043177;GO:0043168;	carboxylic acid binding;molecular_function;binding;enzyme inhibitor activity;molecular function regulator;amino acid binding;small molecule binding;enzyme regulator activity;ion binding;organic acid binding;anion binding;	5;1;2;4;2;6;3;3;3;4;4;				IPR009112;	GTP cyclohydrolase I, feedback regulatory protein;	cytosol
E9PZM7	E9PZM7_MOUSE S-elated CTD-associated facto 11 OS=Mus musculus OX=10090 GN=Scaf11 PE=1 SV=1;	0.786577	0	0.694712	0	2.16925	0	0	3.62457	0.967666	1.66319	0	2.09404	0.4574	0.147607	0.58167	nan	0.24297	nan	0.4177	nan	1.27171	nan	GO:0022607;GO:0000245;GO:0043933;GO:0090304;GO:0034641;GO:0006807;GO:0044237;GO:0034622;GO:0071840;GO:0006139;GO:0071826;GO:0044260;GO:0016043;GO:0065003;GO:0071704;GO:0010467;GO:0022618;GO:1901360;GO:0022613;GO:0008380;GO:0016071;GO:0009987;GO:0006725;GO:0000375;GO:0000377;GO:0008150;GO:0008152;GO:0046483;GO:0016070;GO:0044238;GO:0000398;GO:0043170;GO:0044085;GO:0006396;GO:0006397;	cellular component assembly;spliceosomal complex assembly;macromolecular complex subunit organization;nucleic acid metabolic process;cellular nitrogen compound metabolic process;nitrogen compound metabolic process;cellular metabolic process;cellular macromolecular complex assembly;cellular component organization or biogenesis;nucleobase-containing compound metabolic process;ribonucleoprotein comp…	4;6;4;5;4;3;3;6;2;4;5;4;3;5;3;5;5;4;4;7;6;2;4;8;9;1;2;4;5;3;8;4;3;6;7;	GO:0031974;GO:0005622;GO:0043227;GO:0043226;GO:0005623;GO:0005730;GO:0005634;GO:0005654;GO:0005575;GO:0043228;GO:0043231;GO:0043232;GO:0043233;GO:0031981;GO:0044464;GO:0043229;GO:0044446;GO:0070013;GO:0044428;GO:0044422;GO:0044424;	membrane-enclosed lumen;intracellular;membrane-bounded organelle;organelle;cell;nucleolus;nucleus;nucleoplasm;cellular_component;non-membrane-bounded organelle;intracellular membrane-bounded organelle;intracellular non-membrane-bounded organelle;organelle lumen;nuclear lumen;cell part;intracellular organelle;intracellular organelle part;intracellular organelle lumen;nuclear part;organelle part;in…	2;3;3;2;2;5;5;5;1;3;4;4;3;5;2;3;3;4;4;2;3;	GO:0005488;GO:1901363;GO:0043169;GO:0003674;GO:0003676;GO:0008270;GO:0043167;GO:0046872;GO:0003723;GO:0044822;GO:0046914;GO:0097159;	binding;heterocyclic compound binding;cation binding;molecular_function;nucleic acid binding;zinc ion binding;ion binding;metal ion binding;RNA binding;poly(A) RNA binding;transition metal ion binding;organic cyclic compound binding;	2;3;4;1;4;7;3;5;5;6;6;3;				IPR001841;IPR017907;IPR013083;	Zinc finger, RING-type;Zinc finger, RING-type, conserved site;Zinc finger, RING/FYVE/PHD-type;	nucleus	Hs4759172	1333	R	[R] General function prediction only;
P62806	H4_MOUSE Histone H4 OS=Mus musculus OX=10090 GN=H4c1 PE=1 SV=2	1.64887	0.713473	0.824854	0.956943	1.32432	1.41213	1.23042	0.907629	0.921196	0.63316	0.710905	0.716095	1.50906	0.12094	1.06901	0.829327	1.07189	0.74014	1.00269	0.993679	0.70839	0.308569	GO:0080090;GO:0019222;GO:0051262;GO:1901362;GO:0071840;GO:0010605;GO:0048869;GO:0040029;GO:1903707;GO:0016458;GO:0048513;GO:0048519;GO:0002683;GO:0051093;GO:0034723;GO:0060255;GO:0030219;GO:0051291;GO:0051290;GO:2001141;GO:1903706;GO:0048534;GO:0046483;GO:0044707;GO:0045652;GO:0045653;GO:0002376;GO:0019438;GO:0071103;GO:0009892;GO:0031497;GO:0009890;GO:0002244;GO:0010629;GO:0006807;GO:0050789;GO:…	regulation of primary metabolic process;regulation of metabolic process;protein tetramerization;organic cyclic compound biosynthetic process;cellular component organization or biogenesis;negative regulation of macromolecule metabolic process;cellular developmental process;regulation of gene expression, epigenetic;negative regulation of hemopoiesis;gene silencing;animal organ development;negative …	4;3;7;5;2;4;4;6;4;4;4;2;3;3;7;4;7;7;8;6;4;4;4;3;6;6;2;5;6;3;6;4;6;5;3;2;7;4;5;4;3;5;2;4;6;6;5;3;4;3;1;2;4;5;7;3;5;3;5;6;5;5;6;5;6;6;4;5;7;4;4;4;5;2;4;5;3;5;2;2;2;4;7;7;4;4;6;6;7;5;5;6;4;3;6;5;6;4;5;4;4;5;6;4;5;3;5;5;5;6;6;7;3;5;3;6;5;5;5;5;6;3;5;3;4;4;4;3;5;3;3;5;4;3;	GO:0031974;GO:0005654;GO:0031982;GO:0031981;GO:0016020;GO:0043234;GO:0043230;GO:0043231;GO:0043233;GO:0044428;GO:0044424;GO:0044427;GO:0044421;GO:0044422;GO:0043232;GO:0000781;GO:0000786;GO:0000228;GO:0005622;GO:0043227;GO:0098687;GO:0044446;GO:0044815;GO:0044454;GO:0005634;GO:0044464;GO:0005623;GO:0043228;GO:0000784;GO:0070062;GO:0043226;GO:0005694;GO:0000785;GO:0043229;GO:1903561;GO:0032991;GO:…	membrane-enclosed lumen;nucleoplasm;vesicle;nuclear lumen;membrane;protein complex;extracellular organelle;intracellular membrane-bounded organelle;organelle lumen;nuclear part;intracellular part;chromosomal part;extracellular region part;organelle part;intracellular non-membrane-bounded organelle;chromosome, telomeric region;nucleosome;nuclear chromosome;intracellular;membrane-bounded organelle;…	2;5;4;5;2;3;3;4;3;4;3;4;2;2;4;6;4;5;3;3;5;3;4;5;5;2;2;3;6;4;2;5;3;3;3;2;3;1;4;2;	GO:1901363;GO:0019904;GO:0042393;GO:0003674;GO:0005488;GO:0003676;GO:0097159;GO:0044822;GO:0003723;GO:0005515;GO:0003677;	heterocyclic compound binding;protein domain specific binding;histone binding;molecular_function;binding;nucleic acid binding;organic cyclic compound binding;poly(A) RNA binding;RNA binding;protein binding;DNA binding;	3;4;4;1;2;4;3;6;5;3;5;	K11254	map05034;map05203;map05322;	Alcoholism;Viral carcinogenesis;Systemic lupus erythematosus;	IPR001951;IPR019809;IPR035425;IPR009072;IPR004823;	Histone H4;Histone H4, conserved site;CENP-T/Histone H4, histone fold;Histone-fold;TATA box binding protein associated factor (TAF);	nucleus	Hs4504301	200	B	[B] Chromatin structure and dynamics;
D3YWT0	D3YWT0_MOUSE Signal peptidase complex catalytic subunit SEC11 OS=Mus musculus OX=10090 GN=Sec11a PE=1 SV=1;	0	0	5.2735	0	0	0	0	0	0	0	6.7265	0	nan	nan	nan	nan	nan	nan	nan	nan	nan	nan	GO:0034641;GO:0006807;GO:0044267;GO:0044260;GO:0071704;GO:0010467;GO:0006508;GO:0009987;GO:0006465;GO:0008150;GO:0008152;GO:0016485;GO:1901564;GO:0044238;GO:0043603;GO:0051604;GO:0019538;GO:0044237;GO:0043170;GO:0006518;	cellular nitrogen compound metabolic process;nitrogen compound metabolic process;cellular protein metabolic process;cellular macromolecule metabolic process;organic substance metabolic process;gene expression;proteolysis;cellular process;signal peptide processing;biological_process;metabolic process;protein processing;organonitrogen compound metabolic process;primary metabolic process;cellular am…	4;3;5;4;3;5;5;2;6;1;2;6;4;3;5;5;4;3;4;5;	GO:0043231;GO:0005783;GO:0005789;GO:0042175;GO:0005623;GO:0005622;GO:0043227;GO:0043226;GO:0031224;GO:0005737;GO:0070062;GO:0044432;GO:0016021;GO:0016020;GO:0005576;GO:0098588;GO:0044446;GO:0012505;GO:1903561;GO:0031982;GO:0043230;GO:0044464;GO:0043229;GO:0005575;GO:0044444;GO:0031090;GO:0044424;GO:0044425;GO:0044421;GO:0044422;	intracellular membrane-bounded organelle;endoplasmic reticulum;endoplasmic reticulum membrane;nuclear outer membrane-endoplasmic reticulum membrane network;cell;intracellular;membrane-bounded organelle;organelle;intrinsic component of membrane;cytoplasm;extracellular exosome;endoplasmic reticulum part;integral component of membrane;membrane;extracellular region;bounding membrane of organelle;intr…	4;4;3;3;2;3;3;2;3;4;4;4;4;2;2;4;3;3;3;4;3;2;3;1;4;3;3;2;2;2;	GO:0003674;GO:0008233;GO:0008236;GO:0016787;GO:0017171;GO:0003824;GO:0070011;	molecular_function;peptidase activity;serine-type peptidase activity;hydrolase activity;serine hydrolase activity;catalytic activity;peptidase activity, acting on L-amino acid peptides;	1;4;5;3;4;2;5;	K13280	map03060;	Protein export;	IPR019758;IPR015927;IPR001733;IPR019756;	Peptidase S26A, signal peptidase I, conserved site;Peptidase S24/S26A/S26B/S26C;Peptidase S26B;Peptidase S26A, signal peptidase I, serine active site;	cytosol	Hs7657609	330	U	[U] Intracellular trafficking, secretion, and vesicular transport;
Q6PFQ7	ASL2_MOUSE as GTPase-activating potein 4 OS=Mus musculus OX=10090 GN=asa4 PE=1 SV=1	1.45791	0	3.7413	0	0	0	0	3.63788	0	3.16291	0	0	0.40076	nan	0.86944	nan	1.02843	nan	1.18287	nan	2.16948	nan	GO:0071248;GO:0071241;GO:0070887;GO:0007154;GO:0035556;GO:0043087;GO:0043086;GO:0043085;GO:0051716;GO:0043547;GO:0051345;GO:0050789;GO:0065007;GO:0044699;GO:0044093;GO:0044092;GO:0048519;GO:0065009;GO:0023052;GO:0009987;GO:0050790;GO:0034260;GO:0071277;GO:0050794;GO:0051592;GO:0008150;GO:0010038;GO:0042221;GO:0010035;GO:0051346;GO:0051336;GO:0044700;GO:0044763;GO:0050896;GO:0007165;	cellular response to metal ion;cellular response to inorganic substance;cellular response to chemical stimulus;cell communication;intracellular signal transduction;regulation of GTPase activity;negative regulation of catalytic activity;positive regulation of catalytic activity;cellular response to stimulus;positive regulation of GTPase activity;positive regulation of hydrolase activity;regulation…	6;5;4;4;5;6;5;5;3;7;6;2;2;2;4;4;2;3;2;2;4;3;7;3;6;1;5;3;4;6;5;3;3;2;4;	GO:0071944;GO:0005737;GO:0016020;GO:0005886;GO:0005829;GO:0044464;GO:0005623;GO:0005622;GO:0005575;GO:0044444;GO:0044424;	cell periphery;cytoplasm;membrane;plasma membrane;cytosol;cell part;cell;intracellular;cellular_component;cytoplasmic part;intracellular part;	3;4;2;3;5;2;2;3;1;4;3;	GO:0005488;GO:0003674;GO:0008047;GO:0098772;GO:0043169;GO:0043167;GO:0030234;GO:0005096;GO:0030695;GO:0060589;GO:0046872;	binding;molecular_function;enzyme activator activity;molecular function regulator;cation binding;ion binding;enzyme regulator activity;GTPase activator activity;GTPase regulator activity;nucleoside-triphosphatase regulator activity;metal ion binding;	2;1;4;2;4;3;3;5;5;4;5;	K17630	map04014;	Ras signaling pathway;	IPR008936;IPR001936;IPR001562;IPR023152;IPR001849;IPR011993;IPR000008;	Rho GTPase activation protein;Ras GTPase-activating protein;Zinc finger, Btk motif;Ras GTPase-activating protein, conserved site;Pleckstrin homology domain;PH domain-like;C2 domain;	nucleus	Hs5901958	1402	T	[T] Signal transduction mechanisms;
P56394	COX17_MOUSE Cytochome c oxidase coppe chapeone OS=Mus musculus OX=10090 GN=Cox17 PE=1 SV=2	0.582605	1.05387	1.03185	1.1878	1.32398	0.660509	0.713203	0.964689	0.997537	1.30491	1.09004	1.089	0.89592	0.64205	0.93145	0.727756	0.87463	0.368381	0.93899	0.795013	1.03966	0.899332	GO:0006825;GO:0044699;GO:0000041;GO:0065007;GO:0043085;GO:0044093;GO:0065009;GO:0050790;GO:0006812;GO:0006811;GO:0006810;GO:0044765;GO:0008150;GO:0051234;GO:0051179;GO:1902578;GO:0030001;	copper ion transport;single-organism process;transition metal ion transport;biological regulation;positive regulation of catalytic activity;positive regulation of molecular function;regulation of molecular function;regulation of catalytic activity;cation transport;ion transport;transport;single-organism transport;biological_process;establishment of localization;localization;single-organism locali…	9;2;8;2;5;4;3;4;6;5;4;4;1;3;2;3;7;	GO:0031970;GO:0031974;GO:0031975;GO:0043229;GO:0043227;GO:0043226;GO:0005737;GO:0005740;GO:0005739;GO:0044446;GO:0031967;GO:0005758;GO:0043231;GO:0044464;GO:0005623;GO:0005622;GO:0005575;GO:0044444;GO:0044429;GO:0044424;GO:0044422;	organelle envelope lumen;membrane-enclosed lumen;envelope;intracellular organelle;membrane-bounded organelle;organelle;cytoplasm;mitochondrial envelope;mitochondrion;intracellular organelle part;organelle envelope;mitochondrial intermembrane space;intracellular membrane-bounded organelle;cell part;cell;intracellular;cellular_component;cytoplasmic part;mitochondrial part;intracellular part;organel…	3;2;3;3;3;2;4;5;5;3;4;4;4;2;2;3;1;4;4;3;2;	GO:0003674;GO:0008047;GO:0098772;GO:0043169;GO:0046914;GO:0043167;GO:0016531;GO:0016530;GO:0005507;GO:0030234;GO:0046872;GO:0005488;	molecular_function;enzyme activator activity;molecular function regulator;cation binding;transition metal ion binding;ion binding;copper chaperone activity;metallochaperone activity;copper ion binding;enzyme regulator activity;metal ion binding;binding;	1;4;2;4;6;3;3;2;7;3;5;2;	K02260	map00190;map01100;	Oxidative phosphorylation;Metabolic pathways;	IPR009069;IPR007745;	Cysteine alpha-hairpin motif superfamily;Cytochrome c oxidase copper chaperone;	mitochondria	Hs5031645	119	O	[O] Posttranslational modification, protein turnover, chaperones;
Q4VAE3	TMM65_MOUSE Tansmembane potein 65 OS=Mus musculus OX=10090 GN=Tmem65 PE=1 SV=1	1.1361	1.75472	2.54909	0	0	0	3.03337	1.26615	0	0	2.26056	0	0.89729	nan	1.38587	nan	2.0648	nan	1.48989	nan	1.54451	nan	GO:1903779;GO:0007275;GO:0003013;GO:0023052;GO:0003015;GO:0023051;GO:0050789;GO:0044699;GO:0072358;GO:0035637;GO:0044057;GO:0048513;GO:0065007;GO:0032502;GO:0003205;GO:0032501;GO:0061337;GO:0007507;GO:0008015;GO:0008016;GO:0048731;GO:0044767;GO:1903522;GO:0051239;GO:0003231;GO:0003008;GO:0044700;GO:0044707;GO:0048856;GO:0072359;GO:0060047;GO:0008150;	regulation of cardiac conduction;multicellular organism development;circulatory system process;signaling;heart process;regulation of signaling;regulation of biological process;single-organism process;cardiovascular system development;multicellular organismal signaling;regulation of system process;animal organ development;biological regulation;developmental process;cardiac chamber development;mult…	4;4;4;2;5;3;2;2;5;4;4;4;2;2;4;2;5;4;5;6;4;3;5;3;5;3;3;3;3;5;6;1;	GO:0005911;GO:0005886;GO:0014704;GO:0043229;GO:0043227;GO:0005737;GO:0016021;GO:0016020;GO:0005739;GO:0043226;GO:0031224;GO:0044291;GO:0071944;GO:0044425;GO:0043231;GO:0030054;GO:0044464;GO:0005623;GO:0005622;GO:0005575;GO:0044444;GO:0044424;	cell-cell junction;plasma membrane;intercalated disc;intracellular organelle;membrane-bounded organelle;cytoplasm;integral component of membrane;membrane;mitochondrion;organelle;intrinsic component of membrane;cell-cell contact zone;cell periphery;membrane part;intracellular membrane-bounded organelle;cell junction;cell part;cell;intracellular;cellular_component;cytoplasmic part;intracellular par…	3;3;5;3;3;4;4;2;5;2;3;4;3;2;4;2;2;2;3;1;4;3;							IPR019537;	Transmembrane protein 65;	plasma membrane	Hs22049691	197	S	[S] Function unknown;
P56391	CX6B1_MOUSE Cytochome c oxidase subunit 6B1 OS=Mus musculus OX=10090 GN=Cox6b1 PE=1 SV=2;	1.23422	1.14146	1.17469	0.679211	0.847496	1.08109	1.0882	0.898835	0.926825	1.03019	1.10636	0.791417	1.26971	0.186823	1.37278	0.0143605	1.42195	0.00831407	1.03582	0.40302	1.08117	0.54189	GO:0032502;GO:0060322;GO:0044699;GO:0021762;GO:0007275;GO:0048513;GO:0007417;GO:0030901;GO:0032501;GO:0044767;GO:0008150;GO:0048731;GO:0044707;GO:0048857;GO:0048856;GO:0007399;GO:0007420;	developmental process;head development;single-organism process;substantia nigra development;multicellular organism development;animal organ development;central nervous system development;midbrain development;multicellular organismal process;single-organism developmental process;biological_process;system development;single-multicellular organism process;neural nucleus development;anatomical struct…	2;4;2;5;4;4;5;4;2;3;1;4;3;4;3;5;4;	GO:0044444;GO:0031970;GO:0005740;GO:0031974;GO:0031975;GO:0043229;GO:0043227;GO:0043226;GO:0005737;GO:0044446;GO:0031090;GO:0016020;GO:0005739;GO:0005575;GO:0005758;GO:0031967;GO:0031966;GO:0043231;GO:0044464;GO:0005623;GO:0005622;GO:0005743;GO:0044429;GO:0044424;GO:0019866;GO:0044422;	cytoplasmic part;organelle envelope lumen;mitochondrial envelope;membrane-enclosed lumen;envelope;intracellular organelle;membrane-bounded organelle;organelle;cytoplasm;intracellular organelle part;organelle membrane;membrane;mitochondrion;cellular_component;mitochondrial intermembrane space;organelle envelope;mitochondrial membrane;intracellular membrane-bounded organelle;cell part;cell;intracel…	4;3;5;2;3;3;3;2;4;3;3;2;5;1;4;4;4;4;2;2;3;5;4;3;4;2;	GO:0003674;GO:0016491;GO:0022857;GO:0015002;GO:0004129;GO:0005215;GO:0008324;GO:0003824;GO:0009055;GO:0022891;GO:0022890;GO:0022892;GO:0015075;GO:0015077;GO:0016676;GO:0016675;GO:0015078;	molecular_function;oxidoreductase activity;transmembrane transporter activity;heme-copper terminal oxidase activity;cytochrome-c oxidase activity;transporter activity;cation transmembrane transporter activity;catalytic activity;electron carrier activity;substrate-specific transmembrane transporter activity;inorganic cation transmembrane transporter activity;substrate-specific transporter activity…	1;3;3;4;3;2;6;2;2;4;7;3;5;8;5;4;9;	K02267	map00190;map01100;map04260;map04932;map05010;map05012;map05016;	Oxidative phosphorylation;Metabolic pathways;Cardiac muscle contraction;Non-alcoholic fatty liver disease (NAFLD);Alzheimer's disease;Parkinson's disease;Huntington's disease;	IPR003213;	Cytochrome c oxidase, subunit VIb;	extracellular	Hs4502985	166	C	[C] Energy production and conversion;
P20108	PDX3_MOUSE Thioedoxin-dependent peoxide eductase, mitochondial OS=Mus musculus OX=10090 GN=Pdx3 PE=1 SV=1	1.03697	1.0099	1.79031	0.555644	0.529832	1.06135	1.5669	0.595779	0.656061	0.707268	1.70564	0.784346	1.14831	0.599273	1.43536	0.0986693	2.61542	0.000407902	1.82214	0.00403197	1.24997	0.38085	GO:0051348;GO:0019220;GO:0080090;GO:0019222;GO:2000112;GO:0052548;GO:2000117;GO:1901576;GO:0010556;GO:1901362;GO:0044707;GO:0071840;GO:0044712;GO:0044710;GO:0010605;GO:0043207;GO:0048869;GO:0009617;GO:0010467;GO:0018193;GO:0001893;GO:0098869;GO:0042981;GO:0048513;GO:0030097;GO:0044093;GO:0044092;GO:0048518;GO:0048519;GO:0046483;GO:0042127;GO:0060255;GO:0060548;GO:0032269;GO:1990748;GO:0044702;GO:…	negative regulation of transferase activity;regulation of phosphate metabolic process;regulation of primary metabolic process;regulation of metabolic process;regulation of cellular macromolecule biosynthetic process;regulation of endopeptidase activity;negative regulation of cysteine-type endopeptidase activity;organic substance biosynthetic process;regulation of macromolecule biosynthetic proces…	6;6;4;3;6;7;9;4;5;5;3;2;4;3;4;4;4;4;5;7;4;4;6;4;5;4;4;2;2;4;4;4;4;5;3;3;6;6;4;3;4;4;2;7;3;7;3;3;3;4;2;4;5;7;4;3;3;4;5;4;2;5;5;4;2;7;5;6;4;6;3;5;2;5;3;5;4;4;4;3;3;3;5;1;2;4;5;7;8;5;3;5;5;2;5;5;6;6;4;6;6;5;4;4;4;4;5;5;2;4;5;5;5;5;5;3;4;4;5;2;4;3;3;2;4;4;7;5;5;6;4;4;6;5;4;3;4;5;5;6;3;5;6;5;6;2;5;5;5;4;4;4;4;5;4;4;4;4;5;7;8;5;4;3;4;5;7;3;5;6;4;5;5;5;6;2;6;6;6;5;2;3;5;3;7;4;8;3;5;3;4;3;5;3;3;3;5;6;4;3…	GO:0031982;GO:0043209;GO:0043234;GO:1902494;GO:1902554;GO:1990234;GO:0043230;GO:0043231;GO:0005829;GO:0044424;GO:0044421;GO:0043229;GO:0043227;GO:0012505;GO:0044444;GO:0044445;GO:0005737;GO:1902911;GO:0005739;GO:0005773;GO:0008385;GO:0061695;GO:0044464;GO:0005623;GO:0005622;GO:0070062;GO:0043226;GO:1903561;GO:0032991;GO:0005575;GO:0005576;GO:0005768;GO:0005769;	vesicle;myelin sheath;protein complex;catalytic complex;serine/threonine protein kinase complex;transferase complex;extracellular organelle;intracellular membrane-bounded organelle;cytosol;intracellular part;extracellular region part;intracellular organelle;membrane-bounded organelle;endomembrane system;cytoplasmic part;cytosolic part;cytoplasm;protein kinase complex;mitochondrion;vacuole;IkappaB…	4;3;3;4;8;5;3;4;5;3;2;3;3;3;4;5;4;7;5;5;6;6;2;2;3;4;2;3;2;1;2;4;5;	GO:0030414;GO:0008379;GO:0098772;GO:0043028;GO:0016209;GO:0019901;GO:0019900;GO:0003674;GO:0005488;GO:0016684;GO:0061135;GO:0043027;GO:0061134;GO:0003824;GO:0004601;GO:0008022;GO:0019899;GO:0004857;GO:0016491;GO:0042802;GO:0004866;GO:0004869;GO:0005515;GO:0030234;GO:0051920;	peptidase inhibitor activity;thioredoxin peroxidase activity;molecular function regulator;cysteine-type endopeptidase regulator activity involved in apoptotic process;antioxidant activity;protein kinase binding;kinase binding;molecular_function;binding;oxidoreductase activity, acting on peroxide as acceptor;endopeptidase regulator activity;cysteine-type endopeptidase inhibitor activity involved i…	5;4;2;4;2;6;5;1;2;4;5;5;4;2;3;4;4;4;3;4;6;7;3;3;3;	K20011			IPR013766;IPR000866;IPR019479;IPR012336;IPR024706;	Thioredoxin domain;Alkyl hydroperoxide reductase subunit C/ Thiol specific antioxidant;Peroxiredoxin, C-terminal;Thioredoxin-like fold;Peroxiredoxin, AhpC-type;	mitochondria	Hs5802974	456	O	[O] Posttranslational modification, protein turnover, chaperones;
Q9EP72	EMC7_MOUSE E membane potein complex subunit 7 OS=Mus musculus OX=10090 GN=Emc7 PE=1 SV=1	1.38865	1.13147	1.74567	0	0.673986	0	3.26191	0.380035	0.682282	0.805007	1.08519	0.845801	1.49281	0.453468	1.57972	0.337911	3.31353	0.19377	2.09754	0.295501	1.05822	0.881703				GO:0005783;GO:0005789;GO:0042175;GO:0043229;GO:0030176;GO:0031301;GO:0031300;GO:0043227;GO:0031227;GO:0031224;GO:0005737;GO:0005575;GO:0031090;GO:0016021;GO:0016020;GO:0072546;GO:0043226;GO:0044432;GO:0098588;GO:0012505;GO:0043234;GO:0032991;GO:0043231;GO:0044464;GO:0005623;GO:0005622;GO:0044446;GO:0098796;GO:0044444;GO:0044424;GO:0044425;GO:0044422;	endoplasmic reticulum;endoplasmic reticulum membrane;nuclear outer membrane-endoplasmic reticulum membrane network;intracellular organelle;integral component of endoplasmic reticulum membrane;integral component of organelle membrane;intrinsic component of organelle membrane;membrane-bounded organelle;intrinsic component of endoplasmic reticulum membrane;intrinsic component of membrane;cytoplasm;c…	4;3;3;3;4;4;3;3;4;3;4;1;3;4;2;4;2;4;4;3;3;2;4;2;2;3;3;3;4;3;2;2;	GO:0003674;GO:0030246;GO:0005488;	molecular_function;carbohydrate binding;binding;	1;3;2;	K23568			IPR019008;IPR013784;	Domain of unknown function DUF2012;Carbohydrate-binding-like fold;	plasma membrane	Hs9910346	468	S	[S] Function unknown;
E9QJS0	E9QJS0_MOUSE 28S ibosomal potein S10, mitochondial OS=Mus musculus OX=10090 GN=Mps10 PE=1 SV=1;	1.03156	1.02976	1.51129	0.51894	0	0.718435	2.17008	0.465886	0.651276	1.09307	2.53117	0.278537	1.99804	0.0900397	2.24897	0.0183962	4.91746	0.00581621	2.18654	0.024689	1.12559	0.643321	GO:0050688;GO:0048583;GO:0098779;GO:0071840;GO:0044712;GO:0098780;GO:0044710;GO:0043207;GO:0009615;GO:0043043;GO:0065007;GO:1901564;GO:0051707;GO:0051704;GO:0009607;GO:0009605;GO:0019538;GO:0002376;GO:0033554;GO:0002831;GO:1903008;GO:0043170;GO:0050789;GO:1901576;GO:0044260;GO:0016043;GO:0002682;GO:0007005;GO:0051716;GO:0006952;GO:0006950;GO:0008150;GO:0008152;GO:0031347;GO:0044271;GO:0051607;GO:…	regulation of defense response to virus;regulation of response to stimulus;mitophagy in response to mitochondrial depolarization;cellular component organization or biogenesis;single-organism catabolic process;response to mitochondrial depolarisation;single-organism metabolic process;response to external biotic stimulus;response to virus;peptide biosynthetic process;biological regulation;organonit…	4;3;6;2;4;5;3;4;4;6;2;4;3;2;3;3;4;2;4;4;5;4;2;4;4;3;3;5;3;4;3;1;2;5;5;4;2;3;4;5;4;5;4;4;4;5;5;2;2;4;6;4;5;6;4;4;3;3;5;5;5;6;3;3;5;3;5;3;3;4;3;3;4;6;	GO:0031974;GO:0000314;GO:0000313;GO:0043232;GO:0043233;GO:0043231;GO:0044429;GO:0044424;GO:0044422;GO:0044464;GO:0043229;GO:0043228;GO:0043227;GO:0044446;GO:0015935;GO:0043226;GO:0005737;GO:0005739;GO:0044391;GO:0005840;GO:1990904;GO:0005623;GO:0005622;GO:0044444;GO:0030529;GO:0005759;GO:0032991;GO:0005575;GO:0070013;GO:0005761;GO:0005763;	membrane-enclosed lumen;organellar small ribosomal subunit;organellar ribosome;intracellular non-membrane-bounded organelle;organelle lumen;intracellular membrane-bounded organelle;mitochondrial part;intracellular part;organelle part;cell part;intracellular organelle;non-membrane-bounded organelle;membrane-bounded organelle;intracellular organelle part;small ribosomal subunit;organelle;cytoplasm;…	2;4;3;4;3;4;4;3;2;2;3;3;3;3;5;2;4;5;4;5;3;2;3;4;4;5;2;1;4;4;5;	GO:0005198;GO:0003674;GO:0003735;	structural molecule activity;molecular_function;structural constituent of ribosome;	2;1;3;	K02946	map03010;	Ribosome;	IPR001848;IPR027486;	Ribosomal protein S10;Ribosomal protein S10 domain;	cytosol	Hs16554607	298	J	[J] Translation, ribosomal structure and biogenesis;
O08759	UBE3A_MOUSE Ubiquitin-potein ligase E3A OS=Mus musculus OX=10090 GN=Ube3a PE=1 SV=2	0	0	0	4.07289	1.98244	0	0	0	2.19449	1.9772	1.77299	0	0.51277	nan	0.48545	nan	0.43531	nan	0.89672	nan	0.94672	nan	GO:0080090;GO:0048589;GO:2001141;GO:0048583;GO:0008585;GO:0044257;GO:0045893;GO:0007165;GO:0035265;GO:0070936;GO:1901362;GO:1901360;GO:0009755;GO:0051716;GO:0000003;GO:0009966;GO:0009967;GO:0070647;GO:0045137;GO:0032446;GO:0048513;GO:0048518;GO:0042787;GO:0048584;GO:0010467;GO:0060255;GO:0006366;GO:0034645;GO:0003006;GO:0042752;GO:0030162;GO:0030163;GO:0014068;GO:0030518;GO:0010033;GO:0051704;GO:…	regulation of primary metabolic process;developmental growth;regulation of RNA biosynthetic process;regulation of response to stimulus;female gonad development;cellular protein catabolic process;positive regulation of transcription, DNA-templated;signal transduction;organ growth;protein K48-linked ubiquitination;organic cyclic compound biosynthetic process;organic cyclic compound metabolic proces…	4;3;6;3;5;6;6;4;4;11;5;4;5;3;2;4;4;7;4;8;4;2;9;3;5;4;7;5;3;3;6;5;6;6;4;2;3;3;3;5;3;4;4;5;3;10;6;5;3;4;4;3;4;3;3;3;5;2;7;5;4;5;4;9;4;4;2;5;5;5;4;4;4;3;5;5;1;2;5;5;3;5;6;4;5;6;4;6;2;6;3;6;7;6;8;6;3;5;3;4;4;2;6;4;4;4;10;2;3;3;4;5;4;2;5;4;5;7;7;5;8;6;8;5;4;4;2;4;3;3;7;2;4;7;5;5;8;5;6;5;5;4;5;5;4;6;5;7;4;4;5;2;5;5;5;5;6;4;4;4;6;4;5;2;7;5;6;5;8;7;3;5;5;7;5;5;6;4;5;6;6;3;2;4;5;3;4;4;7;3;3;2;3;3;3;3;3;5;	GO:0000502;GO:0043234;GO:0005829;GO:0043231;GO:0044424;GO:0043229;GO:0005622;GO:0043227;GO:0044444;GO:0005634;GO:0044464;GO:0005623;GO:0032991;GO:0005737;GO:0005575;GO:0043226;	proteasome complex;protein complex;cytosol;intracellular membrane-bounded organelle;intracellular part;intracellular organelle;intracellular;membrane-bounded organelle;cytoplasmic part;nucleus;cell part;cell;macromolecular complex;cytoplasm;cellular_component;organelle;	4;3;5;4;3;3;3;3;4;5;2;2;2;4;1;2;	GO:0003712;GO:0016740;GO:0061659;GO:0003674;GO:0005488;GO:0043167;GO:0000989;GO:0000988;GO:0019787;GO:0043169;GO:0003824;GO:0003713;GO:0004842;GO:0016874;GO:0061630;GO:0046872;	transcription cofactor activity;transferase activity;ubiquitin-like protein ligase activity;molecular_function;binding;ion binding;transcription factor activity, transcription factor binding;transcription factor activity, protein binding;ubiquitin-like protein transferase activity;cation binding;catalytic activity;transcription coactivator activity;ubiquitin-protein transferase activity;ligase ac…	4;3;5;1;2;3;3;2;4;4;2;5;5;3;6;5;	K10587	map04120;map05203;	Ubiquitin mediated proteolysis;Viral carcinogenesis;	IPR032353;IPR017134;IPR000569;	Ubiquitin-protein ligase E3A, N-terminal zinc-binding domain;Ubiquitin-protein ligase E3A;HECT domain;	cytosol	Hs19718762	1692	O	[O] Posttranslational modification, protein turnover, chaperones;
Q80W68	KI1_MOUSE Kin of IE-like potein 1 OS=Mus musculus OX=10090 GN=Kiel1 PE=1 SV=1	0	0	0	0	2.29045	0	5.04292	0	0	0	4.66663	0	nan	nan	nan	nan	nan	nan	nan	nan	nan	nan	GO:0019220;GO:0080090;GO:0019222;GO:0008064;GO:0071840;GO:0065003;GO:0010605;GO:0071704;GO:0051495;GO:0051493;GO:0048518;GO:0048519;GO:0060255;GO:0030041;GO:0003008;GO:0042325;GO:0042326;GO:0019538;GO:0010638;GO:0032535;GO:0022607;GO:0009892;GO:0031399;GO:0043170;GO:0044267;GO:0007588;GO:0044260;GO:0016043;GO:0090066;GO:0070271;GO:0065007;GO:0044699;GO:0065008;GO:0051130;GO:0098602;GO:0098609;GO:…	regulation of phosphate metabolic process;regulation of primary metabolic process;regulation of metabolic process;regulation of actin polymerization or depolymerization;cellular component organization or biogenesis;macromolecular complex assembly;negative regulation of macromolecule metabolic process;organic substance metabolic process;positive regulation of cytoskeleton organization;regulation o…	6;4;3;6;2;5;4;3;6;6;2;2;4;8;3;7;7;4;5;4;4;3;6;4;5;4;4;3;4;4;2;2;3;4;3;4;3;7;5;5;1;2;5;4;6;5;6;4;5;5;5;5;5;2;2;3;4;4;7;5;5;4;4;4;4;5;6;5;6;5;6;5;2;7;2;4;6;5;6;5;3;3;6;4;6;7;5;3;3;4;3;4;7;3;3;3;	GO:0030425;GO:0031982;GO:0016020;GO:0098589;GO:0036477;GO:0042995;GO:0043230;GO:0030054;GO:0044424;GO:0044425;GO:0098857;GO:0044421;GO:0098590;GO:0043227;GO:0043226;GO:0048471;GO:0031253;GO:0044444;GO:0016021;GO:0031224;GO:0005737;GO:0043005;GO:0044459;GO:0005911;GO:0044463;GO:0044464;GO:0005623;GO:0005622;GO:0071944;GO:0070062;GO:0098805;GO:0097458;GO:0005576;GO:0005886;GO:1903561;GO:0043198;GO:…	dendrite;vesicle;membrane;membrane region;somatodendritic compartment;cell projection;extracellular organelle;cell junction;intracellular part;membrane part;membrane microdomain;extracellular region part;plasma membrane region;membrane-bounded organelle;organelle;perinuclear region of cytoplasm;cell projection membrane;cytoplasmic part;integral component of membrane;intrinsic component of membran…	5;4;2;3;4;3;3;2;3;2;4;2;4;3;2;5;4;4;4;3;4;4;3;3;3;2;2;3;3;4;3;3;2;3;3;4;5;1;	GO:0003674;GO:0005488;GO:0008092;GO:0017022;GO:0005515;	molecular_function;binding;cytoskeletal protein binding;myosin binding;protein binding;	1;2;4;5;3;	K25874			IPR003599;IPR007110;IPR013783;IPR013098;IPR003598;IPR013162;	Immunoglobulin subtype;Immunoglobulin-like domain;Immunoglobulin-like fold;Immunoglobulin I-set;Immunoglobulin subtype 2;CD80-like, immunoglobulin C2-set;	plasma membrane	Hs8922705	829	T	[T] Signal transduction mechanisms;
O88455	DHC7_MOUSE 7-dehydocholesteol eductase OS=Mus musculus OX=10090 GN=Dhc7 PE=1 SV=1;	0	0	0	0	0	0	12	0	0	0	0	0	nan	nan	nan	nan	nan	nan	nan	nan	nan	nan	GO:0048589;GO:0072359;GO:0072358;GO:0044281;GO:0035264;GO:0044283;GO:1901362;GO:1901360;GO:0080090;GO:0044710;GO:0044711;GO:0048869;GO:0048513;GO:0045540;GO:0060541;GO:1902653;GO:1902652;GO:0044707;GO:0090181;GO:1901576;GO:0001568;GO:0065007;GO:1902930;GO:0006629;GO:0009889;GO:0050794;GO:0008150;GO:0008152;GO:0019222;GO:0006695;GO:0006694;GO:0050810;GO:1901617;GO:1901615;GO:0030154;GO:0009791;GO:…	developmental growth;circulatory system development;cardiovascular system development;small molecule metabolic process;multicellular organism growth;small molecule biosynthetic process;organic cyclic compound biosynthetic process;organic cyclic compound metabolic process;regulation of primary metabolic process;single-organism metabolic process;single-organism biosynthetic process;cellular develop…	3;5;5;4;4;5;5;4;4;3;4;4;4;6;5;7;6;3;7;4;4;2;5;4;4;3;1;2;3;8;6;6;5;4;5;4;2;5;7;6;3;6;2;5;7;4;4;4;4;2;5;4;5;2;2;3;5;6;3;3;3;4;5;3;3;2;	GO:0005783;GO:0031975;GO:0016020;GO:0031968;GO:0098588;GO:0031965;GO:0031967;GO:0005789;GO:0043231;GO:0044428;GO:0044424;GO:0044425;GO:0044422;GO:0043229;GO:0043227;GO:0043226;GO:0044432;GO:0031224;GO:0012505;GO:0005640;GO:0044446;GO:0044444;GO:0042175;GO:0005737;GO:0031090;GO:0005634;GO:0005635;GO:0016021;GO:0044464;GO:0019867;GO:0005623;GO:0005622;GO:0098805;GO:0005575;	endoplasmic reticulum;envelope;membrane;organelle outer membrane;bounding membrane of organelle;nuclear membrane;organelle envelope;endoplasmic reticulum membrane;intracellular membrane-bounded organelle;nuclear part;intracellular part;membrane part;organelle part;intracellular organelle;membrane-bounded organelle;organelle;endoplasmic reticulum part;intrinsic component of membrane;endomembrane s…	4;3;2;4;4;4;4;3;4;4;3;2;2;3;3;2;4;3;3;3;3;4;3;4;3;5;4;4;2;3;2;3;3;1;	GO:0047598;GO:0016628;GO:0016627;GO:0003674;GO:0003824;GO:0016491;	7-dehydrocholesterol reductase activity;oxidoreductase activity, acting on the CH-CH group of donors, NAD or NADP as acceptor;oxidoreductase activity, acting on the CH-CH group of donors;molecular_function;catalytic activity;oxidoreductase activity;	6;5;4;1;2;3;	K00213	map00100;map01100;map01110;	Steroid biosynthesis;Metabolic pathways;Biosynthesis of secondary metabolites;	IPR018083;IPR001171;	Sterol reductase, conserved site;Ergosterol biosynthesis ERG4/ERG24;	plasma membrane	Hs4503321	868	IT	[I] Lipid transport and metabolism;[T] Signal transduction mechanisms;
A8C756	THADA_MOUSE Thyoid adenoma-associated potein homolog OS=Mus musculus OX=10090 GN=Thada PE=1 SV=1	0	0	5.02328	0	0	0	0	0	0	0	6.97672	0	nan	nan	nan	nan	nan	nan	nan	nan	nan	nan										K24169			IPR016024;IPR011989;IPR019442;	Armadillo-type fold;Armadillo-like helical;Domain of unknown function DUF2428, death-receptor-like;	cytosol	Hs11545775	928	D	[D] Cell cycle control, cell division, chromosome partitioning;
Q6DFZ1	Q6DFZ1_MOUSE Golgi-specific befeldin A-esistance facto 1 OS=Mus musculus OX=10090 GN=Gbf1 PE=1 SV=1	1.48388	0	1.48676	0	1.43622	1.28811	1.16461	1.08471	0.988116	0	1.79324	1.27435	1.10446	0.607954	1.09205	nan	1.25604	0.30504	1.15017	nan	0.98877	nan	GO:0051056;GO:1902531;GO:0023051;GO:0035556;GO:0044699;GO:0051716;GO:0010646;GO:0009966;GO:0050789;GO:0008104;GO:0065007;GO:0048583;GO:0071702;GO:0032011;GO:0032012;GO:0033036;GO:0009987;GO:0046578;GO:0006810;GO:0007264;GO:0050794;GO:0045184;GO:0015031;GO:0008150;GO:0007154;GO:0007265;GO:0051234;GO:0051179;GO:0044700;GO:0050896;GO:0044763;GO:0023052;GO:0007165;	regulation of small GTPase mediated signal transduction;regulation of intracellular signal transduction;regulation of signaling;intracellular signal transduction;single-organism process;cellular response to stimulus;regulation of cell communication;regulation of signal transduction;regulation of biological process;protein localization;biological regulation;regulation of response to stimulus;organ…	6;5;3;5;2;3;4;4;2;4;2;3;5;8;8;3;2;7;4;6;3;4;5;1;4;7;3;2;3;2;3;2;4;	GO:0016020;GO:0043229;GO:0043228;GO:0043227;GO:0043226;GO:0005737;GO:0005811;GO:0005794;GO:0005793;GO:0012505;GO:0043231;GO:0043232;GO:0044464;GO:0005623;GO:0005622;GO:0005575;GO:0044444;GO:0044424;	membrane;intracellular organelle;non-membrane-bounded organelle;membrane-bounded organelle;organelle;cytoplasm;lipid particle;Golgi apparatus;endoplasmic reticulum-Golgi intermediate compartment;endomembrane system;intracellular membrane-bounded organelle;intracellular non-membrane-bounded organelle;cell part;cell;intracellular;cellular_component;cytoplasmic part;intracellular part;	2;3;3;3;2;4;5;4;5;3;4;4;2;2;3;1;4;3;	GO:0005085;GO:0005086;GO:0003674;GO:0005488;GO:0098772;GO:0008289;	guanyl-nucleotide exchange factor activity;ARF guanyl-nucleotide exchange factor activity;molecular_function;binding;molecular function regulator;lipid binding;	3;4;1;2;2;3;	K18443	map04144;	Endocytosis;	IPR016024;IPR023394;IPR032691;IPR000904;	Armadillo-type fold;Sec7 domain, alpha orthogonal bundle;Guanine nucleotide exchange factor, N-terminal;Sec7 domain;	cytosol	Hs4758416	3462	U	[U] Intracellular trafficking, secretion, and vesicular transport;
Q8BPG6	SUMF2_MOUSE Inactive C-alpha-fomylglycine-geneating enzyme 2 OS=Mus musculus OX=10090 GN=Sumf2 PE=1 SV=2;	1.90397	1.70086	0.682491	0	0.91912	0.630887	0.718051	0.675551	1.55274	1.31701	0.865148	1.03417	1.70626	0.224131	1.42275	0.45815	0.88346	0.558695	0.62095	0.22062	0.83384	0.599359				GO:0005783;GO:0031974;GO:0043229;GO:0043227;GO:0043226;GO:0005737;GO:0044432;GO:0005788;GO:0043231;GO:0005575;GO:0043233;GO:0044464;GO:0005623;GO:0005622;GO:0044446;GO:0070013;GO:0044444;GO:0044424;GO:0044422;GO:0012505;	endoplasmic reticulum;membrane-enclosed lumen;intracellular organelle;membrane-bounded organelle;organelle;cytoplasm;endoplasmic reticulum part;endoplasmic reticulum lumen;intracellular membrane-bounded organelle;cellular_component;organelle lumen;cell part;cell;intracellular;intracellular organelle part;intracellular organelle lumen;cytoplasmic part;intracellular part;organelle part;endomembrane…	4;2;3;3;2;4;4;5;4;1;3;2;2;3;3;4;4;3;2;3;	GO:0003674;GO:0005488;GO:0043169;GO:0043167;GO:0046872;GO:0042802;GO:0042803;GO:0005515;GO:0046983;	molecular_function;binding;cation binding;ion binding;metal ion binding;identical protein binding;protein homodimerization activity;protein binding;protein dimerization activity;	1;2;4;3;5;4;5;3;4;				IPR005532;IPR016187;	Sulfatase-modifying factor enzyme;C-type lectin fold;	extracellular	322435825	268	O	[O] Posttranslational modification, protein turnover, chaperones	COG1262	Formylglycine-generating enzyme, required for sulfatase activity, contains SUMF1/FGE domain
Q8BG9	UBCP1_MOUSE Ubiquitin-like domain-containing CTD phosphatase 1 OS=Mus musculus OX=10090 GN=Ublcp1 PE=1 SV=1	3.5738	1.23298	0	0	0	0	0.862533	5.26396	0.309742	0	0.75698	0	0.36888	nan	0.23423	nan	0.15383	nan	0.65675	nan	0.63498	nan
Q925I1	ATAD3_MOUSE ATPase family AAA domain-containing potein 3 OS=Mus musculus OX=10090 GN=Atad3 PE=1 SV=1	1.25868	0.910349	2.12508	0	0.738783	1.15797	2.2346	0	0.294623	0.735523	1.76533	0.779057	0.98071	nan	1.19967	nan	2.62069	nan	2.18451	0.00410771	1.22327	0.605057	GO:0048523;GO:0008219;GO:0010941;GO:0016049;GO:0040007;GO:0042981;GO:0050789;GO:0043067;GO:0043066;GO:0065007;GO:0044699;GO:0048519;GO:0043069;GO:0006915;GO:0060548;GO:0009987;GO:0012501;GO:0008150;GO:0050794;GO:0044763;	negative regulation of cellular process;cell death;regulation of cell death;cell growth;growth;regulation of apoptotic process;regulation of biological process;regulation of programmed cell death;negative regulation of apoptotic process;biological regulation;single-organism process;negative regulation of biological process;negative regulation of programmed cell death;apoptotic process;negative re…	3;4;4;3;2;6;2;5;6;2;2;2;5;6;4;2;5;1;3;3;	GO:0019866;GO:0031974;GO:0031975;GO:0043229;GO:0043228;GO:0043227;GO:0043226;GO:0031224;GO:0005737;GO:0044446;GO:0042645;GO:0005743;GO:0016021;GO:0016020;GO:0005740;GO:0005739;GO:0005759;GO:0031967;GO:0031966;GO:0070013;GO:0031090;GO:0009295;GO:0043231;GO:0043232;GO:0043233;GO:0044464;GO:0005623;GO:0005622;GO:0005575;GO:0044444;GO:0044429;GO:0044424;GO:0044425;GO:0044422;	organelle inner membrane;membrane-enclosed lumen;envelope;intracellular organelle;non-membrane-bounded organelle;membrane-bounded organelle;organelle;intrinsic component of membrane;cytoplasm;intracellular organelle part;mitochondrial nucleoid;mitochondrial inner membrane;integral component of membrane;membrane;mitochondrial envelope;mitochondrion;mitochondrial matrix;organelle envelope;mitochond…	4;2;3;3;3;3;2;3;4;3;3;5;4;2;5;5;5;4;4;4;3;2;4;4;3;2;2;3;1;4;4;3;2;2;	GO:0000166;GO:0035639;GO:1901363;GO:0032553;GO:0003674;GO:0005488;GO:0001883;GO:0001882;GO:0043167;GO:0032549;GO:0005524;GO:0043168;GO:0036094;GO:0017076;GO:0032555;GO:0097367;GO:0097159;GO:0030554;GO:0032559;GO:0032550;GO:1901265;	nucleotide binding;purine ribonucleoside triphosphate binding;heterocyclic compound binding;ribonucleotide binding;molecular_function;binding;purine nucleoside binding;nucleoside binding;ion binding;ribonucleoside binding;ATP binding;anion binding;small molecule binding;purine nucleotide binding;purine ribonucleotide binding;carbohydrate derivative binding;organic cyclic compound binding;adenyl n…	4;5;3;4;1;2;5;4;3;5;6;4;3;5;5;3;3;6;6;6;4;	K17681			IPR003959;IPR003593;IPR021911;IPR027417;	ATPase, AAA-type, core;AAA+ ATPase domain;ATPase family AAA domain-containing protein 3, domain of unknown function DUF3523;P-loop containing nucleoside triphosphate hydrolase;	cytosol	Hs8922609	983	O	[O] Posttranslational modification, protein turnover, chaperones;
Q61249	IGBP1_MOUSE Immunoglobulin-binding potein 1 OS=Mus musculus OX=10090 GN=Igbp1 PE=1 SV=1	1.29611	0.90225	0.730285	1.09579	1.03291	1.19026	0.90634	0.840404	0.891957	0.988771	0.817931	1.30699	0.99315	0.969088	0.95008	0.752286	0.75684	0.142276	0.7966	0.103236	0.95663	0.765689	GO:2001234;GO:0060632;GO:0019220;GO:0080090;GO:0019222;GO:2001233;GO:0006470;GO:0048585;GO:0048583;GO:0034047;GO:0007165;GO:1901576;GO:1901362;GO:1901360;GO:0051716;GO:0010605;GO:0010604;GO:0009968;GO:0009966;GO:0000165;GO:0010467;GO:0010466;GO:0044092;GO:0043281;GO:0048519;GO:0051403;GO:0060255;GO:0060548;GO:0046649;GO:0030162;GO:2001141;GO:0043154;GO:0010033;GO:0046483;GO:0042325;GO:0044700;GO:…	negative regulation of apoptotic signaling pathway;regulation of microtubule-based movement;regulation of phosphate metabolic process;regulation of primary metabolic process;regulation of metabolic process;regulation of apoptotic signaling pathway;protein dephosphorylation;negative regulation of response to stimulus;regulation of response to stimulus;regulation of protein phosphatase type 2A acti…	5;5;6;4;3;5;7;3;3;8;4;4;5;4;3;4;4;4;4;5;5;7;4;7;2;6;4;4;4;6;6;7;4;4;7;3;7;4;4;2;4;4;5;3;3;4;4;3;4;3;5;3;5;6;2;7;5;6;4;6;4;7;2;4;7;3;5;5;5;4;4;3;3;5;5;5;1;2;5;7;5;7;7;7;5;6;5;7;7;2;4;4;6;5;7;6;2;5;6;6;6;3;4;2;4;5;3;4;4;5;2;6;4;5;7;5;5;5;5;6;5;6;7;5;5;5;5;2;4;7;7;6;7;4;6;6;3;5;5;5;5;5;4;6;5;7;6;6;5;5;5;4;4;4;5;5;6;4;4;8;9;6;6;6;3;5;6;6;5;5;7;5;5;6;5;6;6;6;5;3;5;3;4;4;4;8;3;2;3;6;4;5;3;5;4;7;7;3;3;	GO:0099513;GO:0043232;GO:0044424;GO:0044422;GO:0005622;GO:0005856;GO:0044430;GO:0044446;GO:0005874;GO:0005737;GO:0099512;GO:0044464;GO:0005623;GO:0043226;GO:0015630;GO:0043229;GO:0043228;GO:0005575;	polymeric cytoskeletal fiber;intracellular non-membrane-bounded organelle;intracellular part;organelle part;intracellular;cytoskeleton;cytoskeletal part;intracellular organelle part;microtubule;cytoplasm;supramolecular fiber;cell part;cell;organelle;microtubule cytoskeleton;intracellular organelle;non-membrane-bounded organelle;cellular_component;	3;4;3;2;3;5;4;3;4;4;2;2;2;2;6;3;3;1;	GO:0098772;GO:0019901;GO:0019900;GO:0019904;GO:0003674;GO:0005488;GO:0030234;GO:0019888;GO:0019899;GO:0019208;GO:0005515;GO:0008601;GO:0031434;	molecular function regulator;protein kinase binding;kinase binding;protein domain specific binding;molecular_function;binding;enzyme regulator activity;protein phosphatase regulator activity;enzyme binding;phosphatase regulator activity;protein binding;protein phosphatase type 2A regulator activity;mitogen-activated protein kinase kinase binding;	2;6;5;4;1;2;3;5;4;4;3;6;7;	K17606			IPR007304;	TAP42-like protein;	cytosol	Hs4557663	550	T	[T] Signal transduction mechanisms;
Q505B7	ACH_MOUSE Potein achease OS=Mus musculus OX=10090 GN=Zbtb8os PE=1 SV=2;	2.32997	0	0	0	2.08167	0	2.52054	0	2.2838	2.78401	0	0	nan	nan	nan	nan	nan	nan	0.90536	nan	1.24742	nan	GO:0044237;GO:0090304;GO:0034641;GO:0006807;GO:0034660;GO:0043170;GO:1901360;GO:0034470;GO:0044260;GO:0046483;GO:0071704;GO:0010467;GO:0006388;GO:0008380;GO:0016070;GO:0008033;GO:0006139;GO:0009987;GO:0006725;GO:0008150;GO:0008152;GO:0044238;GO:0000394;GO:0006399;GO:0006396;	cellular metabolic process;nucleic acid metabolic process;cellular nitrogen compound metabolic process;nitrogen compound metabolic process;ncRNA metabolic process;macromolecule metabolic process;organic cyclic compound metabolic process;ncRNA processing;cellular macromolecule metabolic process;heterocycle metabolic process;organic substance metabolic process;gene expression;tRNA splicing, via end…	3;5;4;3;6;4;4;7;4;4;3;5;9;7;5;8;4;2;4;1;2;3;8;7;6;	GO:0072669;GO:0043227;GO:0043226;GO:0070062;GO:0043230;GO:1903561;GO:0031982;GO:0043234;GO:0032991;GO:0044464;GO:0005623;GO:0005622;GO:0005575;GO:0005576;GO:0044424;GO:0044421;	tRNA-splicing ligase complex;membrane-bounded organelle;organelle;extracellular exosome;extracellular organelle;extracellular vesicle;vesicle;protein complex;macromolecular complex;cell part;cell;intracellular;cellular_component;extracellular region;intracellular part;extracellular region part;	4;3;2;4;3;3;4;3;2;2;2;3;1;2;3;2;	GO:0003674;GO:0005488;GO:0043169;GO:0043167;GO:0046872;	molecular_function;binding;cation binding;ion binding;metal ion binding;	1;2;4;3;5;	K24956			IPR023572;IPR002804;	Archease domain;Archease;	cytosol	Hs22045229	332	S	[S] Function unknown;
Q9D0G0	T30_MOUSE 28S ibosomal potein S30, mitochondial OS=Mus musculus OX=10090 GN=Mps30 PE=1 SV=1	1.07443	0	1.87289	0	0.874704	1.53118	2.05267	0	1.18849	1.17583	1.68576	0.544044	1.92241	nan	2.48786	nan	3.43803	nan	1.38192	0.0728246	1.29414	0.18173	GO:0034645;GO:1901564;GO:0044249;GO:1901576;GO:0044260;GO:0043603;GO:0043043;GO:0071704;GO:0010467;GO:0043604;GO:1901566;GO:0043170;GO:0044267;GO:0009987;GO:0009058;GO:0009059;GO:0008150;GO:0008152;GO:0044271;GO:0006518;GO:0044238;GO:0019538;GO:0034641;GO:0006807;GO:0044237;GO:0006412;	cellular macromolecule biosynthetic process;organonitrogen compound metabolic process;cellular biosynthetic process;organic substance biosynthetic process;cellular macromolecule metabolic process;cellular amide metabolic process;peptide biosynthetic process;organic substance metabolic process;gene expression;amide biosynthetic process;organonitrogen compound biosynthetic process;macromolecule met…	5;4;4;4;4;5;6;3;5;6;5;4;5;2;3;5;1;2;5;5;3;4;4;3;3;6;	GO:1990904;GO:0043226;GO:0043229;GO:0043228;GO:0030529;GO:0043227;GO:0005737;GO:0005739;GO:0043231;GO:0032991;GO:0005840;GO:0043232;GO:0044464;GO:0005623;GO:0005622;GO:0005575;GO:0044444;GO:0044424;	ribonucleoprotein complex;organelle;intracellular organelle;non-membrane-bounded organelle;intracellular ribonucleoprotein complex;membrane-bounded organelle;cytoplasm;mitochondrion;intracellular membrane-bounded organelle;macromolecular complex;ribosome;intracellular non-membrane-bounded organelle;cell part;cell;intracellular;cellular_component;cytoplasmic part;intracellular part;	3;2;3;3;4;3;4;5;4;2;5;4;2;2;3;1;4;3;	GO:0003674;GO:0005488;GO:0003676;GO:1901363;GO:0005198;GO:0003735;GO:0044822;GO:0097159;GO:0003723;	molecular_function;binding;nucleic acid binding;heterocyclic compound binding;structural molecule activity;structural constituent of ribosome;poly(A) RNA binding;organic cyclic compound binding;RNA binding;	1;2;4;3;2;3;6;3;5;	K17409			IPR010793;	Ribosomal protein L37/S30;	nucleus	Hs7706188	634	J	[J] Translation, ribosomal structure and biogenesis;
Q6VN19	BP10_MOUSE an-binding potein 10 OS=Mus musculus OX=10090 GN=anbp10 PE=1 SV=2;	0	0.192784	1.52874	2.80801	0.679528	0	1.22247	0	0	1.67181	2.02948	1.86719	0.2907	nan	0.39883	0.250034	0.68171	0.20703	1.70929	0.37053	1.37198	nan	GO:0071840;GO:0043085;GO:0043547;GO:0051345;GO:0043087;GO:0016043;GO:0065007;GO:0044699;GO:0044093;GO:0065009;GO:0006996;GO:0009987;GO:0050790;GO:0000226;GO:0008150;GO:0051336;GO:0007017;GO:0007010;GO:1902589;GO:0044763;	cellular component organization or biogenesis;positive regulation of catalytic activity;positive regulation of GTPase activity;positive regulation of hydrolase activity;regulation of GTPase activity;cellular component organization;biological regulation;single-organism process;positive regulation of molecular function;regulation of molecular function;organelle organization;cellular process;regulat…	2;5;7;6;6;3;2;2;4;3;4;2;4;5;1;5;4;5;4;3;	GO:0043229;GO:0043227;GO:0043226;GO:0005737;GO:0005634;GO:0043231;GO:0044464;GO:0005623;GO:0005622;GO:0005575;GO:0044424;	intracellular organelle;membrane-bounded organelle;organelle;cytoplasm;nucleus;intracellular membrane-bounded organelle;cell part;cell;intracellular;cellular_component;intracellular part;	3;3;2;4;5;4;2;2;3;1;3;	GO:0005088;GO:0048487;GO:0008536;GO:0005085;GO:0019899;GO:0031267;GO:0003674;GO:0005488;GO:0098772;GO:0015631;GO:0017016;GO:0005087;GO:0008092;GO:0051020;GO:0005515;	Ras guanyl-nucleotide exchange factor activity;beta-tubulin binding;Ran GTPase binding;guanyl-nucleotide exchange factor activity;enzyme binding;small GTPase binding;molecular_function;binding;molecular function regulator;tubulin binding;Ras GTPase binding;Ran guanyl-nucleotide exchange factor activity;cytoskeletal protein binding;GTPase binding;protein binding;	4;6;8;3;4;6;1;2;2;5;7;5;4;5;3;	K23334			IPR024964;IPR006594;IPR006595;IPR003877;IPR013320;IPR001870;IPR013144;	CTLH/CRA C-terminal to LisH motif domain;LIS1 homology motif;CTLH, C-terminal LisH motif;SPRY domain;Concanavalin A-like lectin/glucanase domain;B30.2/SPRY domain;CRA domain;	nucleus	Hs14776143	1025	R	[R] General function prediction only;
G3UYV7	G3UYV7_MOUSE 40S ibosomal potein S28 (Fagment) OS=Mus musculus OX=10090 GN=ps28 PE=1 SV=1;	0.166413	1.46333	0.300914	1.23858	1.96897	1.50885	0.490496	1.21392	1.452	0.9805	0.419234	0.796796	1.10405	0.848929	1.21647	0.349747	0.37259	0.0114793	0.30628	0.00679529	1.10183	0.839047	GO:1901566;GO:0006807;GO:0090304;GO:0044249;GO:0034660;GO:0071840;GO:0044260;GO:0042274;GO:0006396;GO:0043603;GO:0043043;GO:0042254;GO:0043604;GO:0071704;GO:0010467;GO:1901360;GO:0022613;GO:0044267;GO:0046483;GO:1901564;GO:0006364;GO:0043170;GO:0034470;GO:0006139;GO:0044271;GO:0009987;GO:0006725;GO:0009058;GO:0034645;GO:0009059;GO:0008150;GO:0008152;GO:0006518;GO:0016070;GO:0044238;GO:0016072;GO:…	organonitrogen compound biosynthetic process;nitrogen compound metabolic process;nucleic acid metabolic process;cellular biosynthetic process;ncRNA metabolic process;cellular component organization or biogenesis;cellular macromolecule metabolic process;ribosomal small subunit biogenesis;RNA processing;cellular amide metabolic process;peptide biosynthetic process;ribosome biogenesis;amide biosynth…	5;3;5;4;6;2;4;5;6;5;6;5;6;3;5;4;4;5;4;4;6;4;7;4;5;2;4;3;5;5;1;2;5;5;3;7;4;4;3;4;3;6;	GO:0022626;GO:0015935;GO:0044464;GO:0043229;GO:0043228;GO:0044445;GO:0043227;GO:0043226;GO:0022627;GO:0005737;GO:0005575;GO:0070062;GO:0030529;GO:0005576;GO:0044391;GO:0043230;GO:1903561;GO:0031982;GO:0032991;GO:0005840;GO:0043232;GO:0005829;GO:1990904;GO:0005623;GO:0005622;GO:0044446;GO:0044444;GO:0044424;GO:0044421;GO:0044422;	cytosolic ribosome;small ribosomal subunit;cell part;intracellular organelle;non-membrane-bounded organelle;cytosolic part;membrane-bounded organelle;organelle;cytosolic small ribosomal subunit;cytoplasm;cellular_component;extracellular exosome;intracellular ribonucleoprotein complex;extracellular region;ribosomal subunit;extracellular organelle;extracellular vesicle;vesicle;macromolecular comple…	6;5;2;3;3;5;3;2;6;4;1;4;4;2;4;3;3;4;2;5;4;5;3;2;3;3;4;3;2;2;	GO:1901363;GO:0003674;GO:0005488;GO:0003676;GO:0005198;GO:0003735;GO:0044822;GO:0097159;GO:0003723;	heterocyclic compound binding;molecular_function;binding;nucleic acid binding;structural molecule activity;structural constituent of ribosome;poly(A) RNA binding;organic cyclic compound binding;RNA binding;	3;1;2;4;2;3;6;3;5;	K02979	map03010;	Ribosome;	IPR000289;IPR028626;IPR012340;	Ribosomal protein S28e;Ribosomal protein S28e conserved site;Nucleic acid-binding, OB-fold;	nucleus	Hs4506715	111	J	[J] Translation, ribosomal structure and biogenesis;
Q62448	IF4G2_MOUSE Eukayotic tanslation initiation facto 4 gamma 2 OS=Mus musculus OX=10090 GN=Eif4g2 PE=1 SV=2	0	0	0	2.04489	1.58442	1.50029	0	2.48163	3.186	1.20278	0	0	1.05388	0.896665	0.59716	0.0746985	nan	nan	nan	nan	0.56663	0.332108										K03260	map03013;map05416;	RNA transport;Viral myocarditis;	IPR003890;IPR003891;IPR003307;IPR016024;	MIF4G-like, type 3;Initiation factor eIF-4 gamma, MA3;W2 domain;Armadillo-type fold;	cytosol	Hs4503539	1843	J	[J] Translation, ribosomal structure and biogenesis;
Q9CQA3	SDHB_MOUSE Succinate dehydogenase [ubiquinone] ion-sulfu subunit, mitochondial OS=Mus musculus OX=10090 GN=Sdhb PE=1 SV=1	0.601347	0.786127	1.53962	1.23212	0.752407	0.704826	1.62255	0.975825	0.631591	0.437438	1.72463	0.991517	0.62052	0.0130126	0.60272	0.0341717	1.52738	0.00468594	2.53413	0.0011259	0.97131	0.876879	GO:0044281;GO:0072350;GO:0044710;GO:0022900;GO:0022904;GO:0043436;GO:0055114;GO:0043648;GO:0009060;GO:0008150;GO:0008152;GO:0015980;GO:0006101;GO:0045333;GO:0044699;GO:0009987;GO:0006082;GO:0019752;GO:0006099;GO:0006091;GO:0006105;GO:0071704;GO:0044763;GO:0044238;GO:0044237;	small molecule metabolic process;tricarboxylic acid metabolic process;single-organism metabolic process;electron transport chain;respiratory electron transport chain;oxoacid metabolic process;oxidation-reduction process;dicarboxylic acid metabolic process;aerobic respiration;biological_process;metabolic process;energy derivation by oxidation of organic compounds;citrate metabolic process;cellular…	4;7;3;4;5;5;4;7;6;1;2;4;8;5;2;2;4;6;4;4;8;3;3;3;3;	GO:0045283;GO:0031974;GO:0031975;GO:0031982;GO:0031981;GO:0016020;GO:1902494;GO:0031967;GO:0031966;GO:0043234;GO:0045257;GO:0043230;GO:0043231;GO:0043233;GO:0044428;GO:0044429;GO:0044424;GO:0044425;GO:0044421;GO:0044422;GO:0044464;GO:0043229;GO:0043227;GO:0043226;GO:0005654;GO:0044446;GO:0044444;GO:1990204;GO:0005737;GO:0031090;GO:0005634;GO:0005739;GO:0044455;GO:0045273;GO:0019866;GO:0005623;GO:…	fumarate reductase complex;membrane-enclosed lumen;envelope;vesicle;nuclear lumen;membrane;catalytic complex;organelle envelope;mitochondrial membrane;protein complex;succinate dehydrogenase complex (ubiquinone);extracellular organelle;intracellular membrane-bounded organelle;organelle lumen;nuclear part;mitochondrial part;intracellular part;membrane part;extracellular region part;organelle part;…	4;2;3;4;5;2;4;4;4;3;5;3;4;3;4;4;3;2;2;2;2;3;3;2;5;3;4;3;4;3;5;5;3;4;4;2;3;5;5;4;3;5;3;3;4;4;4;3;3;4;2;1;4;2;4;	GO:0016627;GO:0046872;GO:0008177;GO:0003674;GO:0005488;GO:0003824;GO:0051538;GO:0051536;GO:0051537;GO:0016491;GO:0043169;GO:0043167;GO:0009055;GO:0048037;GO:0048039;GO:0048038;GO:0051539;GO:0000104;GO:0051540;GO:0016635;	oxidoreductase activity, acting on the CH-CH group of donors;metal ion binding;succinate dehydrogenase (ubiquinone) activity;molecular_function;binding;catalytic activity;3 iron, 4 sulfur cluster binding;iron-sulfur cluster binding;2 iron, 2 sulfur cluster binding;oxidoreductase activity;cation binding;ion binding;electron carrier activity;cofactor binding;ubiquinone binding;quinone binding;4 iro…	4;5;6;1;2;2;5;4;5;3;4;3;2;3;5;4;5;5;3;5;	K00235	map00020;map00190;map01100;map01110;map01120;map01130;map01200;map04932;map05010;map05012;map05016;	Citrate cycle (TCA cycle);Oxidative phosphorylation;Metabolic pathways;Biosynthesis of secondary metabolites;Microbial metabolism in diverse environments;Biosynthesis of antibiotics;Carbon metabolism;Non-alcoholic fatty liver disease (NAFLD);Alzheimer's disease;Parkinson's disease;Huntington's disease;	IPR017896;IPR001041;IPR004489;IPR006058;IPR009051;IPR025192;IPR017900;IPR012675;	4Fe-4S ferredoxin-type, iron-sulphur binding domain;2Fe-2S ferredoxin-type iron-sulfur binding domain;Succinate dehydrogenase/fumarate reductase iron-sulphur protein;2Fe-2S ferredoxin, iron-sulphur binding site;Alpha-helical ferredoxin;Succinate dehydogenase/fumarate reductase N-terminal;4Fe-4S ferredoxin, iron-sulphur binding, conserved site;Beta-grasp domain;	mitochondria	Hs13639114	538	C	[C] Energy production and conversion;
Q9C39	WIPI3_MOUSE WD epeat domain phosphoinositide-inteacting potein 3 OS=Mus musculus OX=10090 GN=Wd45b PE=1 SV=2	0	2.38596	0	1.8814	1.98119	0	0	0	0	1.53058	1.70386	2.51703	0.90086	nan	0.89044	0.695448	0.77476	nan	0.87008	nan	0.98843	nan
Q8VCW8	ACSF2_MOUSE Medium-chain acyl-CoA ligase ACSF2, mitochondial OS=Mus musculus OX=10090 GN=Acsf2 PE=1 SV=1	0.506951	0	2.78672	0	0	0	2.4037	0	1.02075	2.45094	2.83095	0	nan	nan	nan	nan	nan	nan	1.09093	nan	3.20866	nan	GO:0006631;GO:0019752;GO:0044281;GO:0044699;GO:0044710;GO:0071704;GO:0006629;GO:0009987;GO:0032787;GO:0008150;GO:0008152;GO:0043436;GO:0044255;GO:0044238;GO:0006082;GO:0044237;GO:0044763;	fatty acid metabolic process;carboxylic acid metabolic process;small molecule metabolic process;single-organism process;single-organism metabolic process;organic substance metabolic process;lipid metabolic process;cellular process;monocarboxylic acid metabolic process;biological_process;metabolic process;oxoacid metabolic process;cellular lipid metabolic process;primary metabolic process;organic …	5;6;4;2;3;3;4;2;7;1;2;5;4;3;4;3;3;	GO:0043226;GO:0043229;GO:0044424;GO:0043227;GO:0005623;GO:0005739;GO:0005737;GO:0043231;GO:0044464;GO:0005622;GO:0005575;GO:0044444;	organelle;intracellular organelle;intracellular part;membrane-bounded organelle;cell;mitochondrion;cytoplasm;intracellular membrane-bounded organelle;cell part;intracellular;cellular_component;cytoplasmic part;	2;3;3;3;2;5;4;4;2;3;1;4;	GO:0035639;GO:0003674;GO:0001883;GO:0000166;GO:1901363;GO:0001882;GO:0043168;GO:0043167;GO:1901265;GO:0032549;GO:0017076;GO:0005524;GO:0036094;GO:0003824;GO:0016874;GO:0030554;GO:0097367;GO:0097159;GO:0032559;GO:0032555;GO:0032550;GO:0032553;GO:0005488;	purine ribonucleoside triphosphate binding;molecular_function;purine nucleoside binding;nucleotide binding;heterocyclic compound binding;nucleoside binding;anion binding;ion binding;nucleoside phosphate binding;ribonucleoside binding;purine nucleotide binding;ATP binding;small molecule binding;catalytic activity;ligase activity;adenyl nucleotide binding;carbohydrate derivative binding;organic cyc…	5;1;5;4;3;4;4;3;4;5;5;6;3;2;3;6;3;3;6;5;6;4;2;	K23617			IPR000873;IPR025110;IPR020845;	AMP-dependent synthetase/ligase;AMP-binding enzyme, C-terminal domain;AMP-binding, conserved site;	mitochondria	Hs13376741	1017	I	[I] Lipid transport and metabolism;
A0A04J0M1	A0A04J0M1_MOUSE Tubulin-specific chapeone C OS=Mus musculus OX=10090 GN=Tbcc PE=1 SV=1;	2.07583	2.30294	2.44279	1.4969	0	1.55835	1.09193	0	0	0	1.03125	0	1.38675	nan	1.28976	nan	1.01676	nan	0.78833	0.577654	0.93006	nan
D3Z6W2	D3Z6W2_MOUSE Tyosine-potein phosphatase non-ecepto type OS=Mus musculus OX=10090 GN=Ptpn2 PE=1 SV=1;	0	1.00494	0.931805	1.3226	0.648158	0.961222	1.29022	1.39252	0.885096	1.29466	1.1781	1.09068	0.60431	0.0421427	0.85681	0.260764	0.89341	0.388	1.04272	0.770641	1.41782	0.141374	GO:0035771;GO:0030225;GO:0044281;GO:0044283;GO:0051716;GO:0018212;GO:0045859;GO:0048731;GO:0065009;GO:0042325;GO:0071593;GO:0009605;GO:0019538;GO:0070104;GO:1903897;GO:0045824;GO:0010883;GO:1903899;GO:0009892;GO:0009893;GO:0009891;GO:0010906;GO:0010907;GO:0035556;GO:0050789;GO:2000398;GO:2000399;GO:0051348;GO:0002684;GO:0070741;GO:0002682;GO:0002683;GO:0006111;GO:0045913;GO:0098602;GO:0033077;GO:…	interleukin-4-mediated signaling pathway;macrophage differentiation;small molecule metabolic process;small molecule biosynthetic process;cellular response to stimulus;peptidyl-tyrosine modification;regulation of protein kinase activity;system development;regulation of molecular function;regulation of phosphorylation;lymphocyte aggregation;response to external stimulus;protein metabolic process;ne…	7;8;4;5;3;8;7;4;3;7;7;3;4;6;6;5;4;6;3;3;4;6;6;5;2;5;5;6;3;6;3;3;6;4;3;6;4;4;5;4;6;3;6;6;4;6;6;6;6;5;7;8;3;6;4;8;3;6;5;5;5;8;6;4;7;4;4;5;8;6;5;6;6;5;7;8;5;4;6;3;7;5;5;3;7;6;6;6;8;5;3;3;9;3;9;9;5;5;4;4;3;3;6;6;6;6;6;4;4;4;5;6;7;5;3;4;3;5;4;3;4;6;5;5;5;7;4;4;5;5;4;4;4;3;8;9;5;6;5;6;4;5;4;6;5;6;8;9;3;4;6;7;3;3;3;6;2;5;4;4;5;6;5;3;5;3;4;4;4;4;8;2;6;5;5;6;5;5;2;6;6;6;5;4;6;4;9;4;3;6;6;7;7;6;4;6;4;6;4;5…	GO:0005783;GO:0044424;GO:0044464;GO:0071944;GO:0016020;GO:0043231;GO:0043229;GO:0005622;GO:0043227;GO:0043226;GO:0012505;GO:0044444;GO:0005737;GO:0005634;GO:0005793;GO:0005623;GO:0005886;GO:0005575;	endoplasmic reticulum;intracellular part;cell part;cell periphery;membrane;intracellular membrane-bounded organelle;intracellular organelle;intracellular;membrane-bounded organelle;organelle;endomembrane system;cytoplasmic part;cytoplasm;nucleus;endoplasmic reticulum-Golgi intermediate compartment;cell;plasma membrane;cellular_component;	4;3;2;3;2;4;3;3;3;2;3;4;4;5;5;2;3;1;	GO:0050839;GO:0005488;GO:0016787;GO:0016788;GO:0004725;GO:0019905;GO:0042578;GO:0019899;GO:0032403;GO:0016791;GO:0005515;GO:0003674;GO:0005102;GO:0019901;GO:0019900;GO:0044877;GO:0000149;GO:0030971;GO:0003824;GO:0005178;GO:0004726;GO:0004721;GO:1990782;	cell adhesion molecule binding;binding;hydrolase activity;hydrolase activity, acting on ester bonds;protein tyrosine phosphatase activity;syntaxin binding;phosphoric ester hydrolase activity;enzyme binding;protein complex binding;phosphatase activity;protein binding;molecular_function;receptor binding;protein kinase binding;kinase binding;macromolecular complex binding;SNARE binding;receptor tyro…	4;2;3;4;8;5;5;4;4;6;3;1;4;6;5;3;4;5;2;5;9;7;7;	K18026	map04630;	Jak-STAT signaling pathway;	IPR012265;IPR016130;IPR029021;IPR003595;IPR000387;IPR000242;	Protein-tyrosine phosphatase, non-receptor type-1/2;Protein-tyrosine phosphatase, active site;Protein-tyrosine phosphatase-like;Protein-tyrosine phosphatase, catalytic;Tyrosine specific protein phosphatases domain;PTP type protein phosphatase;	nucleus	Hs18104980	687	T	[T] Signal transduction mechanisms;
P60521	GBL2_MOUSE Gamma-aminobutyic acid ecepto-associated potein-like 2 OS=Mus musculus OX=10090 GN=Gabaapl2 PE=1 SV=1	8.01983	0	0	1.32544	0	0	0	1.29432	0	0	0	1.36042	6.04483	nan	nan	nan	nan	nan	nan	nan	nan	nan	GO:0008104;GO:0007005;GO:0044712;GO:0044710;GO:0071840;GO:0044093;GO:0065007;GO:0033036;GO:0071702;GO:0045184;GO:0031668;GO:0031669;GO:0016192;GO:0009605;GO:0031667;GO:0033554;GO:0022607;GO:1903008;GO:0051345;GO:0016043;GO:0044699;GO:0065009;GO:0006810;GO:0050790;GO:0051716;GO:0006950;GO:0008150;GO:0008152;GO:0051234;GO:0051336;GO:0006891;GO:0046907;GO:0050896;GO:0022411;GO:0009267;GO:0043085;GO:…	protein localization;mitochondrion organization;single-organism catabolic process;single-organism metabolic process;cellular component organization or biogenesis;positive regulation of molecular function;biological regulation;macromolecule localization;organic substance transport;establishment of protein localization;cellular response to extracellular stimulus;cellular response to nutrient levels…	4;5;4;3;2;4;2;3;5;4;4;5;5;3;5;4;4;5;6;3;2;3;4;4;3;3;1;2;3;5;7;5;2;4;5;5;6;6;4;2;5;4;4;4;4;6;5;7;6;6;3;4;3;4;4;5;3;2;3;3;4;6;4;3;5;5;	GO:0031982;GO:0005773;GO:0016020;GO:0005776;GO:0005774;GO:0005794;GO:0098588;GO:0043231;GO:0005829;GO:0044424;GO:0044422;GO:0043229;GO:0043227;GO:0043226;GO:0044431;GO:0044437;GO:0097708;GO:0000139;GO:0044446;GO:0044444;GO:0012505;GO:0005737;GO:0031090;GO:0031410;GO:0000421;GO:0044464;GO:0005623;GO:0005622;GO:0098805;GO:0005575;	vesicle;vacuole;membrane;autophagosome;vacuolar membrane;Golgi apparatus;bounding membrane of organelle;intracellular membrane-bounded organelle;cytosol;intracellular part;organelle part;intracellular organelle;membrane-bounded organelle;organelle;Golgi apparatus part;vacuolar part;intracellular vesicle;Golgi membrane;intracellular organelle part;cytoplasmic part;endomembrane system;cytoplasm;org…	4;5;2;6;4;4;4;4;5;3;2;3;3;2;4;4;4;5;3;4;3;4;3;5;5;2;2;3;3;1;	GO:0051117;GO:0003674;GO:0005488;GO:0000149;GO:0019899;GO:0005515;	ATPase binding;molecular_function;binding;SNARE binding;enzyme binding;protein binding;	5;1;2;4;4;3;	K08341	map04068;map04139;map04140;map04212;map04727;	FoxO signaling pathway;Regulation of mitophagy - yeast;Regulation of autophagy;Longevity regulating pathway - worm;GABAergic synapse;	IPR004241;IPR029071;	Autophagy protein Atg8 ubiquitin-like;Ubiquitin-related domain;	cytosol	Hs6005768	242	Z	[Z] Cytoskeleton;
P35486	ODPA_MOUSE Pyuvate dehydogenase E1 component subunit alpha, somatic fom, mitochondial OS=Mus musculus OX=10090 GN=Pdha1 PE=1 SV=1	0.759999	1.00865	1.42576	0.695544	0.854449	1.04009	1.56024	0.658691	0.911622	1.05943	1.50266	0.522859	1.34573	0.0344622	1.65584	0.00167212	2.39128	0.000183929	1.44415	0.0003823	1.23044	0.0141206	GO:0061732;GO:0044281;GO:0072350;GO:1901360;GO:0044710;GO:0044711;GO:0032787;GO:0043436;GO:0055114;GO:0046483;GO:1901564;GO:0009060;GO:0046496;GO:0051186;GO:0051188;GO:0019637;GO:0071616;GO:0035383;GO:0035384;GO:0019318;GO:0045333;GO:0008152;GO:0044723;GO:0015980;GO:0044272;GO:0006101;GO:0008150;GO:0006753;GO:0006637;GO:0006732;GO:0006733;GO:0044249;GO:0034641;GO:0044699;GO:0006139;GO:0044763;GO:…	mitochondrial acetyl-CoA biosynthetic process from pyruvate;small molecule metabolic process;tricarboxylic acid metabolic process;organic cyclic compound metabolic process;single-organism metabolic process;single-organism biosynthetic process;monocarboxylic acid metabolic process;oxoacid metabolic process;oxidation-reduction process;heterocycle metabolic process;organonitrogen compound metabolic …	6;4;7;4;3;4;7;5;4;4;4;6;7;4;5;4;6;4;5;6;5;2;4;4;5;8;1;5;5;5;6;4;4;2;4;3;2;4;4;4;6;7;5;4;5;3;7;6;4;6;4;8;5;3;4;3;6;3;3;5;4;4;6;	GO:0031974;GO:0043209;GO:0045254;GO:1902494;GO:0043234;GO:0043231;GO:0043233;GO:0044429;GO:0044424;GO:0044422;GO:0043229;GO:0043227;GO:0043226;GO:0044446;GO:0044444;GO:1990204;GO:0005737;GO:0005634;GO:0005739;GO:0044464;GO:0005623;GO:0005622;GO:0005759;GO:0032991;GO:0005575;GO:0070013;	membrane-enclosed lumen;myelin sheath;pyruvate dehydrogenase complex;catalytic complex;protein complex;intracellular membrane-bounded organelle;organelle lumen;mitochondrial part;intracellular part;organelle part;intracellular organelle;membrane-bounded organelle;organelle;intracellular organelle part;cytoplasmic part;oxidoreductase complex;cytoplasm;nucleus;mitochondrion;cell part;cell;intracell…	2;3;4;4;3;4;3;4;3;2;3;3;2;3;4;3;4;5;5;2;2;3;5;2;1;4;	GO:0034604;GO:0034603;GO:0016624;GO:0016620;GO:0003674;GO:0004738;GO:0004739;GO:0003824;GO:0016491;GO:0016903;	pyruvate dehydrogenase (NAD+) activity;pyruvate dehydrogenase [NAD(P)+] activity;oxidoreductase activity, acting on the aldehyde or oxo group of donors, disulfide as acceptor;oxidoreductase activity, acting on the aldehyde or oxo group of donors, NAD or NADP as acceptor;molecular_function;pyruvate dehydrogenase activity;pyruvate dehydrogenase (acetyl-transferring) activity;catalytic activity;oxid…	7;6;5;5;1;5;6;2;3;4;	K00161	map00010;map00020;map00620;map01100;map01110;map01120;map01130;map01200;map04066;map04922;map05230;	Glycolysis / Gluconeogenesis;Citrate cycle (TCA cycle);Pyruvate metabolism;Metabolic pathways;Biosynthesis of secondary metabolites;Microbial metabolism in diverse environments;Biosynthesis of antibiotics;Carbon metabolism;HIF-1 signaling pathway;Glucagon signaling pathway;Central carbon metabolism in cancer;	IPR029061;IPR001017;IPR017597;	Thiamin diphosphate-binding fold;Dehydrogenase, E1 component;Pyruvate dehydrogenase (acetyl-transferring) E1 component, alpha subunit, subgroup y;	mitochondria	Hs4505685	803	C	[C] Energy production and conversion;
P99029	PDX5_MOUSE Peoxiedoxin-5, mitochondial OS=Mus musculus OX=10090 GN=Pdx5 PE=1 SV=2;	1.11687	1.40754	0.898887	0.915765	0.842658	1.25709	0.807374	0.843785	0.87974	1.18878	0.928463	0.913054	1.06236	0.5666	1.44182	0.0046144	0.98583	0.785542	0.68374	0.00541441	1.35718	0.0346786	GO:0080090;GO:0019222;GO:0060249;GO:0009636;GO:0065009;GO:0044281;GO:2000117;GO:1901362;GO:1901360;GO:0044712;GO:0044710;GO:0044711;GO:0010605;GO:0072524;GO:0043067;GO:0006979;GO:0098869;GO:0010466;GO:0044092;GO:0048519;GO:0006383;GO:0060255;GO:0060548;GO:1990748;GO:0030162;GO:2001141;GO:0048873;GO:0055114;GO:0046483;GO:0048871;GO:0051354;GO:0032965;GO:0019538;GO:0033554;GO:0019438;GO:0044707;GO:…	regulation of primary metabolic process;regulation of metabolic process;anatomical structure homeostasis;response to toxic substance;regulation of molecular function;small molecule metabolic process;negative regulation of cysteine-type endopeptidase activity;organic cyclic compound biosynthetic process;organic cyclic compound metabolic process;single-organism catabolic process;single-organism met…	4;3;5;4;3;4;9;5;4;4;3;4;4;5;5;4;4;7;4;2;7;4;4;3;6;6;6;4;4;4;4;6;4;4;5;3;3;4;4;4;5;3;4;7;4;4;4;6;4;5;6;6;2;4;4;5;4;4;3;3;3;1;2;5;5;4;5;4;5;5;2;5;5;6;5;6;6;5;5;4;8;6;3;5;6;4;4;6;5;6;5;2;4;5;5;7;2;5;3;5;2;5;2;4;4;7;7;6;5;4;7;4;4;5;5;3;5;5;5;3;4;4;5;6;7;5;5;5;4;4;4;5;4;4;2;7;8;6;6;6;2;3;5;6;5;5;5;5;5;5;6;6;6;3;5;3;7;4;5;8;3;5;3;4;3;7;3;5;4;4;3;6;	GO:0005782;GO:0031974;GO:0031982;GO:0005777;GO:0031907;GO:0048471;GO:0043230;GO:0043231;GO:0043233;GO:0005829;GO:0044424;GO:0044421;GO:0044422;GO:0043229;GO:0043227;GO:0043226;GO:0044439;GO:0044438;GO:0097708;GO:0044446;GO:0044444;GO:0042579;GO:0005737;GO:0031410;GO:0005634;GO:0005739;GO:0044464;GO:0005623;GO:0005622;GO:0070062;GO:1903561;GO:0005615;GO:0005575;GO:0070013;GO:0005576;	peroxisomal matrix;membrane-enclosed lumen;vesicle;peroxisome;microbody lumen;perinuclear region of cytoplasm;extracellular organelle;intracellular membrane-bounded organelle;organelle lumen;cytosol;intracellular part;extracellular region part;organelle part;intracellular organelle;membrane-bounded organelle;organelle;peroxisomal part;microbody part;intracellular vesicle;intracellular organelle p…	6;2;4;6;5;5;3;4;3;5;3;2;2;3;3;2;5;4;4;3;4;5;4;5;5;5;2;2;3;4;3;3;1;4;2;	GO:0030414;GO:0098772;GO:1901363;GO:0072541;GO:0016209;GO:0001067;GO:0044212;GO:0016684;GO:0001016;GO:0003674;GO:0005488;GO:0003676;GO:0003677;GO:0043028;GO:0061135;GO:0043027;GO:0061134;GO:0003824;GO:0005102;GO:0097159;GO:0000975;GO:0046983;GO:0004857;GO:0016491;GO:0004866;GO:0004869;GO:0005515;GO:0004601;GO:0030234;GO:0051920;	peptidase inhibitor activity;molecular function regulator;heterocyclic compound binding;peroxynitrite reductase activity;antioxidant activity;regulatory region nucleic acid binding;transcription regulatory region DNA binding;oxidoreductase activity, acting on peroxide as acceptor;RNA polymerase III regulatory region DNA binding;molecular_function;binding;nucleic acid binding;DNA binding;cysteine-…	5;2;3;4;2;5;7;4;8;1;2;4;5;4;5;5;4;2;4;3;6;4;4;3;6;7;3;3;3;3;	K11187	map04146;	Peroxisome;	IPR013766;IPR013740;IPR012336;	Thioredoxin domain;Redoxin;Thioredoxin-like fold;	mitochondria	Hs6912238	320	O	[O] Posttranslational modification, protein turnover, chaperones;
Q8C7V3	UTP15_MOUSE U3 small nucleola NA-associated potein 15 homolog OS=Mus musculus OX=10090 GN=Utp15 PE=1 SV=1	1.28558	0.848752	0.457874	0	0.782239	3.58943	0.753647	0	1.20249	0	0.473016	2.60697	0.41815	nan	0.85122	nan	0.21539	nan	0.25304	0.205564	2.03568	0.357508	GO:0090304;GO:0044237;GO:0034660;GO:0043170;GO:1901360;GO:0042254;GO:0071704;GO:0010467;GO:0044085;GO:0071840;GO:0022613;GO:0006364;GO:0034470;GO:0006139;GO:0009987;GO:0006725;GO:0044260;GO:0008150;GO:0008152;GO:0046483;GO:0016070;GO:0044238;GO:0016072;GO:0034641;GO:0006807;GO:0006396;	nucleic acid metabolic process;cellular metabolic process;ncRNA metabolic process;macromolecule metabolic process;organic cyclic compound metabolic process;ribosome biogenesis;organic substance metabolic process;gene expression;cellular component biogenesis;cellular component organization or biogenesis;ribonucleoprotein complex biogenesis;rRNA processing;ncRNA processing;nucleobase-containing com…	5;3;6;4;4;5;3;5;3;2;4;6;7;4;2;4;4;1;2;4;5;3;7;4;3;6;	GO:0031974;GO:0043229;GO:0043228;GO:0043227;GO:0043226;GO:0005737;GO:0005575;GO:0031981;GO:0005730;GO:0005634;GO:0044452;GO:0001650;GO:0043231;GO:0043232;GO:0043233;GO:0030054;GO:0044464;GO:0005623;GO:0005622;GO:0044446;GO:0070013;GO:0044428;GO:0044424;GO:0044422;	membrane-enclosed lumen;intracellular organelle;non-membrane-bounded organelle;membrane-bounded organelle;organelle;cytoplasm;cellular_component;nuclear lumen;nucleolus;nucleus;nucleolar part;fibrillar center;intracellular membrane-bounded organelle;intracellular non-membrane-bounded organelle;organelle lumen;cell junction;cell part;cell;intracellular;intracellular organelle part;intracellular or…	2;3;3;3;2;4;1;5;5;5;5;6;4;4;3;2;2;2;3;3;4;4;3;2;	GO:0003674;GO:0003676;GO:1901363;GO:0044822;GO:0097159;GO:0003723;GO:0005488;	molecular_function;nucleic acid binding;heterocyclic compound binding;poly(A) RNA binding;organic cyclic compound binding;RNA binding;binding;	1;4;3;6;3;5;2;	K14549	map03008;	Ribosome biogenesis in eukaryotes;	IPR020472;IPR017986;IPR001680;IPR015943;IPR019775;IPR018983;	G-protein beta WD-40 repeat;WD40-repeat-containing domain;WD40 repeat;WD40/YVTN repeat-like-containing domain;WD40 repeat, conserved site;U3 small nucleolar RNA-associated protein 15, C-terminal;	cytosol	Hs14149857	499	S	[S] Function unknown;
P53702	CCHL_MOUSE Cytochome c-type heme lyase OS=Mus musculus OX=10090 GN=Hccs PE=1 SV=2	0.633462	1.05625	2.05403	0.456641	0.782707	0.970781	1.59409	0.535791	0.57831	0.936386	1.80512	0.596439	1.25528	0.138668	1.86511	0.00105211	3.43214	0.000752972	1.84019	0.00381025	1.48581	0.0102691				GO:0044464;GO:0031975;GO:0043229;GO:0043227;GO:0043226;GO:0005737;GO:0044446;GO:0031090;GO:0016020;GO:0005740;GO:0005739;GO:0031967;GO:0031966;GO:0043231;GO:0019866;GO:0005623;GO:0005622;GO:0005575;GO:0005743;GO:0044444;GO:0044429;GO:0044424;GO:0044422;	cell part;envelope;intracellular organelle;membrane-bounded organelle;organelle;cytoplasm;intracellular organelle part;organelle membrane;membrane;mitochondrial envelope;mitochondrion;organelle envelope;mitochondrial membrane;intracellular membrane-bounded organelle;organelle inner membrane;cell;intracellular;cellular_component;mitochondrial inner membrane;cytoplasmic part;mitochondrial part;intr…	2;3;3;3;2;4;3;3;2;5;5;4;4;4;4;2;3;1;5;4;4;3;2;	GO:0003674;GO:0005488;GO:0016846;GO:0004408;GO:0016829;GO:0043167;GO:0046872;GO:0043169;GO:0003824;	molecular_function;binding;carbon-sulfur lyase activity;holocytochrome-c synthase activity;lyase activity;ion binding;metal ion binding;cation binding;catalytic activity;	1;2;4;5;3;3;5;4;2;	K01764	map00860;	Porphyrin and chlorophyll metabolism;	IPR000511;	Cytochrome c/c1 haem-lyase;	cytosol, nucleus	Hs4885401	486	CO	[C] Energy production and conversion;[O] Posttranslational modification, protein turnover, chaperones;
Q8035	ICT1_MOUSE Peptidyl-tNA hydolase ICT1, mitochondial OS=Mus musculus OX=10090 GN=Mpl58 PE=1 SV=1;	0.532864	0.728663	1.55289	0.683363	0.98892	0.730538	2.05335	0.68244	1.04804	1.01573	1.34341	0.639795	1.28133	0.313856	1.23401	0.180131	2.46792	0.00966907	1.99992	0.0234161	0.96307	0.874974
Q8VE47	UBA5_MOUSE Ubiquitin-like modifie-activating enzyme 5 OS=Mus musculus OX=10090 GN=Uba5 PE=1 SV=2	0.550792	1.50786	0.609691	1.4803	0.949042	1.52751	0.880179	1.18998	0.744192	1.30014	0	1.26032	0.57091	0.0176626	1.10302	0.301011	0.56857	0.03346	0.51547	0.0147138	1.93202	0.00686662	GO:0048583;GO:0007165;GO:0009755;GO:0051716;GO:0009966;GO:0070647;GO:0032446;GO:0033146;GO:0033143;GO:0030518;GO:0010033;GO:0044700;GO:0019538;GO:0007154;GO:0033554;GO:0071407;GO:0043401;GO:1990592;GO:0044267;GO:0044260;GO:0065007;GO:0044699;GO:0009719;GO:0050794;GO:0043412;GO:0036211;GO:0008150;GO:0008152;GO:0050896;GO:0006950;GO:0023052;GO:0070887;GO:0023051;GO:0010646;GO:0014070;GO:1990564;GO:…	regulation of response to stimulus;signal transduction;hormone-mediated signaling pathway;cellular response to stimulus;regulation of signal transduction;protein modification by small protein conjugation or removal;protein modification by small protein conjugation;regulation of intracellular estrogen receptor signaling pathway;regulation of intracellular steroid hormone receptor signaling pathway…	3;4;5;3;4;7;8;6;5;6;4;3;4;4;4;6;6;11;5;4;2;2;3;3;5;5;1;2;2;3;2;4;3;4;5;10;4;2;6;5;4;4;9;5;5;6;5;7;5;2;3;5;6;3;3;3;3;	GO:0043231;GO:0044424;GO:0043229;GO:0005622;GO:0043227;GO:0043226;GO:0005737;GO:0005634;GO:0044464;GO:0005623;GO:0005575;	intracellular membrane-bounded organelle;intracellular part;intracellular organelle;intracellular;membrane-bounded organelle;organelle;cytoplasm;nucleus;cell part;cell;cellular_component;	4;3;3;3;3;2;4;5;2;2;1;	GO:1901363;GO:0000166;GO:0046872;GO:0097367;GO:0003674;GO:0005488;GO:1901265;GO:0008641;GO:0032549;GO:0017076;GO:0005524;GO:0003824;GO:0097159;GO:0032559;GO:0032555;GO:0032550;GO:0032553;GO:0035639;GO:0043169;GO:0043167;GO:0030554;GO:0071566;GO:0001883;GO:0001882;GO:0036094;GO:0016874;GO:0016877;GO:0043168;	heterocyclic compound binding;nucleotide binding;metal ion binding;carbohydrate derivative binding;molecular_function;binding;nucleoside phosphate binding;small protein activating enzyme activity;ribonucleoside binding;purine nucleotide binding;ATP binding;catalytic activity;organic cyclic compound binding;adenyl ribonucleotide binding;purine ribonucleotide binding;purine ribonucleoside binding;r…	3;4;5;3;1;2;4;5;5;5;6;2;3;6;5;6;4;5;4;3;6;6;5;4;3;3;4;4;	K12164			IPR029752;IPR000594;	D-isomer specific 2-hydroxyacid dehydrogenase, NAD-binding domain conserved site 1;THIF-type NAD/FAD binding fold;	cytosol	Hs13376212	669	H	[H] Coenzyme transport and metabolism;
Q8K1N4	SPAS2_MOUSE Spematogenesis-associated seine-ich potein 2 OS=Mus musculus OX=10090 GN=Spats2 PE=1 SV=1	0	0.807381	0.697687	1.1799	0.791881	0	1.29582	1.37413	0	1.31426	1.35451	3.18443	0.41399	nan	0.55458	0.387777	0.58343	0.301277	1.05202	0.877919	1.33962	nan				GO:0005737;GO:0044464;GO:0005623;GO:0005622;GO:0005575;GO:0044424;	cytoplasm;cell part;cell;intracellular;cellular_component;intracellular part;	4;2;2;3;1;3;	GO:0097159;GO:0044822;GO:0003674;GO:0003723;GO:0003676;GO:1901363;GO:0005488;	organic cyclic compound binding;poly(A) RNA binding;molecular_function;RNA binding;nucleic acid binding;heterocyclic compound binding;binding;	3;6;1;5;4;3;2;				IPR009060;IPR009816;	UBA-like;Protein of unknown function DUF1387;	nucleus
Q8JZM7	CDC73_MOUSE Paafibomin OS=Mus musculus OX=10090 GN=Cdc73 PE=1 SV=1	1.33549	0.951269	0	0	1.12429	0	0	0	1.26914	2.61514	2.90386	1.80082	0.69023	nan	0.99022	nan	1.61252	nan	1.62845	nan	1.43463	0.451152	GO:0080090;GO:0019222;GO:0050685;GO:0050684;GO:0048584;GO:0048583;GO:0050680;GO:0030111;GO:0007165;GO:0007166;GO:0045638;GO:1901362;GO:0044707;GO:0071840;GO:0032774;GO:1902806;GO:0051716;GO:2000134;GO:0010604;GO:0043207;GO:0009966;GO:0009967;GO:0009617;GO:0070647;GO:0010467;GO:1903707;GO:0032446;GO:0048513;GO:0048518;GO:0048519;GO:0046483;GO:0002683;GO:0042127;GO:0051093;GO:0010390;GO:0019827;GO:…	regulation of primary metabolic process;regulation of metabolic process;positive regulation of mRNA processing;regulation of mRNA processing;positive regulation of response to stimulus;regulation of response to stimulus;negative regulation of epithelial cell proliferation;regulation of Wnt signaling pathway;signal transduction;cell surface receptor signaling pathway;negative regulation of myeloid…	4;3;6;6;3;3;5;5;4;5;5;5;3;2;6;7;3;7;4;4;4;4;4;7;5;4;8;4;2;2;4;3;4;3;6;4;4;7;7;7;3;6;7;3;4;2;3;6;4;3;3;4;6;7;2;9;5;5;5;7;6;7;3;5;4;4;5;5;5;5;5;4;2;7;5;5;5;3;4;4;3;5;2;4;5;7;4;3;3;5;3;4;3;3;6;5;5;1;7;2;5;5;4;6;6;3;5;3;5;5;3;3;2;4;10;5;5;4;4;6;5;6;5;5;5;4;3;4;4;2;6;4;3;4;4;8;2;3;4;5;6;7;6;5;6;7;4;2;8;3;2;6;7;7;4;4;6;6;5;3;6;5;4;5;7;5;5;4;6;8;3;5;6;4;5;2;7;6;5;5;4;5;4;4;4;5;5;5;4;4;6;6;7;4;3;6;5;5;4;…	GO:0031974;GO:0016593;GO:0016591;GO:1902494;GO:1990234;GO:0043234;GO:0043231;GO:0043233;GO:0044428;GO:0044424;GO:0044427;GO:0000428;GO:0043232;GO:0000781;GO:0043228;GO:0000784;GO:0043227;GO:0005654;GO:0055029;GO:0098687;GO:0031981;GO:0044446;GO:0044422;GO:0008023;GO:0030880;GO:0005737;GO:0005634;GO:0044454;GO:0044451;GO:0044464;GO:0043229;GO:0005623;GO:0000228;GO:0061695;GO:0043226;GO:0005694;GO:…	membrane-enclosed lumen;Cdc73/Paf1 complex;DNA-directed RNA polymerase II, holoenzyme;catalytic complex;transferase complex;protein complex;intracellular membrane-bounded organelle;organelle lumen;nuclear part;intracellular part;chromosomal part;DNA-directed RNA polymerase complex;intracellular non-membrane-bounded organelle;chromosome, telomeric region;non-membrane-bounded organelle;nuclear chro…	2;5;6;4;5;3;4;3;4;3;4;5;4;6;3;6;3;5;5;5;5;3;2;4;4;4;5;5;5;2;3;2;5;6;2;5;3;2;1;4;	GO:0044877;GO:0043175;GO:0001099;GO:0001098;GO:0019899;GO:0032403;GO:0005515;GO:0005488;GO:0003674;GO:0000993;GO:0070063;	macromolecular complex binding;RNA polymerase core enzyme binding;basal RNA polymerase II transcription machinery binding;basal transcription machinery binding;enzyme binding;protein complex binding;protein binding;binding;molecular_function;RNA polymerase II core binding;RNA polymerase binding;	3;6;5;4;4;4;3;2;1;5;5;	K15175			IPR007852;IPR032041;IPR031336;	Cdc73/Parafibromin;Paf1 complex subunit Cdc73, N-terminal domain;Cell division control protein 73, C-terminal;	cytosol	Hs16506830	1090	K	[K] Transcription;
Q921I9	EXOS4_MOUSE Exosome complex component P41 OS=Mus musculus OX=10090 GN=Exosc4 PE=1 SV=3	1.14891	1.64755	0.760237	1.10444	0.613079	1.25821	1.28093	0.771595	0.616457	0.904643	0.812085	1.08187	0.8041	0.4055	1.28821	0.301806	0.96462	0.868294	0.7488	0.304368	1.60206	0.162052	GO:0071044;GO:1901360;GO:1901361;GO:0006304;GO:0009615;GO:0048518;GO:0046483;GO:0006364;GO:0034470;GO:0000460;GO:0051707;GO:0051704;GO:0009607;GO:0002376;GO:0019439;GO:0006807;GO:0034660;GO:1901575;GO:0044265;GO:0016049;GO:0044260;GO:0042254;GO:0016043;GO:0065007;GO:0071840;GO:0046700;GO:0006952;GO:0043412;GO:0008150;GO:0008152;GO:0034655;GO:0050794;GO:0016070;GO:0016071;GO:0016072;GO:0051607;GO:…	histone mRNA catabolic process;organic cyclic compound metabolic process;organic cyclic compound catabolic process;DNA modification;response to virus;positive regulation of biological process;heterocycle metabolic process;rRNA processing;ncRNA processing;maturation of 5.8S rRNA;response to other organism;multi-organism process;response to biotic stimulus;immune system process;aromatic compound ca…	8;4;5;6;4;2;4;6;7;7;3;2;3;2;5;3;6;4;5;3;4;5;3;2;2;5;4;5;1;2;5;3;5;6;7;4;2;3;4;4;7;4;4;4;2;4;4;2;4;4;4;5;4;8;9;3;7;8;5;2;3;2;3;5;6;7;3;3;3;5;3;7;3;3;3;5;6;3;	GO:0031974;GO:0031981;GO:0043234;GO:0043231;GO:0043232;GO:0043233;GO:0044428;GO:0044427;GO:0044422;GO:0043229;GO:0005622;GO:0043227;GO:0043226;GO:0044424;GO:0044446;GO:0005737;GO:0005730;GO:0005634;GO:0044464;GO:0005623;GO:0043228;GO:0000785;GO:0005694;GO:0000178;GO:0032991;GO:0005575;GO:0070013;GO:0035327;	membrane-enclosed lumen;nuclear lumen;protein complex;intracellular membrane-bounded organelle;intracellular non-membrane-bounded organelle;organelle lumen;nuclear part;chromosomal part;organelle part;intracellular organelle;intracellular;membrane-bounded organelle;organelle;intracellular part;intracellular organelle part;cytoplasm;nucleolus;nucleus;cell part;cell;non-membrane-bounded organelle;c…	2;5;3;4;4;3;4;4;2;3;3;3;2;3;3;4;5;5;2;2;3;3;5;4;2;1;4;4;	GO:1901363;GO:0003674;GO:0005488;GO:0003676;GO:0097159;GO:0017091;GO:0003723;	heterocyclic compound binding;molecular_function;binding;nucleic acid binding;organic cyclic compound binding;AU-rich element binding;RNA binding;	3;1;2;4;3;6;5;	K11600	map03018;	RNA degradation;	IPR001247;IPR027408;IPR015847;IPR020568;	Exoribonuclease, phosphorolytic domain 1;PNPase/RNase PH domain;Exoribonuclease, phosphorolytic domain 2;Ribosomal protein S5 domain 2-type fold;	cytosol, nucleus	Hs9506689	476	J	[J] Translation, ribosomal structure and biogenesis;
P26516	PSMD7_MOUSE 26S poteasome non-ATPase egulatoy subunit 7 OS=Mus musculus OX=10090 GN=Psmd7 PE=1 SV=2	1.03393	0.941281	1.20156	0.799667	1.2257	0.887469	0.951088	0.740231	1.2605	1.07249	1.21565	0.670426	1.59259	0.00541314	1.31259	0.0256668	1.52389	0.0146195	1.16098	0.201633	0.82418	0.0821062				GO:0022624;GO:0031974;GO:0043229;GO:0043227;GO:0043226;GO:0044446;GO:0005838;GO:0070062;GO:0031981;GO:0005634;GO:0016020;GO:0005654;GO:0032991;GO:0000502;GO:1903561;GO:0031982;GO:0043234;GO:0043230;GO:0043231;GO:0043233;GO:0044464;GO:0005623;GO:0005622;GO:0005575;GO:0070013;GO:0005576;GO:0044428;GO:0044424;GO:0044421;GO:0044422;	proteasome accessory complex;membrane-enclosed lumen;intracellular organelle;membrane-bounded organelle;organelle;intracellular organelle part;proteasome regulatory particle;extracellular exosome;nuclear lumen;nucleus;membrane;nucleoplasm;macromolecular complex;proteasome complex;extracellular vesicle;vesicle;protein complex;extracellular organelle;intracellular membrane-bounded organelle;organel…	4;2;3;3;2;3;4;4;5;5;2;5;2;4;3;4;3;3;4;3;2;2;3;1;4;2;4;3;2;2;	GO:0003674;GO:0005488;GO:0042802;GO:0042803;GO:0005515;GO:0046983;	molecular_function;binding;identical protein binding;protein homodimerization activity;protein binding;protein dimerization activity;	1;2;4;5;3;4;	K03038	map03050;map05169;	Proteasome;Epstein-Barr virus infection;	IPR000555;IPR033858;IPR024969;	JAB1/MPN/MOV34 metalloenzyme domain;26S Proteasome non-ATPase regulatory subunit 7/8;Rpn11/EIF3F, C-terminal;	endoplasmic reticulum	Hs4506231	621	O	[O] Posttranslational modification, protein turnover, chaperones;
Q8K126	F1M_MOUSE Peptide chain elease facto 1, mitochondial OS=Mus musculus OX=10090 GN=Mtf1 PE=2 SV=1	0	0	0.0484431	0.130711	0.111695	2.9618	1.64477	3.59575	3.31319	0.19294	0.000697268	0	0.91907	0.954844	0.84658	0.909231	0.30304	0.441423	0.35796	0.475683	0.92112	0.954917				GO:0043229;GO:0043227;GO:0043226;GO:0005737;GO:0005739;GO:0043231;GO:0044464;GO:0005623;GO:0005622;GO:0005575;GO:0044444;GO:0044424;	intracellular organelle;membrane-bounded organelle;organelle;cytoplasm;mitochondrion;intracellular membrane-bounded organelle;cell part;cell;intracellular;cellular_component;cytoplasmic part;intracellular part;	3;3;2;4;5;4;2;2;3;1;4;3;	GO:0003674;GO:0005488;GO:0003676;GO:1901363;GO:0008079;GO:0016149;GO:0008135;GO:0097159;GO:0003723;GO:0003747;	molecular_function;binding;nucleic acid binding;heterocyclic compound binding;translation termination factor activity;translation release factor activity, codon specific;translation factor activity, RNA binding;organic cyclic compound binding;RNA binding;translation release factor activity;	1;2;4;3;7;9;6;3;5;8;	K02835			IPR000352;IPR005139;	Peptide chain release factor class I/class II;Peptide chain release factor;	mitochondria	Hs4758744	723	J	[J] Translation, ribosomal structure and biogenesis;
P62715	PP2AB_MOUSE Seine/theonine-potein phosphatase 2A catalytic subunit beta isofom OS=Mus musculus OX=10090 GN=Ppp2cb PE=1 SV=1	1.82675	2.09583	0	0	2.19675	2.16499	0	0	1.88469	1.83098	0	0	nan	nan	nan	nan	nan	nan	nan	nan	1.03108	0.710472	GO:0019222;GO:0071840;GO:0051716;GO:0060255;GO:0030163;GO:0010035;GO:0044248;GO:0019538;GO:0033554;GO:0000302;GO:0009057;GO:0050789;GO:0044267;GO:1901575;GO:0044265;GO:0044260;GO:0016043;GO:0065007;GO:0007005;GO:0006950;GO:0008150;GO:0008152;GO:0051603;GO:0012501;GO:0050896;GO:0010498;GO:0006511;GO:0046677;GO:0044699;GO:0043161;GO:0006508;GO:0006996;GO:0009987;GO:0019941;GO:0044257;GO:0006979;GO:…	regulation of metabolic process;cellular component organization or biogenesis;cellular response to stimulus;regulation of macromolecule metabolic process;protein catabolic process;response to inorganic substance;cellular catabolic process;protein metabolic process;cellular response to stress;response to reactive oxygen species;macromolecule catabolic process;regulation of biological process;cellu…	3;2;3;4;5;4;4;4;4;5;5;2;5;4;5;4;3;2;5;3;1;2;6;5;2;6;8;5;2;7;5;4;2;7;6;4;6;5;4;5;4;6;4;3;5;5;6;3;3;3;4;3;3;	GO:0031982;GO:0000922;GO:1902494;GO:0043231;GO:0043234;GO:0043230;GO:0000159;GO:0043232;GO:0005829;GO:0044424;GO:0044427;GO:0044421;GO:0044422;GO:0043229;GO:0043228;GO:0005622;GO:0043227;GO:0005856;GO:0044430;GO:0098687;GO:0044446;GO:0044444;GO:0005737;GO:0005634;GO:0008287;GO:0044464;GO:0005623;GO:1903293;GO:0005819;GO:0070062;GO:0043226;GO:0005694;GO:0015630;GO:1903561;GO:0000775;GO:0032991;GO:…	vesicle;spindle pole;catalytic complex;intracellular membrane-bounded organelle;protein complex;extracellular organelle;protein phosphatase type 2A complex;intracellular non-membrane-bounded organelle;cytosol;intracellular part;chromosomal part;extracellular region part;organelle part;intracellular organelle;non-membrane-bounded organelle;intracellular;membrane-bounded organelle;cytoskeleton;cyto…	4;5;4;4;3;3;4;4;5;3;4;2;2;3;3;3;3;5;4;5;3;4;4;5;3;2;2;5;5;4;2;5;6;3;6;2;1;2;	GO:0046872;GO:0003674;GO:0005488;GO:0016787;GO:0016788;GO:0003824;GO:0004721;GO:0016791;GO:0042578;GO:0043169;GO:0043167;	metal ion binding;molecular_function;binding;hydrolase activity;hydrolase activity, acting on ester bonds;catalytic activity;phosphoprotein phosphatase activity;phosphatase activity;phosphoric ester hydrolase activity;cation binding;ion binding;	5;1;2;3;4;2;7;6;5;4;3;	K04382	map03015;map04071;map04111;map04113;map04114;map04151;map04152;map04261;map04350;map04390;map04391;map04530;map04728;map04730;map05142;map05160;	mRNA surveillance pathway;Sphingolipid signaling pathway;Cell cycle - yeast;Meiosis - yeast;Oocyte meiosis;PI3K-Akt signaling pathway;AMPK signaling pathway;Adrenergic signaling in cardiomyocytes;TGF-beta signaling pathway;Hippo signaling pathway;Hippo signaling pathway - fly;Tight junction;Dopaminergic synapse;Long-term depression;Chagas disease (American trypanosomiasis);Hepatitis C;	IPR004843;IPR006186;IPR029052;	Calcineurin-like phosphoesterase domain, ApaH type;Serine/threonine-specific protein phosphatase/bis(5-nucleosyl)-tetraphosphatase;Metallo-dependent phosphatase-like;	cytosol	Hs4758952	649	T	[T] Signal transduction mechanisms;
Q8BHJ5	TBL1_MOUSE F-box-like/WD epeat-containing potein TBL1X1 OS=Mus musculus OX=10090 GN=Tbl1x1 PE=1 SV=1;	1.46008	0.850956	0	2.25826	1.08441	1.15769	0	2.04765	0	1.65749	0	1.48346	0.65927	0.140169	0.63325	0.0983985	nan	nan	nan	nan	0.96054	0.890127	GO:0080090;GO:0019222;GO:0051603;GO:0030799;GO:0007165;GO:0035264;GO:0019220;GO:1901362;GO:1901360;GO:0044712;GO:0044710;GO:0010605;GO:0048589;GO:0048869;GO:0046058;GO:0048513;GO:0048518;GO:0048519;GO:0090207;GO:0030154;GO:0060255;GO:0030163;GO:2001141;GO:1901564;GO:0046486;GO:0046483;GO:0044700;GO:0051716;GO:0044707;GO:0019538;GO:0016055;GO:0031667;GO:0006163;GO:0051254;GO:0006753;GO:0019438;GO:…	regulation of primary metabolic process;regulation of metabolic process;proteolysis involved in cellular protein catabolic process;regulation of cyclic nucleotide metabolic process;signal transduction;multicellular organism growth;regulation of phosphate metabolic process;organic cyclic compound biosynthetic process;organic cyclic compound metabolic process;single-organism catabolic process;singl…	4;3;6;7;4;4;6;5;4;4;3;4;3;4;8;4;2;2;5;5;4;5;6;4;5;4;3;3;3;4;6;5;6;5;5;5;4;4;3;5;4;4;3;3;4;2;7;4;4;5;4;4;3;5;2;7;5;5;5;4;4;4;3;7;1;2;5;7;4;5;6;5;2;6;6;5;7;6;6;8;5;6;6;5;4;4;4;2;6;5;6;2;3;4;7;7;4;4;7;5;8;2;2;7;2;4;7;7;6;6;6;4;4;5;5;5;6;7;4;7;4;7;6;5;5;5;4;4;4;5;5;5;2;6;6;4;5;2;5;5;6;6;3;5;5;5;5;5;5;5;7;5;3;3;5;3;4;4;4;4;3;5;4;3;7;5;3;3;5;4;6;3;3;	GO:0099512;GO:0031974;GO:0099513;GO:0031981;GO:1902494;GO:0043234;GO:0043232;GO:0043233;GO:0043231;GO:0044428;GO:0044424;GO:0044422;GO:0043229;GO:0043227;GO:0005856;GO:0005654;GO:0044430;GO:0005876;GO:0044446;GO:0005874;GO:0005634;GO:0044451;GO:0000118;GO:0044464;GO:0005623;GO:0005622;GO:0043228;GO:0005819;GO:0043226;GO:0015630;GO:0017053;GO:0032991;GO:0005575;GO:0070013;	supramolecular fiber;membrane-enclosed lumen;polymeric cytoskeletal fiber;nuclear lumen;catalytic complex;protein complex;intracellular non-membrane-bounded organelle;organelle lumen;intracellular membrane-bounded organelle;nuclear part;intracellular part;organelle part;intracellular organelle;membrane-bounded organelle;cytoskeleton;nucleoplasm;cytoskeletal part;spindle microtubule;intracellular …	2;2;3;5;4;3;4;3;4;4;3;2;3;3;5;5;4;5;3;4;5;5;5;2;2;3;3;5;2;6;4;2;1;4;	GO:1901363;GO:0003714;GO:0003712;GO:0044212;GO:0000988;GO:0001067;GO:0042393;GO:0003674;GO:0005488;GO:0003676;GO:0003677;GO:0000989;GO:0008013;GO:0097159;GO:0000975;GO:0047485;GO:0005515;	heterocyclic compound binding;transcription corepressor activity;transcription cofactor activity;transcription regulatory region DNA binding;transcription factor activity, protein binding;regulatory region nucleic acid binding;histone binding;molecular_function;binding;nucleic acid binding;DNA binding;transcription factor activity, transcription factor binding;beta-catenin binding;organic cyclic …	3;5;4;7;2;5;4;1;2;4;5;3;4;3;6;4;3;	K04508	map04310;	Wnt signaling pathway;	IPR020472;IPR017986;IPR006594;IPR001680;IPR015943;IPR019775;	G-protein beta WD-40 repeat;WD40-repeat-containing domain;LIS1 homology motif;WD40 repeat;WD40/YVTN repeat-like-containing domain;WD40 repeat, conserved site;	cytoskeleton	Hs19913371	1057	B	[B] Chromatin structure and dynamics;
O08912	GALT1_MOUSE Polypeptide N-acetylgalactosaminyltansfease 1 OS=Mus musculus OX=10090 GN=Galnt1 PE=1 SV=1	0	0	0	0	2.23729	0	2.83329	0	1.96028	1.46286	3.50628	0	nan	nan	nan	nan	nan	nan	2.16685	nan	0.697	nan	GO:0044249;GO:0044237;GO:0034645;GO:0009100;GO:0009101;GO:0044699;GO:0044267;GO:0044710;GO:0006486;GO:0018193;GO:0071704;GO:0036211;GO:1901576;GO:0009987;GO:0070085;GO:0006464;GO:0043412;GO:0043413;GO:0008150;GO:0008152;GO:0044723;GO:0005975;GO:0044238;GO:0006493;GO:0044260;GO:0019538;GO:1901135;GO:0009058;GO:0009059;GO:0043170;GO:1901137;GO:0018243;GO:0018242;GO:0044763;GO:0018209;GO:0018210;	cellular biosynthetic process;cellular metabolic process;cellular macromolecule biosynthetic process;glycoprotein metabolic process;glycoprotein biosynthetic process;single-organism process;cellular protein metabolic process;single-organism metabolic process;protein glycosylation;peptidyl-amino acid modification;organic substance metabolic process;protein modification process;organic substance bi…	4;3;5;5;6;2;5;3;4;7;3;5;4;2;5;6;5;6;1;2;4;4;3;5;4;4;4;3;5;4;5;6;6;3;8;8;	GO:0044446;GO:0005623;GO:0044444;GO:0043226;GO:0043229;GO:0005622;GO:0005737;GO:0031984;GO:0031090;GO:0043227;GO:0016021;GO:0016020;GO:0044431;GO:0031224;GO:0048471;GO:0005576;GO:0005795;GO:0005794;GO:0098791;GO:0098588;GO:0012505;GO:0044425;GO:0032580;GO:0043231;GO:0000139;GO:0044464;GO:0005575;GO:0044422;GO:0044424;GO:0031985;	intracellular organelle part;cell;cytoplasmic part;organelle;intracellular organelle;intracellular;cytoplasm;organelle subcompartment;organelle membrane;membrane-bounded organelle;integral component of membrane;membrane;Golgi apparatus part;intrinsic component of membrane;perinuclear region of cytoplasm;extracellular region;Golgi stack;Golgi apparatus;Golgi subcompartment;bounding membrane of org…	3;2;4;2;3;3;4;4;3;3;4;2;4;3;5;2;5;4;5;4;3;2;6;4;5;2;1;2;3;6;	GO:0030246;GO:0003674;GO:0008376;GO:0004653;GO:0043167;GO:0016740;GO:0043169;GO:0046872;GO:0030145;GO:0046914;GO:0003824;GO:0008194;GO:0016757;GO:0016758;GO:0005488;	carbohydrate binding;molecular_function;acetylgalactosaminyltransferase activity;polypeptide N-acetylgalactosaminyltransferase activity;ion binding;transferase activity;cation binding;metal ion binding;manganese ion binding;transition metal ion binding;catalytic activity;UDP-glycosyltransferase activity;transferase activity, transferring glycosyl groups;transferase activity, transferring hexosyl …	3;1;6;7;3;3;4;5;7;6;2;5;4;5;2;	K00710	map00512;map01100;	Mucin type O-Glycan biosynthesis;Metabolic pathways;	IPR000772;IPR001173;IPR029044;	Ricin B, lectin domain;Glycosyltransferase 2-like;Nucleotide-diphospho-sugar transferases;	Golgi apparatus	Hs13124891	1155	O	[O] Posttranslational modification, protein turnover, chaperones;
O08915	AIP_MOUSE AH ecepto-inteacting potein OS=Mus musculus OX=10090 GN=Aip PE=1 SV=1	0.676525	1.32286	1.03359	0.86402	0.955441	1.01955	0.833181	0.815176	1.06566	1.37384	0.961404	1.07875	0.97813	0.893721	1.34747	0.0801805	1.02547	0.826278	0.76103	0.0772167	1.3776	0.101279	GO:0008104;GO:0080090;GO:0019222;GO:0072655;GO:0048583;GO:0007165;GO:0070585;GO:1901362;GO:1901360;GO:0051716;GO:0009966;GO:0044092;GO:0033036;GO:0060255;GO:0006605;GO:0045184;GO:2001141;GO:0006839;GO:0046483;GO:0044700;GO:0019538;GO:0009410;GO:0010737;GO:0019438;GO:0010738;GO:0006457;GO:0006805;GO:0006807;GO:0035556;GO:0050789;GO:0097659;GO:1901576;GO:0051346;GO:0044260;GO:0051344;GO:0006886;GO:…	protein localization;regulation of primary metabolic process;regulation of metabolic process;establishment of protein localization to mitochondrion;regulation of response to stimulus;signal transduction;protein localization to mitochondrion;organic cyclic compound biosynthetic process;organic cyclic compound metabolic process;cellular response to stimulus;regulation of signal transduction;negativ…	4;4;3;6;3;4;7;5;4;3;4;4;3;4;6;4;6;6;4;3;4;4;6;5;6;3;4;3;5;2;7;4;6;4;7;6;3;2;2;3;5;4;5;4;4;3;1;2;5;5;5;5;5;2;4;3;5;5;6;4;4;4;2;4;3;5;4;5;2;4;3;4;5;5;2;4;7;5;5;4;6;5;4;5;3;5;5;4;6;5;5;4;5;3;4;3;2;3;3;4;3;3;5;5;4;	GO:0031974;GO:0031981;GO:0016020;GO:0043235;GO:0043234;GO:0043231;GO:0043233;GO:0005829;GO:0044428;GO:0044424;GO:0044422;GO:0043229;GO:0005622;GO:0043227;GO:0005654;GO:0044446;GO:0005737;GO:0005634;GO:0044464;GO:0005623;GO:0071944;GO:0044444;GO:0043226;GO:0005886;GO:0034751;GO:0032991;GO:0005575;GO:0070013;	membrane-enclosed lumen;nuclear lumen;membrane;receptor complex;protein complex;intracellular membrane-bounded organelle;organelle lumen;cytosol;nuclear part;intracellular part;organelle part;intracellular organelle;intracellular;membrane-bounded organelle;nucleoplasm;intracellular organelle part;cytoplasm;nucleus;cell part;cell;cell periphery;cytoplasmic part;organelle;plasma membrane;aryl hydro…	2;5;2;4;3;4;3;5;4;3;2;3;3;3;5;3;4;5;2;2;3;4;2;3;4;2;1;4;	GO:0036004;GO:0003712;GO:0019904;GO:0017162;GO:0003674;GO:0005488;GO:0000989;GO:0000988;GO:0051082;GO:0008134;GO:0005515;GO:0005102;	GAF domain binding;transcription cofactor activity;protein domain specific binding;aryl hydrocarbon receptor binding;molecular_function;binding;transcription factor activity, transcription factor binding;transcription factor activity, protein binding;unfolded protein binding;transcription factor binding;protein binding;receptor binding;	5;4;4;5;1;2;3;2;4;4;3;4;	K17767			IPR031208;IPR019734;IPR001179;IPR013026;IPR011990;	AH receptor-interacting protein;Tetratricopeptide repeat;FKBP-type peptidyl-prolyl cis-trans isomerase domain;Tetratricopeptide repeat-containing domain;Tetratricopeptide-like helical domain;	cytosol	Hs4502009	659	O	[O] Posttranslational modification, protein turnover, chaperones;
Q9D1Q6	EP44_MOUSE Endoplasmic eticulum esident potein 44 OS=Mus musculus OX=10090 GN=Ep44 PE=1 SV=1	1.14901	1.20592	1.71081	0.518749	0.65709	0.788257	1.5813	0.975509	0.627992	0.785978	1.14654	0.852853	1.03706	0.900277	1.1845	0.50073	1.89111	0.0331995	1.59655	0.0662378	1.14217	0.626588	GO:0006457;GO:0042592;GO:0044237;GO:0044699;GO:0051716;GO:0006986;GO:0044260;GO:0071704;GO:0009100;GO:0050789;GO:0065007;GO:0019538;GO:0065008;GO:0044763;GO:0019725;GO:0043170;GO:0009987;GO:1901135;GO:0050794;GO:0006950;GO:0008150;GO:0008152;GO:0042221;GO:0045454;GO:0010033;GO:0044238;GO:0050896;GO:0035966;GO:0033554;GO:0034976;	protein folding;homeostatic process;cellular metabolic process;single-organism process;cellular response to stimulus;response to unfolded protein;cellular macromolecule metabolic process;organic substance metabolic process;glycoprotein metabolic process;regulation of biological process;biological regulation;protein metabolic process;regulation of biological quality;single-organism cellular proces…	3;4;3;2;3;5;4;3;5;2;2;4;3;3;4;4;2;4;3;3;1;2;3;4;4;3;2;4;4;5;	GO:0005783;GO:0031974;GO:0005789;GO:0042175;GO:0043229;GO:0043227;GO:0043226;GO:0005737;GO:0044446;GO:0070062;GO:0016020;GO:0044432;GO:0005576;GO:0098588;GO:0005793;GO:0009986;GO:0005788;GO:1903561;GO:0031982;GO:0043230;GO:0043231;GO:0043233;GO:0044464;GO:0005623;GO:0005622;GO:0005575;GO:0070013;GO:0044444;GO:0031090;GO:0044424;GO:0044425;GO:0044421;GO:0044422;GO:0012505;	endoplasmic reticulum;membrane-enclosed lumen;endoplasmic reticulum membrane;nuclear outer membrane-endoplasmic reticulum membrane network;intracellular organelle;membrane-bounded organelle;organelle;cytoplasm;intracellular organelle part;extracellular exosome;membrane;endoplasmic reticulum part;extracellular region;bounding membrane of organelle;endoplasmic reticulum-Golgi intermediate compartme…	4;2;3;3;3;3;2;4;3;4;2;4;2;4;5;3;5;3;4;3;4;3;2;2;3;1;4;4;3;3;2;2;2;3;	GO:0003674;GO:0016864;GO:0016860;GO:0003756;GO:0003824;GO:0016853;	molecular_function;intramolecular oxidoreductase activity, transposing S-S bonds;intramolecular oxidoreductase activity;protein disulfide isomerase activity;catalytic activity;isomerase activity;	1;5;4;6;2;3;	K17264			IPR012336;IPR013766;	Thioredoxin-like fold;Thioredoxin domain;	extracellular	Hs18572267	798	OC	[O] Posttranslational modification, protein turnover, chaperones;[C] Energy production and conversion;
J3QK52	J3QK52_MOUSE Nucleola complex potein 2 homolog OS=Mus musculus OX=10090 GN=Noc2l PE=1 SV=1;	1.90293	1.36392	1.79513	0.509403	0	0.691829	2.59965	0	0.403554	1.01449	1.71908	0	2.26391	nan	2.00905	nan	4.00067	nan	1.99133	0.0413171	0.88743	0.845692	GO:2001234;GO:0051169;GO:0080090;GO:0019222;GO:0035067;GO:0043543;GO:0006473;GO:0006475;GO:0007165;GO:0031057;GO:0031056;GO:0002903;GO:0002902;GO:1901362;GO:1901360;GO:0035065;GO:0065003;GO:0044710;GO:0010605;GO:0009966;GO:0018193;GO:0043066;GO:0048519;GO:0048585;GO:0016570;GO:0070229;GO:0070228;GO:0016573;GO:0060255;GO:0048583;GO:1903309;GO:0070227;GO:2001141;GO:0032066;GO:0046483;GO:0044700;GO:…	negative regulation of apoptotic signaling pathway;nuclear transport;regulation of primary metabolic process;regulation of metabolic process;negative regulation of histone acetylation;protein acylation;protein acetylation;internal protein amino acid acetylation;signal transduction;negative regulation of histone modification;regulation of histone modification;negative regulation of B cell apoptoti…	5;6;4;3;6;7;8;9;4;5;5;9;9;5;4;6;5;3;4;4;7;6;2;3;4;8;8;5;4;3;7;8;6;6;4;3;4;5;8;6;5;7;6;3;6;4;7;5;3;5;2;7;4;4;3;2;2;7;7;4;5;5;10;5;9;4;4;3;3;5;5;5;1;7;2;5;3;5;5;4;5;6;7;6;5;6;5;5;6;6;5;6;6;5;4;4;4;4;4;4;2;4;5;3;4;2;4;5;5;6;7;5;2;4;4;6;9;7;6;6;3;5;2;4;7;7;6;5;5;5;5;4;2;6;5;5;4;4;6;5;4;4;5;6;6;6;7;3;5;7;4;5;5;5;5;5;6;6;6;3;5;3;4;4;4;4;6;3;3;4;3;5;5;7;7;3;4;3;8;8;5;3;3;	GO:0031974;GO:0031981;GO:0043231;GO:0043232;GO:0043233;GO:0044428;GO:0044424;GO:0044422;GO:0005622;GO:0043227;GO:0005654;GO:0005730;GO:0044446;GO:0005737;GO:0005634;GO:0044464;GO:0043229;GO:0005623;GO:0043228;GO:0043226;GO:0005575;GO:0070013;	membrane-enclosed lumen;nuclear lumen;intracellular membrane-bounded organelle;intracellular non-membrane-bounded organelle;organelle lumen;nuclear part;intracellular part;organelle part;intracellular;membrane-bounded organelle;nucleoplasm;nucleolus;intracellular organelle part;cytoplasm;nucleus;cell part;intracellular organelle;cell;non-membrane-bounded organelle;organelle;cellular_component;int…	2;5;4;4;3;4;3;2;3;3;5;5;3;4;5;2;3;2;3;2;1;4;	GO:1901363;GO:0031493;GO:0003714;GO:0003712;GO:0008134;GO:0042393;GO:0000989;GO:0003674;GO:0005488;GO:0003676;GO:0000988;GO:0097159;GO:0031491;GO:0032403;GO:0044822;GO:0003723;GO:0005515;GO:0044877;GO:0003682;GO:0002039;GO:0070491;	heterocyclic compound binding;nucleosomal histone binding;transcription corepressor activity;transcription cofactor activity;transcription factor binding;histone binding;transcription factor activity, transcription factor binding;molecular_function;binding;nucleic acid binding;transcription factor activity, protein binding;organic cyclic compound binding;nucleosome binding;protein complex binding…	3;5;5;4;4;4;3;1;2;4;2;3;5;4;6;5;3;3;4;4;5;	K14833			IPR005343;IPR016024;IPR011989;	Nucleolar complex protein 2;Armadillo-type fold;Armadillo-like helical;	nucleus	Hs22044319	1065	J	[J] Translation, ribosomal structure and biogenesis;
P55012	S12A2_MOUSE Solute caie family 12 membe 2 OS=Mus musculus OX=10090 GN=Slc12a2 PE=1 SV=2;	1.89141	0	1.31772	0	1.42075	1.4973	1.25344	1.41452	1.87074	0	1.33413	0	1.22136	nan	1.05852	nan	0.92029	nan	0.86941	nan	0.86668	nan	GO:0048589;GO:0006820;GO:0006821;GO:0035264;GO:0009612;GO:0048513;GO:0098662;GO:0007605;GO:0007600;GO:0003008;GO:0009605;GO:0044707;GO:0070634;GO:0070633;GO:0072488;GO:0001763;GO:0009987;GO:0050954;GO:0030879;GO:0009887;GO:0006813;GO:0006812;GO:0006811;GO:0006810;GO:0009888;GO:0006814;GO:0008150;GO:0060603;GO:0060763;GO:0051234;GO:0051606;GO:0034220;GO:0050896;GO:0098660;GO:0009653;GO:0044699;GO:…	developmental growth;anion transport;chloride transport;multicellular organism growth;response to mechanical stimulus;animal organ development;inorganic cation transmembrane transport;sensory perception of sound;sensory perception;system process;response to external stimulus;single-multicellular organism process;transepithelial ammonium transport;transepithelial transport;ammonium transmembrane t…	3;6;8;4;4;4;7;7;5;3;3;3;6;5;7;4;2;6;5;4;8;6;5;4;4;8;1;6;5;3;3;5;2;6;3;2;6;6;5;4;7;2;5;4;4;5;7;5;4;6;4;4;6;6;5;2;4;4;5;2;5;5;4;7;4;4;5;3;5;4;3;4;2;3;3;3;6;	GO:0031982;GO:0016021;GO:0016020;GO:0098589;GO:0043230;GO:0044425;GO:0044421;GO:0098590;GO:0043227;GO:0043226;GO:0031224;GO:0045177;GO:0044459;GO:0016324;GO:0016323;GO:0044464;GO:0005623;GO:0071944;GO:0098805;GO:0005886;GO:1903561;GO:0070062;GO:0005575;GO:0005576;	vesicle;integral component of membrane;membrane;membrane region;extracellular organelle;membrane part;extracellular region part;plasma membrane region;membrane-bounded organelle;organelle;intrinsic component of membrane;apical part of cell;plasma membrane part;apical plasma membrane;basolateral plasma membrane;cell part;cell;cell periphery;whole membrane;plasma membrane;extracellular vesicle;extr…	4;4;2;3;3;2;2;4;3;2;3;3;3;4;4;2;2;3;3;3;3;4;1;2;	GO:0015103;GO:0015296;GO:0003674;GO:0022804;GO:0022891;GO:0022890;GO:0022892;GO:0015075;GO:0015077;GO:0008509;GO:0015377;GO:0015294;GO:0015293;GO:0015291;GO:0005215;GO:0015108;GO:0008324;GO:0008519;GO:0022857;GO:0022853;	inorganic anion transmembrane transporter activity;anion:cation symporter activity;molecular_function;active transmembrane transporter activity;substrate-specific transmembrane transporter activity;inorganic cation transmembrane transporter activity;substrate-specific transporter activity;ion transmembrane transporter activity;monovalent inorganic cation transmembrane transporter activity;anion t…	7;6;1;4;4;7;3;5;8;6;7;7;6;5;2;8;6;9;3;5;	K10951	map04970;map04972;map05110;	Salivary secretion;Pancreatic secretion;Vibrio cholerae infection;	IPR002443;IPR002444;IPR004842;IPR018491;IPR004841;IPR013612;	Na/K/Cl co-transporter;Na/K/Cl co-transporter 1;SLC12A transporter family;SLC12A transporter, C-terminal;Amino acid permease/ SLC12A domain;Amino acid permease, N-terminal;	plasma membrane	Hs4506975	2162	P	[P] Inorganic ion transport and metabolism;
Q9DBC0	SELO_MOUSE Potein adenylyltansfease SelO, mitochondial OS=Mus musculus OX=10090 GN=Selenoo PE=1 SV=4	2.16177	0	0	0	0	3.83322	1.95528	0	0	4.04973	0	0	nan	nan	nan	nan	nan	nan	0.49608	nan	1.82327	nan										K08997			IPR003846;	Uncharacterised protein family UPF0061;	mitochondria	Hs14779836	868	S	[S] Function unknown;
Q9JK81	MYG1_MOUSE UPF0160 potein MYG1, mitochondial OS=Mus musculus OX=10090 GN=Myg1 PE=1 SV=1;	1.45679	0.769831	0.800972	1.22248	1.18433	0.918876	0.825633	1.15275	1.0385	0.767372	0.694555	1.16791	1.03852	0.733063	0.69319	0.00263664	0.65512	0.0008577	0.94507	0.522472	0.66748	0.0369343	GO:0044699;GO:0035641;GO:0035640;GO:0007626;GO:0008150;GO:0007610;GO:0044708;	single-organism process;locomotory exploration behavior;exploration behavior;locomotory behavior;biological_process;behavior;single-organism behavior;	2;4;4;3;1;2;3;	GO:0031974;GO:0043229;GO:0043227;GO:0043226;GO:0005737;GO:0005575;GO:0070062;GO:0031981;GO:0005634;GO:0005739;GO:0005654;GO:1903561;GO:0031982;GO:0043230;GO:0043231;GO:0043233;GO:0044464;GO:0005623;GO:0005622;GO:0044446;GO:0070013;GO:0044444;GO:0005576;GO:0044428;GO:0044424;GO:0044421;GO:0044422;	membrane-enclosed lumen;intracellular organelle;membrane-bounded organelle;organelle;cytoplasm;cellular_component;extracellular exosome;nuclear lumen;nucleus;mitochondrion;nucleoplasm;extracellular vesicle;vesicle;extracellular organelle;intracellular membrane-bounded organelle;organelle lumen;cell part;cell;intracellular;intracellular organelle part;intracellular organelle lumen;cytoplasmic part…	2;3;3;2;4;1;4;5;5;5;5;3;4;3;4;3;2;2;3;3;4;4;2;4;3;2;2;				K25877			IPR003226;	Metal-dependent protein hydrolase;	mitochondria	Hs11056018	640	R	[R] General function prediction only;
Q8VI93	OAS3_MOUSE 2-5-oligoadenylate synthase 3 OS=Mus musculus OX=10090 GN=Oas3 PE=1 SV=1	0.73626	1.01501	1.02689	1.32886	0.671821	0.839936	0.910894	1.30955	0.681178	0.968237	1.09977	1.41161	0.51586	6.16291e-05	0.69708	0.00257304	0.75001	0.00595152	1.07593	0.399863	1.35128	0.0120265	GO:0080090;GO:0019222;GO:1901360;GO:0009615;GO:0044419;GO:0019058;GO:0048519;GO:0060255;GO:0060700;GO:0051707;GO:0046483;GO:0009607;GO:0009605;GO:0002376;GO:0006807;GO:0050789;GO:0044260;GO:0065007;GO:0065009;GO:0006139;GO:0050792;GO:0050790;GO:0050794;GO:0006952;GO:0043903;GO:0006950;GO:0043901;GO:0008150;GO:0008152;GO:0006955;GO:0051336;GO:0043207;GO:0050896;GO:0043900;GO:0032069;GO:0034641;GO:…	regulation of primary metabolic process;regulation of metabolic process;organic cyclic compound metabolic process;response to virus;interspecies interaction between organisms;viral life cycle;negative regulation of biological process;regulation of macromolecule metabolic process;regulation of ribonuclease activity;response to other organism;heterocycle metabolic process;response to biotic stimulu…	4;3;4;4;3;5;2;4;6;3;4;3;3;2;3;2;4;2;3;4;4;4;3;4;4;3;3;1;2;3;5;4;2;3;5;4;5;5;6;5;5;2;4;4;4;6;5;4;4;5;3;2;5;4;3;4;3;3;4;3;4;4;3;	GO:0031974;GO:0031981;GO:0016020;GO:0043231;GO:0043233;GO:0044428;GO:0044424;GO:0044421;GO:0044422;GO:0043229;GO:0005622;GO:0043227;GO:0005654;GO:0044446;GO:0005737;GO:0005634;GO:0044464;GO:0005623;GO:0071944;GO:0005615;GO:0043226;GO:0005886;GO:0005575;GO:0070013;GO:0005576;	membrane-enclosed lumen;nuclear lumen;membrane;intracellular membrane-bounded organelle;organelle lumen;nuclear part;intracellular part;extracellular region part;organelle part;intracellular organelle;intracellular;membrane-bounded organelle;nucleoplasm;intracellular organelle part;cytoplasm;nucleus;cell part;cell;cell periphery;extracellular space;organelle;plasma membrane;cellular_component;int…	2;5;2;4;3;4;3;2;2;3;3;3;5;3;4;5;2;2;3;3;2;3;1;4;2;	GO:1901363;GO:0000166;GO:0016740;GO:0046872;GO:0097367;GO:0003674;GO:0005488;GO:0003676;GO:1901265;GO:0032549;GO:0017076;GO:0005524;GO:0043168;GO:0016779;GO:0003824;GO:0097159;GO:0032559;GO:0032555;GO:0032550;GO:0032553;GO:0035639;GO:0043169;GO:0043167;GO:0030554;GO:0003725;GO:0003723;GO:0016772;GO:0001883;GO:0001882;GO:0070566;GO:0036094;GO:0001730;	heterocyclic compound binding;nucleotide binding;transferase activity;metal ion binding;carbohydrate derivative binding;molecular_function;binding;nucleic acid binding;nucleoside phosphate binding;ribonucleoside binding;purine nucleotide binding;ATP binding;anion binding;nucleotidyltransferase activity;catalytic activity;organic cyclic compound binding;adenyl ribonucleotide binding;purine ribonuc…	3;4;3;5;3;1;2;4;4;5;5;6;4;5;2;3;6;5;6;4;5;4;3;6;6;5;4;5;4;6;3;7;	K14216	map05160;map05162;map05164;map05168;	Hepatitis C;Measles;Influenza A;Herpes simplex infection;	IPR006116;IPR026774;IPR002934;IPR006117;IPR018952;	2-5-oligoadenylate synthetase, N-terminal;2'-5'-oligoadenylate synthase;Polymerase, nucleotidyl transferase domain;2-5-oligoadenylate synthetase, conserved site;2'-5'-oligoadenylate synthetase 1, domain 2/C-terminal;	nucleus
A0A04J0T4	A0A04J0T4_MOUSE Inhibito of nuclea facto kappa-B kinase subunit beta OS=Mus musculus OX=10090 GN=Ikbkb PE=1 SV=1;	0	0	3.43965	0	0	0	0	0	0	3.42302	5.13732	0	nan	nan	nan	nan	nan	nan	1.25284	nan	nan	nan
Q8VI94	OASL1_MOUSE 2-5-oligoadenylate synthase-like potein 1 OS=Mus musculus OX=10090 GN=Oasl1 PE=2 SV=1	0	0	0	0	0	0	2.44072	3.81835	0	1.8537	0	3.88723	nan	nan	0.48113	nan	0.63349	nan	1.31667	nan	nan	nan	GO:0043207;GO:0009615;GO:0044419;GO:0019058;GO:0048519;GO:0051707;GO:0051704;GO:0009607;GO:0002376;GO:0050789;GO:0065007;GO:0050792;GO:0050794;GO:0006952;GO:0006950;GO:0043901;GO:0008150;GO:0006955;GO:0051607;GO:0043903;GO:0050896;GO:0043900;GO:1903900;GO:1903901;GO:0045071;GO:0019079;GO:0009987;GO:0098542;GO:0045069;GO:0009605;GO:0045087;GO:0044764;GO:0016032;GO:0002252;GO:0048525;GO:0044403;GO:…	response to external biotic stimulus;response to virus;interspecies interaction between organisms;viral life cycle;negative regulation of biological process;response to other organism;multi-organism process;response to biotic stimulus;immune system process;regulation of biological process;biological regulation;regulation of viral process;regulation of cellular process;defense response;response to…	4;4;3;5;2;3;2;3;2;2;2;4;3;4;3;3;1;3;4;4;2;3;5;5;6;5;2;4;6;3;4;3;4;3;4;4;3;	GO:0031974;GO:0016020;GO:0043231;GO:0043232;GO:0043233;GO:0044428;GO:0044424;GO:0044422;GO:0043229;GO:0043228;GO:0043227;GO:0044446;GO:0005737;GO:0005730;GO:0005634;GO:0044464;GO:0005623;GO:0005622;GO:0043226;GO:0031981;GO:0005575;GO:0070013;	membrane-enclosed lumen;membrane;intracellular membrane-bounded organelle;intracellular non-membrane-bounded organelle;organelle lumen;nuclear part;intracellular part;organelle part;intracellular organelle;non-membrane-bounded organelle;membrane-bounded organelle;intracellular organelle part;cytoplasm;nucleolus;nucleus;cell part;cell;intracellular;organelle;nuclear lumen;cellular_component;intrac…	2;2;4;4;3;4;3;2;3;3;3;3;4;5;5;2;2;3;2;5;1;4;	GO:1901363;GO:0000166;GO:0016740;GO:0097367;GO:0003674;GO:0005488;GO:0003676;GO:0003677;GO:1901265;GO:0032549;GO:0017076;GO:0005524;GO:0043168;GO:0003824;GO:0097159;GO:0032559;GO:0032555;GO:0032550;GO:0032553;GO:0035639;GO:0043167;GO:0044822;GO:0030554;GO:0003725;GO:0003723;GO:0001883;GO:0001882;GO:0036094;	heterocyclic compound binding;nucleotide binding;transferase activity;carbohydrate derivative binding;molecular_function;binding;nucleic acid binding;DNA binding;nucleoside phosphate binding;ribonucleoside binding;purine nucleotide binding;ATP binding;anion binding;catalytic activity;organic cyclic compound binding;adenyl ribonucleotide binding;purine ribonucleotide binding;purine ribonucleoside …	3;4;3;3;1;2;4;5;4;5;5;6;4;2;3;6;5;6;4;5;3;6;6;6;5;5;4;3;	K14608			IPR029071;IPR000626;IPR018952;IPR026774;IPR006116;IPR006117;	Ubiquitin-related domain;Ubiquitin domain;2'-5'-oligoadenylate synthetase 1, domain 2/C-terminal;2'-5'-oligoadenylate synthase;2-5-oligoadenylate synthetase, N-terminal;2-5-oligoadenylate synthetase, conserved site;	cytosol
Q8C5P5	NT5D1_MOUSE 5-nucleotidase domain-containing potein 1 OS=Mus musculus OX=10090 GN=Nt5dc1 PE=1 SV=2;	5.79312	6.20688	0	0	0	0	0	0	0	0	0	0	nan	nan	nan	nan	nan	nan	nan	nan	1.07142	nan							GO:0016787;GO:0043169;GO:0043167;GO:0003824;GO:0003674;GO:0005488;GO:0046872;	hydrolase activity;cation binding;ion binding;catalytic activity;molecular_function;binding;metal ion binding;	3;4;3;2;1;2;5;				IPR023214;IPR008380;	HAD-like domain;HAD-superfamily hydrolase, subfamily IG, 5'-nucleotidase;	cytosol	Hs20551720	455	F	[F] Nucleotide transport and metabolism;
A2A6T1	CD2L_MOUSE Ceebella degeneation-elated potein 2-like OS=Mus musculus OX=10090 GN=Cd2l PE=1 SV=1	0	0	3.59184	0	0	0	3.54666	0	0	0	4.8615	0	nan	nan	nan	nan	nan	nan	nan	nan	nan	nan													IPR026079;	Cerebellar degeneration-related protein 2;	cytosol, nucleus
Q80ZS3	T26_MOUSE 28S ibosomal potein S26, mitochondial OS=Mus musculus OX=10090 GN=Mps26 PE=1 SV=1	0.428223	0.592891	2.37971	0.508399	0.7229	0.622612	1.86394	0.400415	0.592201	1.14396	2.53098	0.213766	1.55296	0.162788	2.10182	0.106453	6.03488	0.0010119	2.87126	0.00548835	1.35343	0.35865				GO:0015935;GO:1990904;GO:0031974;GO:0043229;GO:0043228;GO:0030529;GO:0043227;GO:0043226;GO:0005737;GO:0005575;GO:0031981;GO:0005634;GO:0005739;GO:0005654;GO:0005759;GO:0000314;GO:0005761;GO:0000313;GO:0044391;GO:0044429;GO:0005840;GO:0032991;GO:0043231;GO:0043232;GO:0043233;GO:0044464;GO:0005623;GO:0005622;GO:0044446;GO:0070013;GO:0044444;GO:0044428;GO:0005763;GO:0044424;GO:0044422;	small ribosomal subunit;ribonucleoprotein complex;membrane-enclosed lumen;intracellular organelle;non-membrane-bounded organelle;intracellular ribonucleoprotein complex;membrane-bounded organelle;organelle;cytoplasm;cellular_component;nuclear lumen;nucleus;mitochondrion;nucleoplasm;mitochondrial matrix;organellar small ribosomal subunit;mitochondrial ribosome;organellar ribosome;ribosomal subunit…	5;3;2;3;3;4;3;2;4;1;5;5;5;5;5;4;4;3;4;4;5;2;4;4;3;2;2;3;3;4;4;4;5;3;2;	GO:0003674;GO:0005488;GO:0003676;GO:1901363;GO:0044822;GO:0097159;GO:0003723;	molecular_function;binding;nucleic acid binding;heterocyclic compound binding;poly(A) RNA binding;organic cyclic compound binding;RNA binding;	1;2;4;3;6;3;5;	K17405			IPR026140;	28S ribosomal protein S26;	mitochondria	Hs14269586	262	S	[S] Function unknown;
A0A1Y7VJC3	A0A1Y7VJC3_MOUSE Ninein (Fagment) OS=Mus musculus OX=10090 GN=Nin PE=1 SV=1;	3.29245	4.36197	0	0	0	0	0	4.34558	0	0	0	0	0.75766	nan	1.00377	nan	nan	nan	nan	nan	1.32484	nan	GO:0031110;GO:0031113;GO:0031116;GO:0048588;GO:0048468;GO:0031112;GO:0060322;GO:0044707;GO:0071840;GO:0031346;GO:0048589;GO:0048869;GO:0051495;GO:0033043;GO:0051493;GO:0045664;GO:0048513;GO:0010720;GO:0048518;GO:0031109;GO:0010975;GO:0010770;GO:0051094;GO:0010638;GO:0070507;GO:0021537;GO:0022607;GO:0034453;GO:0000226;GO:0031175;GO:0050789;GO:0000904;GO:0016049;GO:0000902;GO:0016043;GO:0065003;GO:…	regulation of microtubule polymerization or depolymerization;regulation of microtubule polymerization;positive regulation of microtubule polymerization;developmental cell growth;cell development;positive regulation of microtubule polymerization or depolymerization;head development;single-multicellular organism process;cellular component organization or biogenesis;positive regulation of cell proje…	6;6;6;4;4;7;4;3;2;5;3;4;6;5;6;7;4;5;2;6;6;5;3;5;5;4;4;6;5;5;2;5;3;5;3;5;2;5;4;6;6;3;3;3;5;1;3;4;4;4;5;4;6;5;4;5;4;4;5;4;3;2;5;5;4;7;4;7;6;5;7;6;9;4;6;5;2;2;2;4;4;4;7;5;7;7;6;8;7;4;6;4;6;2;5;5;8;4;5;6;6;5;5;3;3;6;6;6;2;4;3;4;7;4;5;5;5;3;6;3;4;3;4;4;3;3;	GO:0000242;GO:0099512;GO:0099513;GO:0031974;GO:0030425;GO:0030424;GO:0005815;GO:0031981;GO:0000922;GO:0030427;GO:0030426;GO:0036477;GO:0042995;GO:0043234;GO:0043231;GO:0043232;GO:0043233;GO:0044428;GO:0044424;GO:0044422;GO:0097539;GO:0043229;GO:0043228;GO:0043227;GO:0044441;GO:0005856;GO:0044430;GO:0044446;GO:0044444;GO:0033267;GO:0016020;GO:0005874;GO:0005737;GO:0045177;GO:0005730;GO:0005634;GO:…	pericentriolar material;supramolecular fiber;polymeric cytoskeletal fiber;membrane-enclosed lumen;dendrite;axon;microtubule organizing center;nuclear lumen;spindle pole;site of polarized growth;growth cone;somatodendritic compartment;cell projection;protein complex;intracellular membrane-bounded organelle;intracellular non-membrane-bounded organelle;organelle lumen;nuclear part;intracellular part…	6;2;3;2;5;5;5;5;5;3;4;4;3;3;4;4;3;4;3;2;4;3;3;3;3;5;4;3;4;4;2;4;4;3;5;5;6;5;4;2;3;2;2;3;3;3;6;4;5;5;2;3;6;5;5;3;1;	GO:0046872;GO:0032561;GO:0019900;GO:0097367;GO:0005488;GO:1901265;GO:1901363;GO:0032549;GO:0017076;GO:0005525;GO:0043168;GO:0000166;GO:0036094;GO:0097159;GO:0019001;GO:0032555;GO:0032550;GO:0032553;GO:0035639;GO:0019899;GO:0043169;GO:0043167;GO:0005515;GO:0003674;GO:0001883;GO:0001882;GO:0005509;	metal ion binding;guanyl ribonucleotide binding;kinase binding;carbohydrate derivative binding;binding;nucleoside phosphate binding;heterocyclic compound binding;ribonucleoside binding;purine nucleotide binding;GTP binding;anion binding;nucleotide binding;small molecule binding;organic cyclic compound binding;guanyl nucleotide binding;purine ribonucleotide binding;purine ribonucleoside binding;ri…	5;6;5;3;2;4;3;5;5;6;4;4;3;3;6;5;6;4;5;4;4;3;3;1;5;4;6;	K16476			IPR002048;IPR011992;IPR029664;	EF-hand domain;EF-hand domain pair;Ninein;	cytosol, nucleus
Q9DBS1	TMM43_MOUSE Tansmembane potein 43 OS=Mus musculus OX=10090 GN=Tmem43 PE=1 SV=1	0.804421	0.825326	1.90666	0.399307	0.708051	0.90151	2.15778	0.501761	0.650173	0.697266	2.07872	0.369027	1.70274	0.00785311	1.9086	0.00587381	4.83677	4.27726e-05	2.5342	0.000199979	1.1209	0.307948	GO:0044802;GO:0061024;GO:0071840;GO:0010256;GO:0016043;GO:0071763;GO:0044699;GO:0006998;GO:0008150;GO:0009987;GO:0044763;GO:0006996;GO:0006997;	single-organism membrane organization;membrane organization;cellular component organization or biogenesis;endomembrane system organization;cellular component organization;nuclear membrane organization;single-organism process;nuclear envelope organization;biological_process;cellular process;single-organism cellular process;organelle organization;nucleus organization;	4;4;2;4;3;5;2;5;1;2;3;4;5;	GO:0005635;GO:0005783;GO:0019866;GO:0005788;GO:0031974;GO:0031975;GO:0043229;GO:0031229;GO:0031301;GO:0031300;GO:0043227;GO:0043226;GO:0031224;GO:0005737;GO:0044446;GO:0031090;GO:0005639;GO:0005637;GO:0005634;GO:0016020;GO:0044432;GO:0044453;GO:0005794;GO:0031965;GO:0031967;GO:0012505;GO:0043231;GO:0043233;GO:0044464;GO:0005623;GO:0005622;GO:0005575;GO:0070013;GO:0044444;GO:0044428;GO:0044424;GO:…	nuclear envelope;endoplasmic reticulum;organelle inner membrane;endoplasmic reticulum lumen;membrane-enclosed lumen;envelope;intracellular organelle;intrinsic component of nuclear inner membrane;integral component of organelle membrane;intrinsic component of organelle membrane;membrane-bounded organelle;organelle;intrinsic component of membrane;cytoplasm;intracellular organelle part;organelle mem…	4;4;4;5;2;3;3;4;4;3;3;2;3;4;3;3;5;5;5;2;4;3;4;4;4;3;4;3;2;2;3;1;4;4;4;3;2;4;2;	GO:0003674;GO:0043621;GO:0005515;GO:0005488;	molecular_function;protein self-association;protein binding;binding;	1;4;3;2;				IPR012430;	Transmembrane protein 43 family;	plasma membrane	152993589	175	R	[R] General function prediction only	COG0628	Predicted PurR-regulated permease PerM
Q9DBS5	KLC4_MOUSE Kinesin light chain 4 OS=Mus musculus OX=10090 GN=Klc4 PE=1 SV=1	2.33314	0	5.45268	0	0	0	1.72162	0	0	0	2.49255	0	nan	nan	nan	nan	nan	nan	nan	nan	nan	nan				GO:0099512;GO:0099513;GO:0043229;GO:0043228;GO:0005871;GO:0005874;GO:0043226;GO:0005737;GO:0005575;GO:0005875;GO:0044430;GO:0005856;GO:0015630;GO:0043234;GO:0032991;GO:0043232;GO:0044464;GO:0005623;GO:0005622;GO:0044446;GO:0044424;GO:0044422;	supramolecular fiber;polymeric cytoskeletal fiber;intracellular organelle;non-membrane-bounded organelle;kinesin complex;microtubule;organelle;cytoplasm;cellular_component;microtubule associated complex;cytoskeletal part;cytoskeleton;microtubule cytoskeleton;protein complex;macromolecular complex;intracellular non-membrane-bounded organelle;cell part;cell;intracellular;intracellular organelle par…	2;3;3;3;5;4;2;4;1;4;4;5;6;3;2;4;2;2;3;3;3;2;	GO:0016787;GO:0003674;GO:0003774;GO:0003777;GO:0017111;GO:0003824;GO:0016818;GO:0016817;GO:0016462;	hydrolase activity;molecular_function;motor activity;microtubule motor activity;nucleoside-triphosphatase activity;catalytic activity;hydrolase activity, acting on acid anhydrides, in phosphorus-containing anhydrides;hydrolase activity, acting on acid anhydrides;pyrophosphatase activity;	3;1;8;9;7;2;5;4;6;	K10407	map05132;	Salmonella infection;	IPR019734;IPR015792;IPR011990;IPR011991;IPR013026;IPR002151;	Tetratricopeptide repeat;Kinesin light chain repeat;Tetratricopeptide-like helical domain;Winged helix-turn-helix DNA-binding domain;Tetratricopeptide repeat-containing domain;Kinesin light chain;	nucleus	Hs12383062	799	Z	[Z] Cytoskeleton;
A2AWA7	A2AWA7_MOUSE ab GTPase-activating potein 1 (Fagment) OS=Mus musculus OX=10090 GN=abgap1 PE=1 SV=1;	0	1.37124	0.874831	0	0.786641	1.06139	0	1.60144	1.73967	1.37504	0.90572	2.28403	0.6502	0.365994	0.65332	0.101051	0.45826	0.0911912	0.70143	0.0670584	1.0048	0.988252	GO:0043087;GO:0043085;GO:0043547;GO:0051345;GO:0065007;GO:0044699;GO:0044093;GO:0065009;GO:0050790;GO:0008150;GO:0051336;GO:0007049;GO:0044763;GO:0009987;	regulation of GTPase activity;positive regulation of catalytic activity;positive regulation of GTPase activity;positive regulation of hydrolase activity;biological regulation;single-organism process;positive regulation of molecular function;regulation of molecular function;regulation of catalytic activity;biological_process;regulation of hydrolase activity;cell cycle;single-organism cellular proc…	6;5;7;6;2;2;4;3;4;1;5;4;3;2;	GO:0043228;GO:0043226;GO:0005737;GO:0044446;GO:0005815;GO:0044430;GO:0005856;GO:0015630;GO:0043232;GO:0005829;GO:0044464;GO:0043229;GO:0005623;GO:0005622;GO:0005575;GO:0044444;GO:0044424;GO:0044422;	non-membrane-bounded organelle;organelle;cytoplasm;intracellular organelle part;microtubule organizing center;cytoskeletal part;cytoskeleton;microtubule cytoskeleton;intracellular non-membrane-bounded organelle;cytosol;cell part;intracellular organelle;cell;intracellular;cellular_component;cytoplasmic part;intracellular part;organelle part;	3;2;4;3;5;4;5;6;4;5;2;3;2;3;1;4;3;2;	GO:0019899;GO:0031267;GO:0051020;GO:0003674;GO:0008047;GO:0098772;GO:0030234;GO:0005096;GO:0017137;GO:0017016;GO:0030695;GO:0060589;GO:0005515;GO:0005488;	enzyme binding;small GTPase binding;GTPase binding;molecular_function;enzyme activator activity;molecular function regulator;enzyme regulator activity;GTPase activator activity;Rab GTPase binding;Ras GTPase binding;GTPase regulator activity;nucleoside-triphosphatase regulator activity;protein binding;binding;	4;6;5;1;4;2;3;5;8;7;5;4;3;2;	K20284			IPR033185;IPR022164;IPR006020;IPR011993;	Rab GTPase-activating protein 1;Kinesin-like;PTB/PI domain;PH domain-like;	nucleus	Hs12232373	782	R	[R] General function prediction only;
D3Z5I9	D3Z5I9_MOUSE NA-binding potein 33 OS=Mus musculus OX=10090 GN=bm33 PE=1 SV=1;	0	0	1.11152	0	0	1.91419	1.84986	0.914483	0.740317	2.12164	1.76825	1.57972	0.59363	nan	1.61808	0.157439	1.26417	0.460825	0.78127	0.251449	2.72575	nan							GO:0097159;GO:0044822;GO:0000166;GO:0036094;GO:0003674;GO:0003723;GO:0003676;GO:1901363;GO:1901265;GO:0005488;	organic cyclic compound binding;poly(A) RNA binding;nucleotide binding;small molecule binding;molecular_function;RNA binding;nucleic acid binding;heterocyclic compound binding;nucleoside phosphate binding;binding;	3;6;4;3;1;5;4;3;4;2;	K25078			IPR000504;	RNA recognition motif domain;	nucleus
Z4YL78	Z4YL78_MOUSE Cytoskeleton-associated potein 5 OS=Mus musculus OX=10090 GN=Ckap5 PE=1 SV=1;	1.12171	1.31851	0.929913	1.22243	1.07963	0.669685	0.723407	0.817329	1.07737	0.629421	0.681978	1.72862	0.87006	0.569866	0.69463	0.329095	0.61971	0.156833	0.89215	0.710546	0.79837	0.380451	GO:0015931;GO:0044839;GO:0000086;GO:1903047;GO:0044770;GO:0050789;GO:0044772;GO:0007163;GO:0000226;GO:0007165;GO:0035556;GO:0007154;GO:0007067;GO:0031023;GO:0044699;GO:0051716;GO:0030952;GO:0030951;GO:0050896;GO:0000280;GO:0016043;GO:0071705;GO:0043933;GO:0065007;GO:0071840;GO:0071702;GO:0033036;GO:0007010;GO:0006996;GO:0006810;GO:0000278;GO:0007049;GO:0051297;GO:0009987;GO:0007264;GO:0050794;GO:…	nucleobase-containing compound transport;cell cycle G2/M phase transition;G2/M transition of mitotic cell cycle;mitotic cell cycle process;cell cycle phase transition;regulation of biological process;mitotic cell cycle phase transition;establishment or maintenance of cell polarity;microtubule cytoskeleton organization;signal transduction;intracellular signal transduction;cell communication;mitoti…	6;6;6;5;5;2;6;4;5;4;5;4;5;5;2;3;5;6;2;6;3;5;4;2;2;5;3;5;4;4;5;4;6;2;6;3;5;4;3;2;4;3;2;3;5;4;5;4;4;7;4;5;1;	GO:0044444;GO:0000922;GO:0043226;GO:0005856;GO:0044446;GO:0005819;GO:0005813;GO:0016020;GO:0005737;GO:0005815;GO:0044430;GO:0043229;GO:0015630;GO:0043234;GO:0032991;GO:0043232;GO:0044464;GO:0005623;GO:0005622;GO:0005575;GO:0043228;GO:0044424;GO:0005829;GO:0044422;	cytoplasmic part;spindle pole;organelle;cytoskeleton;intracellular organelle part;spindle;centrosome;membrane;cytoplasm;microtubule organizing center;cytoskeletal part;intracellular organelle;microtubule cytoskeleton;protein complex;macromolecular complex;intracellular non-membrane-bounded organelle;cell part;cell;intracellular;cellular_component;non-membrane-bounded organelle;intracellular part;…	4;5;2;5;3;5;5;2;4;5;4;3;6;3;2;4;2;2;3;1;3;3;5;2;				K16803			IPR021133;IPR016024;IPR034085;IPR024395;IPR011989;IPR008942;	HEAT, type 2;Armadillo-type fold;TOG domain;CLASP N-terminal domain;Armadillo-like helical;ENTH/VHS;	plasma membrane	Hs22065224	1694	Z	[Z] Cytoskeleton;
Q6A058	AMX2_MOUSE Amadillo epeat-containing X-linked potein 2 OS=Mus musculus OX=10090 GN=Amcx2 PE=2 SV=2	0	0	0	0	4.56332	0	0	0	2.65777	0	2.25165	2.52725	1.42865	nan	nan	nan	0.89095	nan	nan	nan	nan	nan				GO:0005575;GO:0044425;GO:0016021;GO:0016020;GO:0031224;	cellular_component;membrane part;integral component of membrane;membrane;intrinsic component of membrane;	1;2;4;2;3;							IPR016024;IPR011989;IPR000225;IPR006911;	Armadillo-type fold;Armadillo-like helical;Armadillo;Armadillo repeat-containing domain;	extracellular
A0A2U3TZ82	A0A2U3TZ82_MOUSE TIO and F-actin-binding potein OS=Mus musculus OX=10090 GN=Tiobp PE=1 SV=1;	0.635156	1.13178	0.971052	1.22816	0.795627	0.909712	1.06191	1.28452	0.960536	0.898824	0.880272	1.24246	0.63681	0.008885	0.78301	0.025064	0.7758	0.00701312	0.99079	0.926733	1.22958	0.20427	GO:0034446;GO:0048468;GO:0032989;GO:0071840;GO:0045785;GO:0048869;GO:0051493;GO:0010720;GO:0048518;GO:0031589;GO:0022604;GO:0022603;GO:0007067;GO:0000904;GO:0000902;GO:0016043;GO:0065007;GO:0007049;GO:0051130;GO:0098602;GO:0050793;GO:0050794;GO:0008150;GO:0032956;GO:0033043;GO:0030155;GO:0030154;GO:0051128;GO:0009653;GO:0044699;GO:1900026;GO:1900024;GO:0000280;GO:0060284;GO:0010769;GO:0022610;GO:…	substrate adhesion-dependent cell spreading;cell development;cellular component morphogenesis;cellular component organization or biogenesis;positive regulation of cell adhesion;cellular developmental process;regulation of cytoskeleton organization;positive regulation of cell development;positive regulation of biological process;cell-substrate adhesion;regulation of cell morphogenesis;regulation o…	4;4;4;2;4;4;6;5;2;4;5;4;5;5;5;3;2;4;4;3;3;3;1;5;5;4;5;4;3;2;5;5;6;5;6;2;2;4;4;4;5;3;5;5;4;4;2;2;5;4;5;5;3;3;3;4;5;3;4;5;3;	GO:0030055;GO:0015630;GO:0043231;GO:0043232;GO:0030054;GO:0044424;GO:0044422;GO:0044464;GO:0043229;GO:0043228;GO:0005925;GO:0043227;GO:0043226;GO:0005856;GO:0044430;GO:0070161;GO:0044446;GO:0005634;GO:0005737;GO:0005912;GO:0005815;GO:0030496;GO:0005623;GO:0005622;GO:0015629;GO:0005924;GO:0005575;	cell-substrate junction;microtubule cytoskeleton;intracellular membrane-bounded organelle;intracellular non-membrane-bounded organelle;cell junction;intracellular part;organelle part;cell part;intracellular organelle;non-membrane-bounded organelle;focal adhesion;membrane-bounded organelle;organelle;cytoskeleton;cytoskeletal part;anchoring junction;intracellular organelle part;nucleus;cytoplasm;ad…	3;6;4;4;2;3;2;2;3;3;5;3;2;5;4;3;3;5;4;4;5;3;2;3;6;4;1;	GO:0003674;GO:0005488;GO:0003779;GO:0008092;GO:0044877;GO:0019899;GO:0032403;GO:0051015;GO:0031625;GO:0005515;GO:0044389;	molecular_function;binding;actin binding;cytoskeletal protein binding;macromolecular complex binding;enzyme binding;protein complex binding;actin filament binding;ubiquitin protein ligase binding;protein binding;ubiquitin-like protein ligase binding;	1;2;5;4;3;4;4;5;6;3;5;	K23751			IPR001849;IPR011993;IPR029908;	Pleckstrin homology domain;PH domain-like;TRIO and F-actin-binding protein;	cytosol	Hs20336766	1013	Z	[Z] Cytoskeleton;
Q8CIB5	FEM2_MOUSE Femitin family homolog 2 OS=Mus musculus OX=10090 GN=Femt2 PE=1 SV=1	1.0909	1.2847	1.05454	0.868999	1.03405	0.996772	0.773022	0.731249	1.07444	1.13937	0.941587	1.01037	1.22553	0.0756784	1.31035	0.0799958	1.06072	0.669263	0.80949	0.135958	1.06922	0.433243	GO:0008104;GO:0034446;GO:0048468;GO:0007160;GO:0061024;GO:0007165;GO:0007166;GO:0007167;GO:0071840;GO:0065003;GO:0051716;GO:0070727;GO:0048869;GO:0070848;GO:0033036;GO:0031589;GO:0008360;GO:0072657;GO:0010033;GO:0007179;GO:0007178;GO:0044700;GO:0016055;GO:0050789;GO:0022604;GO:0022607;GO:0022603;GO:0000904;GO:0000902;GO:0016043;GO:0009719;GO:0065007;GO:0065008;GO:0034613;GO:0098602;GO:0050793;GO:…	protein localization;substrate adhesion-dependent cell spreading;cell development;cell-matrix adhesion;membrane organization;signal transduction;cell surface receptor signaling pathway;enzyme linked receptor protein signaling pathway;cellular component organization or biogenesis;macromolecular complex assembly;cellular response to stimulus;cellular macromolecule localization;cellular developmenta…	4;4;4;5;4;4;5;6;2;5;3;4;4;5;3;4;4;5;4;6;7;3;6;2;5;4;4;5;5;3;3;2;3;5;3;3;3;1;6;4;4;5;4;7;6;2;4;3;3;2;4;2;2;2;5;5;5;6;5;2;4;6;6;4;6;5;4;5;6;4;3;3;3;4;2;3;3;3;3;4;	GO:0031974;GO:0030055;GO:0019898;GO:0031981;GO:0016020;GO:0098589;GO:0098552;GO:0042995;GO:0043231;GO:0043232;GO:0043233;GO:0044428;GO:0044424;GO:0044425;GO:0044422;GO:0098590;GO:0009898;GO:0043229;GO:0043228;GO:0005924;GO:0005925;GO:0043227;GO:0043226;GO:0005856;GO:0031674;GO:0005654;GO:0030054;GO:0031258;GO:0031256;GO:0070161;GO:0031253;GO:0031252;GO:0005938;GO:0044446;GO:0044444;GO:0044449;GO:…	membrane-enclosed lumen;cell-substrate junction;extrinsic component of membrane;nuclear lumen;membrane;membrane region;side of membrane;cell projection;intracellular membrane-bounded organelle;intracellular non-membrane-bounded organelle;organelle lumen;nuclear part;intracellular part;membrane part;organelle part;plasma membrane region;cytoplasmic side of plasma membrane;intracellular organelle;n…	2;3;3;5;2;3;3;3;4;4;3;4;3;2;2;4;4;3;3;4;5;3;2;5;4;5;2;5;4;3;4;3;4;3;4;3;4;6;4;4;5;3;3;4;3;2;2;3;4;3;3;4;4;5;3;1;4;5;	GO:0005547;GO:0003674;GO:0005488;GO:0043168;GO:1901981;GO:0035091;GO:0005543;GO:0043167;GO:0008289;	phosphatidylinositol-3,4,5-trisphosphate binding;molecular_function;binding;anion binding;phosphatidylinositol phosphate binding;phosphatidylinositol binding;phospholipid binding;ion binding;lipid binding;	7;1;2;4;6;5;4;3;3;	K17083			IPR014352;IPR001849;IPR011993;IPR019749;IPR019748;	FERM/acyl-CoA-binding protein, 3-helical bundle;Pleckstrin homology domain;PH domain-like;Band 4.1 domain;FERM central domain;	nucleus	Hs14753497	1397	D	[D] Cell cycle control, cell division, chromosome partitioning;
E9Q0C1	E9Q0C1_MOUSE SH3 domain-containing kinase-binding potein 1 OS=Mus musculus OX=10090 GN=Sh3kbp1 PE=1 SV=1	1.22716	2.04615	0	0	0	2.44103	0	2.76175	0.905928	2.61799	0	0	0.38618	nan	0.85757	nan	nan	nan	nan	nan	2.22062	0.013597	GO:0048585;GO:0048583;GO:0007165;GO:0007166;GO:0007167;GO:0007169;GO:0071840;GO:0051716;GO:0009968;GO:0009966;GO:0048869;GO:0048519;GO:0008360;GO:0007173;GO:0016192;GO:0044700;GO:0065008;GO:0048870;GO:0050789;GO:0010648;GO:0022604;GO:0022603;GO:0006928;GO:0051674;GO:1901184;GO:1901185;GO:0010646;GO:0000902;GO:0016043;GO:0065007;GO:0016477;GO:0050793;GO:0006810;GO:0050794;GO:0012501;GO:0008150;GO:…	negative regulation of response to stimulus;regulation of response to stimulus;signal transduction;cell surface receptor signaling pathway;enzyme linked receptor protein signaling pathway;transmembrane receptor protein tyrosine kinase signaling pathway;cellular component organization or biogenesis;cellular response to stimulus;negative regulation of signal transduction;regulation of signal transd…	3;3;4;5;6;7;2;3;4;4;4;2;4;9;5;3;3;3;2;4;5;4;4;3;5;5;4;5;3;2;4;3;4;3;5;1;3;6;2;4;3;2;8;3;3;2;2;2;2;6;6;4;4;6;3;3;4;4;2;4;5;3;3;	GO:0030055;GO:0031982;GO:0016020;GO:0031988;GO:0042995;GO:0043231;GO:0043232;GO:0005829;GO:0044424;GO:0044422;GO:0043229;GO:0043227;GO:0043226;GO:0005856;GO:0044433;GO:0030054;GO:0070161;GO:0097708;GO:0012506;GO:0044446;GO:0016023;GO:0044444;GO:0005737;GO:0031090;GO:0031410;GO:0043005;GO:0030659;GO:0005912;GO:0005911;GO:0044464;GO:0005623;GO:0005622;GO:0043228;GO:0030139;GO:0071944;GO:0045202;GO:…	cell-substrate junction;vesicle;membrane;membrane-bounded vesicle;cell projection;intracellular membrane-bounded organelle;intracellular non-membrane-bounded organelle;cytosol;intracellular part;organelle part;intracellular organelle;membrane-bounded organelle;organelle;cytoskeleton;cytoplasmic vesicle part;cell junction;anchoring junction;intracellular vesicle;vesicle membrane;intracellular orga…	3;4;2;5;3;4;4;5;3;2;3;3;2;5;4;2;3;4;4;3;5;4;4;3;5;4;5;4;3;2;2;3;3;6;3;2;4;5;3;3;1;				K12470	map04144;	Endocytosis;	IPR001452;	SH3 domain;	nucleus	Hs13994242	692	T	[T] Signal transduction mechanisms;
P62627	DLB1_MOUSE Dynein light chain oadblock-type 1 OS=Mus musculus OX=10090 GN=Dynlb1 PE=1 SV=3;	1.14747	1.05214	0.842795	1.56538	0.740743	0.807649	0.479176	1.38467	0.928368	0.85588	0.555313	1.64041	0.61357	0.0134088	0.59159	0.00421756	0.40895	0.00252911	0.69128	0.10462	0.96417	0.821057	GO:0007018;GO:0006928;GO:0044699;GO:0006810;GO:0008150;GO:0051234;GO:0051179;GO:0007017;GO:0044763;GO:0009987;	microtubule-based movement;movement of cell or subcellular component;single-organism process;transport;biological_process;establishment of localization;localization;microtubule-based process;single-organism cellular process;cellular process;	5;4;2;4;1;3;2;4;3;2;	GO:0099512;GO:0099513;GO:0043229;GO:0043228;GO:0030286;GO:0005874;GO:0043226;GO:0005737;GO:0005575;GO:0005813;GO:0016020;GO:0005815;GO:0044430;GO:0005875;GO:0005856;GO:0015630;GO:1902494;GO:0005868;GO:0043234;GO:0032991;GO:0043232;GO:0044464;GO:0005623;GO:0005622;GO:0044446;GO:0044424;GO:0044422;	supramolecular fiber;polymeric cytoskeletal fiber;intracellular organelle;non-membrane-bounded organelle;dynein complex;microtubule;organelle;cytoplasm;cellular_component;centrosome;membrane;microtubule organizing center;cytoskeletal part;microtubule associated complex;cytoskeleton;microtubule cytoskeleton;catalytic complex;cytoplasmic dynein complex;protein complex;macromolecular complex;intrace…	2;3;3;3;5;4;2;4;1;5;2;5;4;4;5;6;4;6;3;2;4;2;2;3;3;3;2;	GO:0016787;GO:0003674;GO:0003774;GO:0017111;GO:0003824;GO:0016818;GO:0016817;GO:0016462;	hydrolase activity;molecular_function;motor activity;nucleoside-triphosphatase activity;catalytic activity;hydrolase activity, acting on acid anhydrides, in phosphorus-containing anhydrides;hydrolase activity, acting on acid anhydrides;pyrophosphatase activity;	3;1;8;7;2;5;4;6;	K10419			IPR004942;IPR016561;	Roadblock/LAMTOR2 domain;Dynein light chain roadblock-type 1/2;	cytosol	Hs7661822	192	DN	[D] Cell cycle control, cell division, chromosome partitioning;[N] Cell motility;
Q8CC88	VWA8_MOUSE von Willeband facto A domain-containing potein 8 OS=Mus musculus OX=10090 GN=Vwa8 PE=1 SV=2	0.438472	0.631387	2.5365	0	0.124349	0.136517	5.1719	0	0.363532	0.779854	1.81749	0	nan	nan	nan	nan	nan	nan	6.15464	0.0625097	1.67081	0.392525				GO:0043226;GO:0043229;GO:0044424;GO:0043227;GO:0005739;GO:0005622;GO:0043231;GO:0044464;GO:0005623;GO:0005737;GO:0005575;GO:0044444;GO:0005576;	organelle;intracellular organelle;intracellular part;membrane-bounded organelle;mitochondrion;intracellular;intracellular membrane-bounded organelle;cell part;cell;cytoplasm;cellular_component;cytoplasmic part;extracellular region;	2;3;3;3;5;3;4;2;2;4;1;4;2;	GO:0035639;GO:0003674;GO:0005488;GO:0016887;GO:0000166;GO:1901363;GO:1901265;GO:0001882;GO:0043168;GO:0043167;GO:0001883;GO:0032549;GO:0017076;GO:0005524;GO:0016787;GO:0017111;GO:0036094;GO:0003824;GO:0016818;GO:0030554;GO:0097367;GO:0097159;GO:0016817;GO:0016462;GO:0032559;GO:0032555;GO:0032550;GO:0032553;	purine ribonucleoside triphosphate binding;molecular_function;binding;ATPase activity;nucleotide binding;heterocyclic compound binding;nucleoside phosphate binding;nucleoside binding;anion binding;ion binding;purine nucleoside binding;ribonucleoside binding;purine nucleotide binding;ATP binding;hydrolase activity;nucleoside-triphosphatase activity;small molecule binding;catalytic activity;hydrola…	5;1;2;8;4;3;4;4;4;3;5;5;5;6;3;7;3;2;5;6;3;3;4;6;6;5;6;4;	K24512			IPR003593;IPR002035;IPR027417;IPR011704;	AAA+ ATPase domain;von Willebrand factor, type A;P-loop containing nucleoside triphosphate hydrolase;ATPase, dynein-related, AAA domain;	cytosol	Hs22053093	2774	R	[R] General function prediction only;
Q9DC29	ABCB6_MOUSE ATP-binding cassette sub-family B membe 6, mitochondial OS=Mus musculus OX=10090 GN=Abcb6 PE=1 SV=1	0	0	0	0	0	0	0	0	12	0	0	0	nan	nan	nan	nan	nan	nan	nan	nan	nan	nan	GO:0006778;GO:0006779;GO:0060322;GO:1901362;GO:1901360;GO:0048513;GO:0046483;GO:1901678;GO:1901564;GO:1901566;GO:0019438;GO:0044707;GO:0006807;GO:1901576;GO:0051186;GO:0051181;GO:0051188;GO:0033014;GO:0033013;GO:0018130;GO:0006810;GO:0008150;GO:0008152;GO:0051234;GO:0044271;GO:0007420;GO:0009058;GO:0044249;GO:0034641;GO:0044699;GO:0007417;GO:0032502;GO:0032501;GO:0009987;GO:0006725;GO:0015886;GO:…	porphyrin-containing compound metabolic process;porphyrin-containing compound biosynthetic process;head development;organic cyclic compound biosynthetic process;organic cyclic compound metabolic process;animal organ development;heterocycle metabolic process;iron coordination entity transport;organonitrogen compound metabolic process;organonitrogen compound biosynthetic process;aromatic compound b…	5;6;4;5;4;4;4;5;4;5;5;3;3;4;4;5;5;6;5;5;4;1;2;3;5;4;3;4;4;2;5;2;2;2;4;6;4;4;5;3;5;5;3;4;2;3;5;3;3;	GO:0005783;GO:0098573;GO:0044432;GO:0005773;GO:0016021;GO:0016020;GO:0044437;GO:0005794;GO:0098588;GO:0031967;GO:0031966;GO:0043230;GO:0031975;GO:0043231;GO:0042175;GO:0044429;GO:0044424;GO:0044421;GO:0044422;GO:0043229;GO:0043227;GO:0043226;GO:0044431;GO:0031224;GO:0010008;GO:0012505;GO:0044425;GO:0031982;GO:0044446;GO:0044444;GO:0044440;GO:0031306;GO:0031301;GO:0031300;GO:0005774;GO:0005737;GO:…	endoplasmic reticulum;intrinsic component of mitochondrial membrane;endoplasmic reticulum part;vacuole;integral component of membrane;membrane;vacuolar part;Golgi apparatus;bounding membrane of organelle;organelle envelope;mitochondrial membrane;extracellular organelle;envelope;intracellular membrane-bounded organelle;nuclear outer membrane-endoplasmic reticulum membrane network;mitochondrial par…	4;4;4;5;4;2;4;4;4;4;4;3;3;4;3;4;3;2;2;3;3;2;4;3;5;3;2;4;3;4;5;5;4;3;4;4;3;3;5;3;2;3;2;3;5;5;5;4;3;5;4;3;6;3;3;1;2;4;	GO:1901363;GO:0015232;GO:0000166;GO:0016818;GO:0097367;GO:0016817;GO:0003674;GO:0005488;GO:0016887;GO:1901265;GO:0042626;GO:0042623;GO:0015399;GO:0032549;GO:0017076;GO:0022804;GO:0016787;GO:0020037;GO:0003824;GO:0036094;GO:0046906;GO:0097159;GO:0043492;GO:0015405;GO:0016462;GO:0032559;GO:0032555;GO:0032550;GO:0032553;GO:0035639;GO:0016820;GO:0043167;GO:0005215;GO:0015562;GO:0030554;GO:0001883;GO:…	heterocyclic compound binding;heme transporter activity;nucleotide binding;hydrolase activity, acting on acid anhydrides, in phosphorus-containing anhydrides;carbohydrate derivative binding;hydrolase activity, acting on acid anhydrides;molecular_function;binding;ATPase activity;nucleoside phosphate binding;ATPase activity, coupled to transmembrane movement of substances;ATPase activity, coupled;p…	3;4;4;5;3;4;1;2;8;4;6;9;5;5;5;4;3;5;2;3;4;3;10;6;6;6;5;6;4;5;5;3;2;4;6;5;4;6;3;5;7;4;3;	K05661	map02010;	ABC transporters;	IPR017871;IPR003593;IPR003439;IPR011527;IPR032410;IPR027417;	ABC transporter, conserved site;AAA+ ATPase domain;ABC transporter-like;ABC transporter type 1, transmembrane domain;Mitochondrial ABC-transporter, N-terminal five TM domain;P-loop containing nucleoside triphosphate hydrolase;	plasma membrane	Hs9955963	1489	P	[P] Inorganic ion transport and metabolism;
A0A5F8MPB5	A0A5F8MPB5_MOUSE Integin alpha-6 OS=Mus musculus OX=10090 GN=Itga6 PE=4 SV=1;	0.822255	0.939403	1.17352	0	0.826559	1.4721	1.2103	0.821394	1.05637	1.24233	1.99623	0.439549	1.43024	0.216565	1.9318	0.0958621	2.31575	0.113555	1.19876	0.477837	1.35068	0.140812	GO:2001234;GO:2001236;GO:2001237;GO:0019220;GO:0080090;GO:0019222;GO:2001233;GO:0048585;GO:0007596;GO:0048583;GO:0051173;GO:0007160;GO:0007165;GO:0007166;GO:0007599;GO:0071840;GO:0051716;GO:0010604;GO:0009968;GO:0045785;GO:0009966;GO:0048869;GO:0009611;GO:0048513;GO:0044093;GO:0048518;GO:0048519;GO:0031589;GO:0060255;GO:0060548;GO:0031581;GO:0031668;GO:0010628;GO:2001141;GO:0010467;GO:0042325;GO:…	negative regulation of apoptotic signaling pathway;regulation of extrinsic apoptotic signaling pathway;negative regulation of extrinsic apoptotic signaling pathway;regulation of phosphate metabolic process;regulation of primary metabolic process;regulation of metabolic process;regulation of apoptotic signaling pathway;negative regulation of response to stimulus;blood coagulation;regulation of res…	5;6;6;6;4;3;5;3;5;3;4;5;4;5;5;2;3;4;4;4;4;4;4;4;4;2;2;4;4;4;7;4;5;6;5;7;3;7;4;3;3;3;5;2;5;5;4;4;3;4;5;4;4;3;6;2;7;4;3;7;6;4;3;2;6;7;3;3;3;5;5;4;4;4;4;4;5;3;5;3;4;1;2;5;5;5;3;6;5;2;6;5;7;6;6;5;6;4;5;5;3;4;6;2;4;5;3;4;6;2;4;5;2;2;5;2;4;5;5;2;4;7;7;5;5;5;5;5;4;6;3;7;4;4;6;4;7;4;4;5;4;5;4;4;4;6;5;5;3;4;6;4;4;4;6;6;6;3;5;6;4;4;5;5;5;5;4;5;4;6;5;6;5;3;5;3;4;3;4;4;2;2;3;6;4;3;5;5;3;3;5;3;4;4;3;3;	GO:0031224;GO:0030056;GO:0030055;GO:0016021;GO:0016020;GO:0005576;GO:0043234;GO:0043235;GO:0098589;GO:0044425;GO:0044420;GO:0044421;GO:0009897;GO:0005924;GO:0005925;GO:0031226;GO:0030054;GO:0070161;GO:0008305;GO:0098636;GO:0098590;GO:0031012;GO:0045178;GO:0009925;GO:0044459;GO:0009986;GO:0016323;GO:0005912;GO:0032991;GO:0044464;GO:0005623;GO:0071944;GO:0098552;GO:0098797;GO:0098805;GO:0098802;GO:…	intrinsic component of membrane;hemidesmosome;cell-substrate junction;integral component of membrane;membrane;extracellular region;protein complex;receptor complex;membrane region;membrane part;extracellular matrix component;extracellular region part;external side of plasma membrane;cell-substrate adherens junction;focal adhesion;intrinsic component of plasma membrane;cell junction;anchoring junc…	3;4;3;4;2;2;3;4;3;2;2;2;4;4;5;4;2;3;5;4;4;2;3;4;3;3;4;4;2;2;2;3;3;4;3;4;4;3;3;1;3;3;	GO:0046872;GO:0003674;GO:0005488;GO:0043169;GO:0043167;	metal ion binding;molecular_function;binding;cation binding;ion binding;	5;1;2;4;3;	K06485	map04151;map04510;map04512;map04514;map04640;map04810;map05145;map05200;map05222;map05410;map05412;map05414;	PI3K-Akt signaling pathway;Focal adhesion;ECM-receptor interaction;Cell adhesion molecules (CAMs);Hematopoietic cell lineage;Regulation of actin cytoskeleton;Toxoplasmosis;Pathways in cancer;Small cell lung cancer;Hypertrophic cardiomyopathy (HCM);Arrhythmogenic right ventricular cardiomyopathy (ARVC);Dilated cardiomyopathy;	IPR000413;IPR013649;IPR013519;IPR018184;IPR032695;	Integrin alpha chain;Integrin alpha-2;Integrin alpha beta-propellor;Integrin alpha chain, C-terminal cytoplasmic region, conserved site;Integrin domain;	peroxisome	Hs4557675	2019	W	[W] Extracellular structures;
A0A5F8MPB9	A0A5F8MPB9_MOUSE adixin OS=Mus musculus OX=10090 GN=dx PE=4 SV=1;	1.19363	0.948123	0	3.00999	0.510943	1.43168	0	1.31871	0.823198	2.76373	0	0	0.3893	0.147099	0.79216	0.665801	nan	nan	nan	nan	2.03481	0.205671	GO:0051049;GO:0008064;GO:0051716;GO:0003158;GO:0051494;GO:0051493;GO:0030855;GO:0008361;GO:0008360;GO:0097178;GO:0019538;GO:0010639;GO:0009896;GO:0009894;GO:0009893;GO:1903391;GO:1903392;GO:0050789;GO:0000902;GO:0098602;GO:1903649;GO:0098609;GO:0032956;GO:0044802;GO:0051129;GO:0051128;GO:1903827;GO:0042176;GO:1901990;GO:1901992;GO:0043244;GO:0043241;GO:1903829;GO:0043242;GO:0045176;GO:1900027;GO:…	regulation of transport;regulation of actin polymerization or depolymerization;cellular response to stimulus;endothelium development;negative regulation of cytoskeleton organization;regulation of cytoskeleton organization;epithelial cell differentiation;regulation of cell size;regulation of cell shape;ruffle assembly;protein metabolic process;negative regulation of organelle organization;positive…	4;6;3;6;6;6;6;5;4;6;4;5;4;4;3;5;5;2;5;3;6;4;5;4;4;4;5;5;6;6;5;6;3;5;6;5;5;5;6;4;4;5;6;5;5;4;6;7;5;5;5;5;5;3;4;3;2;4;3;3;3;3;5;4;6;6;7;4;6;4;4;4;3;5;3;7;4;5;5;5;4;4;4;5;3;4;4;3;3;5;2;4;4;5;5;4;6;2;4;5;5;2;4;6;6;4;4;6;4;6;7;5;6;4;3;7;6;6;4;3;8;3;3;4;3;5;4;4;4;2;4;2;2;6;4;5;6;7;7;6;5;5;9;4;5;4;4;4;3;4;5;5;4;4;4;5;4;4;5;5;5;6;8;2;5;5;4;5;3;6;7;5;6;7;7;7;4;3;5;5;5;4;6;5;3;5;3;3;5;4;5;4;5;4;4;4;7;4;5;6…	GO:0043209;GO:0044424;GO:0044425;GO:0044421;GO:0044422;GO:0030175;GO:0030054;GO:0070161;GO:0031252;GO:0045177;GO:0016324;GO:0005912;GO:0044464;GO:0071944;GO:0001726;GO:0005615;GO:0070062;GO:0016020;GO:0098589;GO:0042995;GO:0043230;GO:0043232;GO:0005924;GO:0005925;GO:0044430;GO:0019898;GO:0043228;GO:0097610;GO:0030027;GO:0030055;GO:0032153;GO:0032155;GO:0032154;GO:0098858;GO:0098590;GO:0043229;GO:…	myelin sheath;intracellular part;membrane part;extracellular region part;organelle part;filopodium;cell junction;anchoring junction;cell leading edge;apical part of cell;apical plasma membrane;adherens junction;cell part;cell periphery;ruffle;extracellular space;extracellular exosome;membrane;membrane region;cell projection;extracellular organelle;intracellular non-membrane-bounded organelle;cell…	3;3;2;2;2;5;2;3;3;3;4;4;2;3;4;3;4;2;3;3;3;4;4;5;4;3;3;3;4;3;3;3;4;4;4;3;3;2;5;4;3;4;5;4;3;3;6;5;4;4;3;6;5;5;3;2;3;1;3;3;3;3;2;	GO:0005488;GO:0003779;GO:0019904;GO:0051117;GO:0046983;GO:0019899;GO:0044822;GO:0005515;GO:1901363;GO:0003674;GO:0003676;GO:0008092;GO:0097159;GO:0042802;GO:0042803;GO:0003723;	binding;actin binding;protein domain specific binding;ATPase binding;protein dimerization activity;enzyme binding;poly(A) RNA binding;protein binding;heterocyclic compound binding;molecular_function;nucleic acid binding;cytoskeletal protein binding;organic cyclic compound binding;identical protein binding;protein homodimerization activity;RNA binding;	2;5;4;5;4;4;6;3;3;1;4;4;3;4;5;5;	K05762	map04810;map05205;map05206;	Regulation of actin cytoskeleton;Proteoglycans in cancer;MicroRNAs in cancer;	IPR019749;IPR019748;IPR011259;IPR029071;IPR018980;IPR000798;IPR014352;IPR019747;IPR018979;IPR008954;IPR011993;IPR011174;IPR000299;	Band 4.1 domain;FERM central domain;Ezrin/radixin/moesin, C-terminal;Ubiquitin-related domain;FERM, C-terminal PH-like domain;Ezrin/radixin/moesin-like;FERM/acyl-CoA-binding protein, 3-helical bundle;FERM conserved site;FERM, N-terminal;Moesin tail domain;PH domain-like;Ezrin/radixin/moesin;FERM domain;	cytosol	Hs4506467	1172	R	[R] General function prediction only;
Q8K019	BCLF1_MOUSE Bcl-2-associated tansciption facto 1 OS=Mus musculus OX=10090 GN=Bclaf1 PE=1 SV=2;	0.991706	0.90685	0.835721	0.77137	1.05945	1.03211	1.03822	0.890457	1.25122	1.08056	1.00577	1.13658	1.18009	0.274169	1.07901	0.570256	1.02905	0.838369	0.9537	0.59748	0.91435	0.369721	GO:2001235;GO:0080090;GO:0019222;GO:2001233;GO:0048584;GO:0048583;GO:0007165;GO:1901362;GO:1901360;GO:0065003;GO:0051716;GO:0010605;GO:0010604;GO:0009966;GO:0009967;GO:0010467;GO:0048518;GO:0048519;GO:0060255;GO:2001141;GO:2001020;GO:2001022;GO:0046483;GO:0044700;GO:0010468;GO:0033554;GO:0019438;GO:0022607;GO:0009892;GO:0009893;GO:0009890;GO:0009891;GO:0051254;GO:0006807;GO:0010628;GO:0035556;GO:…	positive regulation of apoptotic signaling pathway;regulation of primary metabolic process;regulation of metabolic process;regulation of apoptotic signaling pathway;positive regulation of response to stimulus;regulation of response to stimulus;signal transduction;organic cyclic compound biosynthetic process;organic cyclic compound metabolic process;macromolecular complex assembly;cellular respons…	5;4;3;5;3;3;4;5;4;5;3;4;4;4;4;5;2;2;4;6;5;4;4;3;5;4;5;4;3;3;4;4;5;3;5;5;6;7;4;4;3;2;2;5;4;5;4;3;5;3;1;2;5;5;4;5;5;5;2;4;6;5;5;6;7;5;6;4;4;3;4;4;2;5;3;4;4;2;4;4;6;6;7;5;2;4;7;7;5;6;6;5;5;5;4;6;4;5;5;5;4;4;4;6;5;4;4;4;5;3;6;6;2;6;3;5;5;5;5;5;5;5;4;6;6;3;5;3;4;4;4;4;5;3;3;3;3;3;3;	GO:0031974;GO:0031981;GO:0043231;GO:0043232;GO:0043233;GO:0044428;GO:0044424;GO:0044422;GO:0043229;GO:0005622;GO:0043226;GO:0016607;GO:0016604;GO:0005654;GO:0044446;GO:0005737;GO:0005730;GO:0005634;GO:0044451;GO:0044464;GO:0005623;GO:0043228;GO:0043227;GO:0005575;GO:0070013;	membrane-enclosed lumen;nuclear lumen;intracellular membrane-bounded organelle;intracellular non-membrane-bounded organelle;organelle lumen;nuclear part;intracellular part;organelle part;intracellular organelle;intracellular;organelle;nuclear speck;nuclear body;nucleoplasm;intracellular organelle part;cytoplasm;nucleolus;nucleus;nucleoplasm part;cell part;cell;non-membrane-bounded organelle;membr…	2;5;4;4;3;4;3;2;3;3;2;7;6;5;3;4;5;5;5;2;2;3;3;1;4;	GO:1901363;GO:0005488;GO:0003676;GO:0003677;GO:0097159;GO:0044822;GO:0003723;GO:0003674;	heterocyclic compound binding;binding;nucleic acid binding;DNA binding;organic cyclic compound binding;poly(A) RNA binding;RNA binding;molecular_function;	3;2;4;5;3;6;5;1;	K13087			IPR029199;IPR026668;	THRAP3/BCLAF1 family;Bcl-2-associated transcription factor 1;	nucleus
Q9JIG8	PAF2_MOUSE PA1 family potein 2 OS=Mus musculus OX=10090 GN=Paf2 PE=1 SV=1	0.720191	0.804752	2.2014	0.365861	1.66082	0.15683	1.73298	0	1.2347	0.800566	2.32189	0	3.29425	nan	1.60548	nan	5.70004	nan	3.55037	0.00591325	0.48736	0.149439	GO:0008104;GO:0071702;GO:0033036;GO:0006810;GO:0045184;GO:0008150;GO:0051234;GO:0051179;GO:0015031;	protein localization;organic substance transport;macromolecule localization;transport;establishment of protein localization;biological_process;establishment of localization;localization;protein transport;	4;5;3;4;4;1;3;2;5;	GO:0043229;GO:0043227;GO:0043226;GO:0031224;GO:0010008;GO:0005737;GO:0044446;GO:0031090;GO:0005773;GO:0098805;GO:0016020;GO:0005774;GO:0044437;GO:0098588;GO:0044424;GO:0012505;GO:0043231;GO:0044464;GO:0005623;GO:0005622;GO:0005575;GO:0044444;GO:0044440;GO:0044425;GO:0005768;GO:0016021;GO:0044422;	intracellular organelle;membrane-bounded organelle;organelle;intrinsic component of membrane;endosome membrane;cytoplasm;intracellular organelle part;organelle membrane;vacuole;whole membrane;membrane;vacuolar membrane;vacuolar part;bounding membrane of organelle;intracellular part;endomembrane system;intracellular membrane-bounded organelle;cell part;cell;intracellular;cellular_component;cytopla…	3;3;2;3;5;4;3;3;5;3;2;4;4;4;3;3;4;2;2;3;1;4;5;2;4;4;2;				K20392			IPR004895;	Prenylated rab acceptor PRA1;	plasma membrane	Hs6005794	286	ET	[E] Amino acid transport and metabolism;[T] Signal transduction mechanisms;
Q8CJF7	ELYS_MOUSE Potein ELYS OS=Mus musculus OX=10090 GN=Ahctf1 PE=1 SV=1	1.48305	2.07086	3.73872	0	0	0	0	2.13569	0	0	2.57168	0	0.69441	nan	0.96964	nan	1.47737	nan	1.52362	nan	1.39635	nan	GO:0008104;GO:0080090;GO:0019222;GO:1901362;GO:0071840;GO:0048513;GO:0033036;GO:0000910;GO:0060255;GO:0051292;GO:0045184;GO:2001141;GO:0046483;GO:0002376;GO:0019438;GO:0022607;GO:0006807;GO:0007067;GO:0043170;GO:0097659;GO:1901576;GO:0044260;GO:0016043;GO:0065003;GO:0065007;GO:0007049;GO:0018130;GO:0006810;GO:0009889;GO:0050794;GO:0008150;GO:0008152;GO:0048731;GO:0034654;GO:0051236;GO:0051234;GO:…	protein localization;regulation of primary metabolic process;regulation of metabolic process;organic cyclic compound biosynthetic process;cellular component organization or biogenesis;animal organ development;macromolecule localization;cytokinesis;regulation of macromolecule metabolic process;nuclear pore complex assembly;establishment of protein localization;regulation of RNA biosynthetic proces…	4;4;3;5;2;4;3;5;4;7;4;6;4;2;5;4;3;5;4;7;4;4;3;5;2;4;5;4;4;3;1;2;4;5;4;3;5;5;5;7;6;5;6;6;6;4;4;4;5;2;4;6;6;3;2;2;3;2;4;7;3;5;4;5;4;5;5;4;6;4;4;5;5;4;6;2;5;3;5;5;4;4;5;5;5;5;3;3;5;3;4;6;2;4;5;6;3;3;6;4;3;5;5;	GO:0031974;GO:0031975;GO:0005654;GO:0031982;GO:0031981;GO:0016020;GO:0031965;GO:0031967;GO:0000793;GO:0043234;GO:0043230;GO:0043231;GO:0043232;GO:0043233;GO:0044428;GO:0044424;GO:0044427;GO:0044421;GO:0044422;GO:0043229;GO:0043227;GO:0043226;GO:0016363;GO:0034399;GO:0012505;GO:0098687;GO:0031090;GO:0031080;GO:0005643;GO:0044446;GO:0005737;GO:0005634;GO:0005635;GO:0000775;GO:0044464;GO:0005623;GO:…	membrane-enclosed lumen;envelope;nucleoplasm;vesicle;nuclear lumen;membrane;nuclear membrane;organelle envelope;condensed chromosome;protein complex;extracellular organelle;intracellular membrane-bounded organelle;intracellular non-membrane-bounded organelle;organelle lumen;nuclear part;intracellular part;chromosomal part;extracellular region part;organelle part;intracellular organelle;membrane-b…	2;3;5;4;5;2;4;4;6;3;3;4;4;3;4;3;4;2;2;3;3;2;5;5;3;5;3;4;5;3;4;5;4;6;2;2;3;3;3;4;2;5;7;3;4;5;2;1;4;	GO:0001071;GO:1901363;GO:0003674;GO:0005488;GO:0003676;GO:0003677;GO:0097159;GO:0003700;	nucleic acid binding transcription factor activity;heterocyclic compound binding;molecular_function;binding;nucleic acid binding;DNA binding;organic cyclic compound binding;transcription factor activity, sequence-specific DNA binding;	2;3;1;2;4;5;3;3;	K25129			IPR032040;IPR025151;IPR011990;IPR015943;	ELYS, beta-propeller domain;ELYS-like domain;Tetratricopeptide-like helical domain;WD40/YVTN repeat-like-containing domain;	cytosol
Q9JIG7	CCD22_MOUSE Coiled-coil domain-containing potein 22 OS=Mus musculus OX=10090 GN=Ccdc22 PE=1 SV=1	1.54941	2.04768	0.422482	0	1.58966	0.792983	0.850317	1.12565	1.19946	0.591317	0.685358	1.14568	1.27342	0.14784	1.00734	0.989587	0.57475	0.0576883	0.57056	0.357002	0.79105	0.556964	GO:0090087;GO:0033157;GO:0051169;GO:0008104;GO:0080090;GO:0019222;GO:0051049;GO:0048585;GO:0048584;GO:0048583;GO:0055070;GO:0007165;GO:0055076;GO:0098771;GO:0072594;GO:0051651;GO:0051716;GO:0010604;GO:0009968;GO:0071704;GO:0009966;GO:0009967;GO:0070647;GO:0032446;GO:1904590;GO:0048518;GO:0048519;GO:0033036;GO:0032386;GO:0043122;GO:0043123;GO:0019725;GO:0032387;GO:0051051;GO:0060255;GO:0006606;GO:…	regulation of peptide transport;regulation of intracellular protein transport;nuclear transport;protein localization;regulation of primary metabolic process;regulation of metabolic process;regulation of transport;negative regulation of response to stimulus;positive regulation of response to stimulus;regulation of response to stimulus;copper ion homeostasis;signal transduction;transition metal ion…	5;6;6;4;4;3;4;3;3;3;10;4;9;7;5;4;3;4;4;3;4;4;7;8;5;2;2;3;5;6;6;4;4;3;4;5;6;4;4;6;5;7;6;7;5;3;5;4;6;5;9;4;4;3;4;5;6;6;5;2;5;4;5;9;4;6;2;3;5;6;4;3;6;5;5;1;2;5;5;5;3;3;8;6;5;2;6;8;5;8;7;6;6;6;6;8;4;3;5;2;4;7;3;4;4;2;4;5;5;7;5;5;5;7;7;5;8;6;8;5;3;4;10;3;7;7;5;7;2;7;6;6;7;6;5;5;3;6;5;6;4;3;6;6;7;5;4;4;4;6;5;5;4;6;5;8;5;8;9;5;6;5;6;6;8;5;4;7;6;7;4;3;4;4;3;2;3;3;3;7;6;6;3;4;5;5;4;3;3;	GO:0043231;GO:0044424;GO:0044464;GO:0043229;GO:0005773;GO:0005622;GO:0043227;GO:0012505;GO:0044444;GO:0005737;GO:0005623;GO:0005575;GO:0043226;GO:0005768;	intracellular membrane-bounded organelle;intracellular part;cell part;intracellular organelle;vacuole;intracellular;membrane-bounded organelle;endomembrane system;cytoplasmic part;cytoplasm;cell;cellular_component;organelle;endosome;	4;3;2;3;5;3;3;3;4;4;2;1;2;4;	GO:0003674;GO:0005488;GO:0097602;GO:0005515;	molecular_function;binding;cullin family protein binding;protein binding;	1;2;4;3;	K23343			IPR008530;	Coiled-coil domain-containing protein 22;	cytosol	Hs7661844	1098	S	[S] Function unknown;
P97930	KTHY_MOUSE Thymidylate kinase OS=Mus musculus OX=10090 GN=Dtymk PE=1 SV=2;	0.353421	1.12093	1.94295	0.964672	0.820629	0	1.19889	1.02018	0.877045	1.27389	1.87231	0.555077	0.80754	0.502685	1.4143	0.174179	1.97413	0.0416365	1.39583	0.22534	1.75137	0.103336	GO:0009211;GO:0009212;GO:0009219;GO:0009165;GO:0044281;GO:1901362;GO:1901360;GO:0044710;GO:0044711;GO:0048869;GO:0070848;GO:0009197;GO:0009196;GO:0009202;GO:0009200;GO:0010038;GO:0006233;GO:0010035;GO:0010033;GO:0046483;GO:1901564;GO:1901566;GO:0019637;GO:0019438;GO:0042692;GO:0009148;GO:0009141;GO:0009142;GO:0009147;GO:0006807;GO:1901576;GO:0014070;GO:0018130;GO:0009719;GO:0006221;GO:0051716;GO:…	pyrimidine deoxyribonucleoside triphosphate metabolic process;pyrimidine deoxyribonucleoside triphosphate biosynthetic process;pyrimidine deoxyribonucleotide metabolic process;nucleotide biosynthetic process;small molecule metabolic process;organic cyclic compound biosynthetic process;organic cyclic compound metabolic process;single-organism metabolic process;single-organism biosynthetic process;…	8;8;7;6;4;5;4;3;4;4;5;8;8;7;7;5;9;4;4;4;4;5;4;5;5;7;6;6;7;3;4;5;5;3;7;3;6;5;7;2;5;5;5;2;5;1;5;6;5;4;4;4;4;6;2;6;4;6;7;2;2;4;7;7;8;8;6;6;4;9;6;5;4;4;3;5;7;7;6;6;5;5;3;5;6;8;3;3;6;6;3;7;3;3;6;3;5;5;4;	GO:0031970;GO:0031974;GO:0031975;GO:0005737;GO:0031967;GO:0005759;GO:0043231;GO:0043233;GO:0044429;GO:0044422;GO:0043229;GO:0043227;GO:0043226;GO:0044464;GO:0044446;GO:0044444;GO:0005739;GO:0005623;GO:0005622;GO:0005740;GO:0044424;GO:0005758;GO:0005575;GO:0070013;	organelle envelope lumen;membrane-enclosed lumen;envelope;cytoplasm;organelle envelope;mitochondrial matrix;intracellular membrane-bounded organelle;organelle lumen;mitochondrial part;organelle part;intracellular organelle;membrane-bounded organelle;organelle;cell part;intracellular organelle part;cytoplasmic part;mitochondrion;cell;intracellular;mitochondrial envelope;intracellular part;mitochon…	3;2;3;4;4;5;4;3;4;2;3;3;2;2;3;4;5;2;3;5;3;4;1;4;	GO:0004798;GO:1901363;GO:0000166;GO:0016740;GO:0097367;GO:0003674;GO:0005488;GO:1901265;GO:0032549;GO:0017076;GO:0005524;GO:0016301;GO:0003824;GO:0036094;GO:0016772;GO:0016776;GO:0032559;GO:0032555;GO:0032550;GO:0032553;GO:0035639;GO:0043168;GO:0043167;GO:0030554;GO:0050145;GO:0097159;GO:0019201;GO:0019205;GO:0001883;GO:0001882;	thymidylate kinase activity;heterocyclic compound binding;nucleotide binding;transferase activity;carbohydrate derivative binding;molecular_function;binding;nucleoside phosphate binding;ribonucleoside binding;purine nucleotide binding;ATP binding;kinase activity;catalytic activity;small molecule binding;transferase activity, transferring phosphorus-containing groups;phosphotransferase activity, p…	6;3;4;3;3;1;2;4;5;5;6;5;2;3;4;5;6;5;6;4;5;4;3;6;6;3;7;6;5;4;	K00943	map00240;map01100;	Pyrimidine metabolism;Metabolic pathways;	IPR018094;IPR018095;IPR027417;	Thymidylate kinase;Thymidylate kinase, conserved site;P-loop containing nucleoside triphosphate hydrolase;	mitochondria	Hs22042064	363	F	[F] Nucleotide transport and metabolism;
Q6NV52	Q6NV52_MOUSE Tansfoming acidic coiled-coil-containing potein 3 OS=Mus musculus OX=10090 GN=Tacc3 PE=1 SV=1;	0	0.832479	0	0	0	0	0.384143	5.90777	0	0	0	4.87561	nan	nan	0.1544	nan	0.07125	nan	0.46144	nan	nan	nan	GO:0033157;GO:0051169;GO:0008104;GO:0051049;GO:0032386;GO:0032387;GO:0060322;GO:0051651;GO:0071840;GO:0070727;GO:0048869;GO:1904590;GO:0048513;GO:0048519;GO:0033036;GO:0051051;GO:0006606;GO:0006605;GO:0045184;GO:0045185;GO:0022027;GO:0042994;GO:0042992;GO:0042990;GO:0042991;GO:0065008;GO:0044707;GO:0002376;GO:0021846;GO:0021537;GO:1903650;GO:0051220;GO:1904589;GO:0051223;GO:0051224;GO:0050789;GO:…	regulation of intracellular protein transport;nuclear transport;protein localization;regulation of transport;regulation of intracellular transport;negative regulation of intracellular transport;head development;maintenance of location in cell;cellular component organization or biogenesis;cellular macromolecule localization;cellular developmental process;negative regulation of protein import;anima…	6;6;4;4;5;4;4;4;2;4;4;5;4;2;3;3;5;6;4;4;6;7;6;7;6;3;3;2;5;4;5;6;6;5;4;2;6;3;2;4;4;5;6;4;3;5;3;1;4;6;3;3;5;3;4;6;4;5;4;5;2;4;7;6;8;5;5;5;7;4;3;4;2;5;6;3;4;2;2;5;3;5;2;4;5;3;6;3;6;5;7;4;4;4;4;5;6;4;5;4;5;4;7;6;3;5;3;4;5;6;2;4;3;4;3;4;5;5;4;3;4;4;5;5;4;3;	GO:0005815;GO:0043232;GO:0044424;GO:0044422;GO:0043229;GO:0043228;GO:0005856;GO:0044430;GO:0044446;GO:0005737;GO:0044464;GO:0005623;GO:0005622;GO:0005813;GO:0043226;GO:0015630;GO:0005575;	microtubule organizing center;intracellular non-membrane-bounded organelle;intracellular part;organelle part;intracellular organelle;non-membrane-bounded organelle;cytoskeleton;cytoskeletal part;intracellular organelle part;cytoplasm;cell part;cell;intracellular;centrosome;organelle;microtubule cytoskeleton;cellular_component;	5;4;3;2;3;3;5;4;3;4;2;2;3;5;2;6;1;	GO:0019904;GO:0003674;GO:0005488;GO:0005515;	protein domain specific binding;molecular_function;binding;protein binding;	4;1;2;3;	K14283	map03013;	RNA transport;	IPR007707;	Transforming acidic coiled-coil-containing protein, C-terminal;	cytosol	Hs5454102	406	R	[R] General function prediction only;
Q0KL02	TIO_MOUSE Tiple functional domain potein OS=Mus musculus OX=10090 GN=Tio PE=1 SV=3;	3.00267	0	0	1.41541	0	0	3.19614	0	1.45807	0	0	2.92771	1.02708	0.961554	nan	nan	1.47182	nan	nan	nan	nan	nan	GO:0051056;GO:0035023;GO:0050789;GO:1902531;GO:0023051;GO:0035556;GO:0051716;GO:0010646;GO:0009966;GO:0065007;GO:0046578;GO:0044763;GO:0009987;GO:0048583;GO:0050794;GO:0008150;GO:0007266;GO:0007265;GO:0007264;GO:0044700;GO:0044699;GO:0050896;GO:0007154;GO:0023052;GO:0007165;	regulation of small GTPase mediated signal transduction;regulation of Rho protein signal transduction;regulation of biological process;regulation of intracellular signal transduction;regulation of signaling;intracellular signal transduction;cellular response to stimulus;regulation of cell communication;regulation of signal transduction;biological regulation;regulation of Ras protein signal transd…	6;8;2;5;3;5;3;4;4;2;7;3;2;3;3;1;8;7;6;3;2;2;4;2;4;	GO:0005737;GO:0044464;GO:0005623;GO:0005622;GO:0005575;GO:0044424;	cytoplasm;cell part;cell;intracellular;cellular_component;intracellular part;	4;2;2;3;1;3;	GO:0005089;GO:0005088;GO:0035639;GO:0005085;GO:0003674;GO:0005488;GO:0098772;GO:1901363;GO:1901265;GO:0001882;GO:0032549;GO:0043167;GO:0004674;GO:0016740;GO:0001883;GO:0004672;GO:0017076;GO:0005524;GO:0043168;GO:0000166;GO:0016301;GO:0036094;GO:0003824;GO:0032555;GO:0030554;GO:0016773;GO:0016772;GO:0097367;GO:0032559;GO:0097159;GO:0032550;GO:0032553;	Rho guanyl-nucleotide exchange factor activity;Ras guanyl-nucleotide exchange factor activity;purine ribonucleoside triphosphate binding;guanyl-nucleotide exchange factor activity;molecular_function;binding;molecular function regulator;heterocyclic compound binding;nucleoside phosphate binding;nucleoside binding;ribonucleoside binding;ion binding;protein serine/threonine kinase activity;transfera…	5;4;5;3;1;2;2;3;4;4;5;3;7;3;5;6;5;6;4;4;5;3;2;5;6;5;4;3;6;3;6;4;	K08810			IPR002017;IPR007110;IPR013783;IPR018159;IPR003598;IPR000219;IPR001251;IPR000719;IPR008271;IPR028570;IPR001452;IPR001849;IPR011993;IPR011009;IPR003599;IPR013098;	Spectrin repeat;Immunoglobulin-like domain;Immunoglobulin-like fold;Spectrin/alpha-actinin;Immunoglobulin subtype 2;Dbl homology (DH) domain;CRAL-TRIO lipid binding domain;Protein kinase domain;Serine/threonine-protein kinase, active site;Triple functional domain protein;SH3 domain;Pleckstrin homology domain;PH domain-like;Protein kinase-like domain;Immunoglobulin subtype;Immunoglobulin I-set;	nucleus	Hs6005922_1	4475	T	[T] Signal transduction mechanisms;
O88986	KBL_MOUSE 2-amino-3-ketobutyate coenzyme A ligase, mitochondial OS=Mus musculus OX=10090 GN=Gcat PE=1 SV=2;	0	1.17883	1.46105	0	0	0	0.608232	0	7.78593	0.96597	0	0	nan	nan	nan	nan	nan	nan	0.96479	0.93936	0.13774	nan	GO:0019752;GO:0009063;GO:0006807;GO:0044281;GO:0044282;GO:0019518;GO:0009069;GO:0009068;GO:0044699;GO:0006567;GO:0006566;GO:0044710;GO:0006544;GO:0006520;GO:0071704;GO:1901605;GO:1901606;GO:0044712;GO:0044238;GO:0009987;GO:1901575;GO:0009058;GO:0008150;GO:0008152;GO:0043436;GO:0009056;GO:0044248;GO:1901564;GO:1901565;GO:0006082;GO:0046395;GO:0016054;GO:0044237;GO:0044763;GO:0009066;	carboxylic acid metabolic process;cellular amino acid catabolic process;nitrogen compound metabolic process;small molecule metabolic process;small molecule catabolic process;L-threonine catabolic process to glycine;serine family amino acid metabolic process;aspartate family amino acid catabolic process;single-organism process;threonine catabolic process;threonine metabolic process;single-organism…	6;5;3;4;5;8;6;7;2;8;7;3;7;4;3;5;6;4;3;2;4;3;1;2;5;3;4;4;5;4;6;5;3;3;6;	GO:0044446;GO:0016020;GO:0044444;GO:0044429;GO:0005740;GO:0031975;GO:0043229;GO:0043227;GO:0043226;GO:0005623;GO:0031981;GO:0005743;GO:0019866;GO:0005634;GO:0005739;GO:0005654;GO:0005622;GO:0031967;GO:0031966;GO:0031974;GO:0043231;GO:0043233;GO:0044464;GO:0005737;GO:0005575;GO:0070013;GO:0044428;GO:0031090;GO:0044424;GO:0044422;	intracellular organelle part;membrane;cytoplasmic part;mitochondrial part;mitochondrial envelope;envelope;intracellular organelle;membrane-bounded organelle;organelle;cell;nuclear lumen;mitochondrial inner membrane;organelle inner membrane;nucleus;mitochondrion;nucleoplasm;intracellular;organelle envelope;mitochondrial membrane;membrane-enclosed lumen;intracellular membrane-bounded organelle;orga…	3;2;4;4;5;3;3;3;2;2;5;5;4;5;5;5;3;4;4;2;4;3;2;4;1;4;4;3;3;2;	GO:0030170;GO:1901363;GO:0003674;GO:0008890;GO:0043167;GO:0016740;GO:0016746;GO:0016747;GO:0043168;GO:0016453;GO:0005488;GO:0003824;GO:0048037;GO:0016407;GO:0097159;GO:0016408;	pyridoxal phosphate binding;heterocyclic compound binding;molecular_function;glycine C-acetyltransferase activity;ion binding;transferase activity;transferase activity, transferring acyl groups;transferase activity, transferring acyl groups other than amino-acyl groups;anion binding;C-acetyltransferase activity;binding;catalytic activity;cofactor binding;acetyltransferase activity;organic cyclic …	4;3;1;8;3;3;4;5;4;7;2;2;3;6;3;6;	K00639	map00260;	Glycine, serine and threonine metabolism;	IPR001917;IPR004839;IPR011282;IPR015424;IPR015422;IPR015421;	Aminotransferase, class-II, pyridoxal-phosphate binding site;Aminotransferase, class I/classII;2-amino-3-ketobutyrate coenzyme A ligase;Pyridoxal phosphate-dependent transferase;Pyridoxal phosphate-dependent transferase, subdomain 2;Pyridoxal phosphate-dependent transferase, major region, subdomain 1;	mitochondria	Hs7657118	776	E	[E] Amino acid transport and metabolism;
Q64442	DHSO_MOUSE Sobitol dehydogenase OS=Mus musculus OX=10090 GN=Sod PE=1 SV=3	1.09696	1.07261	0.26969	1.44455	0.936329	0	0	1.39904	1.35878	2.79792	0	1.62412	0.75924	0.0637701	1.2995	0.541331	0.18109	nan	0.13936	nan	1.71158	0.311352	GO:0051160;GO:0051164;GO:0044281;GO:0044282;GO:0044283;GO:0044712;GO:0044710;GO:0044711;GO:0010038;GO:0010033;GO:0009605;GO:0048870;GO:0016052;GO:0031667;GO:0016051;GO:0009725;GO:0042493;GO:0006928;GO:0051674;GO:0019527;GO:1901576;GO:1901575;GO:0044262;GO:0006059;GO:0019405;GO:0019407;GO:0019400;GO:0009719;GO:0019318;GO:0019319;GO:0006950;GO:0008150;GO:0008152;GO:0044723;GO:0044724;GO:0044275;GO:…	L-xylitol catabolic process;L-xylitol metabolic process;small molecule metabolic process;small molecule catabolic process;small molecule biosynthetic process;single-organism catabolic process;single-organism metabolic process;single-organism biosynthetic process;response to metal ion;response to organic substance;response to external stimulus;cell motility;carbohydrate catabolic process;response …	7;6;4;5;5;4;3;4;5;4;3;3;5;5;5;4;4;4;3;6;4;4;4;5;5;6;4;3;6;7;3;1;2;4;5;5;2;5;4;7;4;2;3;4;6;8;5;5;7;4;4;6;4;6;3;5;6;2;3;3;3;3;2;2;3;4;5;3;7;6;4;	GO:0031982;GO:0031514;GO:0016020;GO:0031967;GO:0031966;GO:0042995;GO:0043230;GO:0043231;GO:0044429;GO:0044424;GO:0044421;GO:0044422;GO:0043229;GO:0005929;GO:0043227;GO:0043226;GO:0044446;GO:0044444;GO:0005737;GO:0031090;GO:0005739;GO:0031975;GO:0044464;GO:0005623;GO:0005622;GO:0005740;GO:0070062;GO:1903561;GO:0005575;GO:0005576;	vesicle;motile cilium;membrane;organelle envelope;mitochondrial membrane;cell projection;extracellular organelle;intracellular membrane-bounded organelle;mitochondrial part;intracellular part;extracellular region part;organelle part;intracellular organelle;cilium;membrane-bounded organelle;organelle;intracellular organelle part;cytoplasmic part;cytoplasm;organelle membrane;mitochondrion;envelope;…	4;4;2;4;4;3;3;4;4;3;2;2;3;3;3;2;3;4;4;3;5;3;2;2;3;5;4;3;1;2;	GO:0051287;GO:1901363;GO:0046526;GO:0016616;GO:0000166;GO:0046872;GO:0016614;GO:0008270;GO:0003939;GO:0003674;GO:0005488;GO:1901265;GO:0003824;GO:0097159;GO:0016491;GO:0043169;GO:0043167;GO:0048037;GO:0031320;GO:0050662;GO:0036094;GO:0046914;	NAD binding;heterocyclic compound binding;D-xylulose reductase activity;oxidoreductase activity, acting on the CH-OH group of donors, NAD or NADP as acceptor;nucleotide binding;metal ion binding;oxidoreductase activity, acting on CH-OH group of donors;zinc ion binding;L-iditol 2-dehydrogenase activity;molecular_function;binding;nucleoside phosphate binding;catalytic activity;organic cyclic compou…	5;3;6;5;4;5;4;7;6;1;2;4;2;3;3;4;3;3;5;4;3;6;	K00008	map00040;map00051;map01100;	Pentose and glucuronate interconversions;Fructose and mannose metabolism;Metabolic pathways;	IPR020843;IPR013149;IPR002328;IPR011032;IPR013154;IPR016040;	Polyketide synthase, enoylreductase domain;Alcohol dehydrogenase, C-terminal;Alcohol dehydrogenase, zinc-type, conserved site;GroES-like;Alcohol dehydrogenase, N-terminal;NAD(P)-binding domain;	cytosol	Hs4507155	635	Q	[Q] Secondary metabolites biosynthesis, transport and catabolism;
D3Z7V9	D3Z7V9_MOUSE Tipatite motif-containing potein 3 (Fagment) OS=Mus musculus OX=10090 GN=Tim3 PE=1 SV=8;	1.8563	0	1.6995	0	1.43835	1.52434	1.49862	0	0	1.68818	0.698768	1.59594	1.0322	nan	1.00647	nan	0.81392	nan	0.80869	0.497575	0.97507	0.871718	GO:0008104;GO:0044237;GO:0043170;GO:0044267;GO:0044260;GO:0071704;GO:0070647;GO:0032446;GO:0071702;GO:0006810;GO:0009987;GO:0006464;GO:0045184;GO:0043412;GO:0036211;GO:0008150;GO:0008152;GO:0051234;GO:0051179;GO:0044238;GO:0033036;GO:0019538;GO:0016567;GO:0015031;	protein localization;cellular metabolic process;macromolecule metabolic process;cellular protein metabolic process;cellular macromolecule metabolic process;organic substance metabolic process;protein modification by small protein conjugation or removal;protein modification by small protein conjugation;organic substance transport;transport;cellular process;cellular protein modification process;est…	4;3;4;5;4;3;7;8;5;4;2;6;4;5;5;1;2;3;2;3;3;4;9;5;	GO:0043231;GO:0043229;GO:0043227;GO:0043226;GO:0005737;GO:0005773;GO:0012505;GO:0044464;GO:0005623;GO:0005622;GO:0005575;GO:0044444;GO:0044424;GO:0005769;GO:0005768;	intracellular membrane-bounded organelle;intracellular organelle;membrane-bounded organelle;organelle;cytoplasm;vacuole;endomembrane system;cell part;cell;intracellular;cellular_component;cytoplasmic part;intracellular part;early endosome;endosome;	4;3;3;2;4;5;3;2;2;3;1;4;3;5;4;	GO:0008270;GO:0003674;GO:0004842;GO:0043167;GO:0016740;GO:0046872;GO:0019787;GO:0043169;GO:0003824;GO:0061630;GO:0061659;GO:0046914;GO:0005488;	zinc ion binding;molecular_function;ubiquitin-protein transferase activity;ion binding;transferase activity;metal ion binding;ubiquitin-like protein transferase activity;cation binding;catalytic activity;ubiquitin protein ligase activity;ubiquitin-like protein ligase activity;transition metal ion binding;binding;	7;1;5;3;3;5;4;4;2;6;5;6;2;	K11997			IPR017907;IPR003649;IPR013083;IPR027370;IPR000315;IPR001841;	Zinc finger, RING-type, conserved site;B-box, C-terminal;Zinc finger, RING/FYVE/PHD-type;RING-type zinc-finger, LisH dimerisation motif;B-box-type zinc finger;Zinc finger, RING-type;	nucleus	Hs5453569	560	O	[O] Posttranslational modification, protein turnover, chaperones;
A0A2I3BQS6	A0A2I3BQS6_MOUSE E3 ubiquitin-potein ligase UB5 OS=Mus musculus OX=10090 GN=Ub5 PE=1 SV=1;	0	1.48676	1.52972	0.712701	0.544896	1.06429	1.30134	0.739632	0.788541	1.24197	1.65137	0.938795	0.83649	0.387731	1.58628	0.0300044	1.87461	0.00505934	1.18176	0.223711	1.89636	0.0465042	GO:0050847;GO:0033157;GO:0051169;GO:0008104;GO:0032388;GO:0080090;GO:0019222;GO:0051049;GO:0048585;GO:0048584;GO:0048583;GO:0030111;GO:0007165;GO:0007166;GO:0031056;GO:1901360;GO:0009755;GO:1900044;GO:0051716;GO:0010605;GO:0006302;GO:0070727;GO:0009966;GO:0009967;GO:0071840;GO:0070647;GO:0033183;GO:0032446;GO:1904591;GO:0048518;GO:0048519;GO:0070535;GO:0032386;GO:0016570;GO:0006282;GO:0051052;GO:…	progesterone receptor signaling pathway;regulation of intracellular protein transport;nuclear transport;protein localization;positive regulation of intracellular transport;regulation of primary metabolic process;regulation of metabolic process;regulation of transport;negative regulation of response to stimulus;positive regulation of response to stimulus;regulation of response to stimulus;regulati…	7;6;6;4;4;4;3;4;3;3;3;5;4;5;5;4;5;10;3;4;5;4;4;4;2;7;6;8;5;2;2;7;5;4;5;5;4;4;5;6;4;5;7;6;4;5;4;4;3;4;6;5;9;4;4;4;6;7;3;4;6;5;3;7;6;4;2;5;3;4;6;3;5;7;2;5;7;7;3;5;6;4;3;3;3;6;1;2;5;6;3;6;6;4;5;7;2;4;5;6;5;7;8;5;6;6;6;5;9;4;4;3;4;2;6;3;4;4;10;2;4;4;5;5;9;7;7;7;3;6;8;8;7;11;6;4;6;5;2;4;5;5;5;3;6;5;3;6;6;6;5;4;10;6;6;6;5;4;5;7;6;4;4;6;4;4;5;5;5;5;5;5;3;6;5;3;5;6;5;5;5;5;6;5;7;6;5;4;3;4;4;4;3;4;2;3;3;4…	GO:0031974;GO:0031981;GO:0016020;GO:0043231;GO:0043233;GO:0044428;GO:0044424;GO:0043229;GO:0005622;GO:0043227;GO:0005654;GO:0044446;GO:0044422;GO:0005737;GO:0005634;GO:0044464;GO:0005623;GO:0005575;GO:0070013;GO:0043226;	membrane-enclosed lumen;nuclear lumen;membrane;intracellular membrane-bounded organelle;organelle lumen;nuclear part;intracellular part;intracellular organelle;intracellular;membrane-bounded organelle;nucleoplasm;intracellular organelle part;organelle part;cytoplasm;nucleus;cell part;cell;cellular_component;intracellular organelle lumen;organelle;	2;5;2;4;3;4;3;3;3;3;5;3;2;4;5;2;2;1;4;2;	GO:1901363;GO:0016740;GO:0061659;GO:0003674;GO:0005488;GO:0003676;GO:0046914;GO:0043169;GO:0003824;GO:0004842;GO:0097159;GO:0008270;GO:0046872;GO:0016874;GO:0043167;GO:0003723;GO:0019787;GO:0034450;GO:0061630;	heterocyclic compound binding;transferase activity;ubiquitin-like protein ligase activity;molecular_function;binding;nucleic acid binding;transition metal ion binding;cation binding;catalytic activity;ubiquitin-protein transferase activity;organic cyclic compound binding;zinc ion binding;metal ion binding;ligase activity;ion binding;RNA binding;ubiquitin-like protein transferase activity;ubiquiti…	3;3;5;1;2;4;6;4;2;5;3;7;5;3;3;5;4;7;6;	K10593	map04120;	Ubiquitin mediated proteolysis;	IPR024725;IPR000569;IPR003126;IPR009091;IPR002004;	E3 ubiquitin ligase EDD, ubiquitin-associated domain;HECT domain;Zinc finger, UBR-type;Regulator of chromosome condensation 1/beta-lactamase-inhibitor protein II;Polyadenylate-binding protein/Hyperplastic disc protein;	nucleus	Hs15147337	5709	O	[O] Posttranslational modification, protein turnover, chaperones;
Q8K273	MMGT1_MOUSE Membane magnesium tanspote 1 OS=Mus musculus OX=10090 GN=Mmgt1 PE=1 SV=1	0	0	0	0	12	0	0	0	0	0	0	0	nan	nan	nan	nan	nan	nan	nan	nan	nan	nan	GO:0006826;GO:0006824;GO:0006825;GO:0098662;GO:0072511;GO:0044699;GO:0098660;GO:0006812;GO:0006811;GO:0006810;GO:1903830;GO:0008150;GO:0051234;GO:0000041;GO:0009987;GO:0030001;GO:0055085;GO:0070838;GO:0015684;GO:0015693;GO:0034220;GO:0044765;GO:0044763;GO:0034755;GO:0051179;GO:1902578;GO:1903874;GO:0098655;	iron ion transport;cobalt ion transport;copper ion transport;inorganic cation transmembrane transport;divalent inorganic cation transport;single-organism process;inorganic ion transmembrane transport;cation transport;ion transport;transport;magnesium ion transmembrane transport;biological_process;establishment of localization;transition metal ion transport;cellular process;metal ion transport;tra…	9;8;9;7;7;2;6;6;5;4;5;1;3;8;2;7;4;8;9;9;5;4;3;8;2;3;9;6;	GO:0005783;GO:0005789;GO:0005773;GO:0016021;GO:0016020;GO:0072546;GO:0005774;GO:0031901;GO:0005794;GO:0098588;GO:0043234;GO:0043231;GO:0044424;GO:0044425;GO:0044422;GO:0043229;GO:0030176;GO:0043227;GO:0043226;GO:0044432;GO:0044431;GO:0044437;GO:0012505;GO:0000139;GO:0044444;GO:0044440;GO:0042175;GO:0031301;GO:0031300;GO:0031227;GO:0031224;GO:0010008;GO:0005737;GO:0031090;GO:0044464;GO:0005623;GO:…	endoplasmic reticulum;endoplasmic reticulum membrane;vacuole;integral component of membrane;membrane;ER membrane protein complex;vacuolar membrane;early endosome membrane;Golgi apparatus;bounding membrane of organelle;protein complex;intracellular membrane-bounded organelle;intracellular part;membrane part;organelle part;intracellular organelle;integral component of endoplasmic reticulum membrane…	4;3;5;4;2;4;4;6;4;4;3;4;3;2;2;3;4;3;2;4;4;4;3;5;4;5;3;4;3;4;3;5;4;3;2;2;3;3;3;3;3;2;1;3;4;5;	GO:0015087;GO:0046873;GO:0015093;GO:0015095;GO:0005381;GO:0003674;GO:0046915;GO:0022891;GO:0022890;GO:0022892;GO:0015075;GO:0072509;GO:0005215;GO:0008324;GO:0022857;	cobalt ion transmembrane transporter activity;metal ion transmembrane transporter activity;ferrous iron transmembrane transporter activity;magnesium ion transmembrane transporter activity;iron ion transmembrane transporter activity;molecular_function;transition metal ion transmembrane transporter activity;substrate-specific transmembrane transporter activity;inorganic cation transmembrane transpo…	10;8;9;9;10;1;9;4;7;3;5;8;2;6;3;	K23566			IPR018937;	Magnesium transporter;	extracellular	Hs14765221	240	S	[S] Function unknown;
Q9EPE9	AT131_MOUSE Manganese-tanspoting ATPase 13A1 OS=Mus musculus OX=10090 GN=Atp13a1 PE=1 SV=2	0.628844	0.856891	2.70355	0	0.886248	1.23144	1.30667	0	0.710386	1.66401	2.01196	0	nan	nan	nan	nan	nan	nan	1.60491	0.179648	1.68608	0.106597	GO:0044699;GO:0006812;GO:0006811;GO:0006810;GO:0044765;GO:0008150;GO:0051234;GO:0051179;GO:1902578;	single-organism process;cation transport;ion transport;transport;single-organism transport;biological_process;establishment of localization;localization;single-organism localization;	2;6;5;4;4;1;3;2;3;	GO:0005783;GO:0005789;GO:0042175;GO:0043229;GO:0043227;GO:0043226;GO:0031224;GO:0005737;GO:0044446;GO:0031090;GO:0016021;GO:0016020;GO:0044432;GO:0098588;GO:0012505;GO:0043231;GO:0044464;GO:0005623;GO:0005622;GO:0005575;GO:0044444;GO:0044424;GO:0044425;GO:0044422;	endoplasmic reticulum;endoplasmic reticulum membrane;nuclear outer membrane-endoplasmic reticulum membrane network;intracellular organelle;membrane-bounded organelle;organelle;intrinsic component of membrane;cytoplasm;intracellular organelle part;organelle membrane;integral component of membrane;membrane;endoplasmic reticulum part;bounding membrane of organelle;endomembrane system;intracellular m…	4;3;3;3;3;2;3;4;3;3;4;2;4;4;3;4;2;2;3;1;4;3;2;2;	GO:0000166;GO:0035639;GO:1901363;GO:0003674;GO:0005488;GO:0016887;GO:0001883;GO:0001882;GO:0043167;GO:0032555;GO:0032549;GO:0017076;GO:0046872;GO:0005524;GO:0016787;GO:0043169;GO:0017111;GO:1901265;GO:0036094;GO:0003824;GO:0016818;GO:0030554;GO:0097367;GO:0097159;GO:0016817;GO:0016462;GO:0032550;GO:0032559;GO:0032553;GO:0043168;	nucleotide binding;purine ribonucleoside triphosphate binding;heterocyclic compound binding;molecular_function;binding;ATPase activity;purine nucleoside binding;nucleoside binding;ion binding;purine ribonucleotide binding;ribonucleoside binding;purine nucleotide binding;metal ion binding;ATP binding;hydrolase activity;cation binding;nucleoside-triphosphatase activity;nucleoside phosphate binding;…	4;5;3;1;2;8;5;4;3;5;5;5;5;6;3;4;7;4;3;2;5;6;3;3;4;6;6;6;4;4;	K14950			IPR008250;IPR023298;IPR023299;IPR023214;IPR006544;IPR018303;IPR001757;	P-type ATPase, A domain;P-type ATPase, transmembrane domain;P-type ATPase, cytoplasmic domain N;HAD-like domain;P-type ATPase, subfamily V;P-type ATPase, phosphorylation site;P-type ATPase;	plasma membrane	Hs9966897	2045	P	[P] Inorganic ion transport and metabolism;
Q64449	MC2_MOUSE C-type mannose ecepto 2 OS=Mus musculus OX=10090 GN=Mc2 PE=1 SV=3;	0	2.44666	0	3.50509	0	0	0	0	2.40023	0	0	3.64803	0.6711	nan	0.68408	nan	nan	nan	nan	nan	1.01934	nan	GO:0008152;GO:0030154;GO:0032963;GO:0044243;GO:0044699;GO:0044712;GO:0044710;GO:0001649;GO:0044236;GO:0048869;GO:0071704;GO:0032502;GO:0032501;GO:0006810;GO:0044767;GO:0008150;GO:0044259;GO:0051234;GO:0009056;GO:0051179;GO:0006897;GO:0016192;GO:0044707;GO:0030574;GO:0043170;GO:0044763;GO:0001503;GO:0009987;	metabolic process;cell differentiation;collagen metabolic process;multicellular organism catabolic process;single-organism process;single-organism catabolic process;single-organism metabolic process;osteoblast differentiation;multicellular organism metabolic process;cellular developmental process;organic substance metabolic process;developmental process;multicellular organismal process;transport;…	2;5;6;5;2;4;3;5;4;4;3;2;2;4;3;1;5;3;3;2;6;5;3;5;4;3;4;2;	GO:0031224;GO:0071944;GO:0070161;GO:0005924;GO:0030055;GO:0005925;GO:0016021;GO:0016020;GO:0030054;GO:0044425;GO:0009986;GO:0005912;GO:0005886;GO:0044464;GO:0005623;GO:0005575;	intrinsic component of membrane;cell periphery;anchoring junction;cell-substrate adherens junction;cell-substrate junction;focal adhesion;integral component of membrane;membrane;cell junction;membrane part;cell surface;adherens junction;plasma membrane;cell part;cell;cellular_component;	3;3;3;4;3;5;4;2;2;2;3;4;3;2;2;1;	GO:0030246;GO:0044877;GO:0005488;GO:0032403;GO:0005515;GO:0003674;GO:0005518;	carbohydrate binding;macromolecular complex binding;binding;protein complex binding;protein binding;molecular_function;collagen binding;	3;3;2;4;3;1;5;	K06560	map04145;map05152;	Phagosome;Tuberculosis;	IPR033989;IPR001304;IPR000772;IPR016187;IPR018378;IPR016186;IPR000562;IPR013806;	CD209-like, C-type lectin-like domain;C-type lectin-like;Ricin B, lectin domain;C-type lectin fold;C-type lectin, conserved site;C-type lectin-like/link domain;Fibronectin, type II, collagen-binding;Kringle-like fold;	peroxisome	Hs5174485	2701	TV	[T] Signal transduction mechanisms;[V] Defense mechanisms;
Q9CX86	OA0_MOUSE Heteogeneous nuclea ibonucleopotein A0 OS=Mus musculus OX=10090 GN=Hnnpa0 PE=1 SV=1	1.66994	1.1126	0.671332	0.910072	1.08758	0.84152	0.699505	1.18982	1.06748	0.860704	0.649678	1.23976	1.14533	0.507619	0.84285	0.263929	0.60501	0.013218	0.71781	0.0402968	0.7359	0.194021	GO:0048255;GO:0019222;GO:0050789;GO:0070935;GO:0032496;GO:0043170;GO:0043488;GO:0043487;GO:0010608;GO:0009617;GO:0071704;GO:0010467;GO:0065007;GO:0002237;GO:0051707;GO:0065008;GO:0010468;GO:0043489;GO:0060255;GO:0006952;GO:0006950;GO:0008150;GO:0006954;GO:0042221;GO:0008152;GO:0010033;GO:0051704;GO:1901700;GO:0009607;GO:0009605;GO:0050896;GO:0033993;GO:0043207;	mRNA stabilization;regulation of metabolic process;regulation of biological process;3'-UTR-mediated mRNA stabilization;response to lipopolysaccharide;macromolecule metabolic process;regulation of mRNA stability;regulation of RNA stability;posttranscriptional regulation of gene expression;response to bacterium;organic substance metabolic process;gene expression;biological regulation;response to mo…	6;3;2;7;5;4;5;4;6;4;3;5;2;5;3;3;5;5;4;4;3;1;5;3;2;4;2;4;3;3;2;5;4;	GO:1990904;GO:0043226;GO:0043229;GO:0043227;GO:0005654;GO:0031981;GO:0005634;GO:0005575;GO:0030529;GO:0032991;GO:0031974;GO:0043231;GO:0043233;GO:0044464;GO:0005623;GO:0005622;GO:0044446;GO:0070013;GO:0044428;GO:0044424;GO:0044422;	ribonucleoprotein complex;organelle;intracellular organelle;membrane-bounded organelle;nucleoplasm;nuclear lumen;nucleus;cellular_component;intracellular ribonucleoprotein complex;macromolecular complex;membrane-enclosed lumen;intracellular membrane-bounded organelle;organelle lumen;cell part;cell;intracellular;intracellular organelle part;intracellular organelle lumen;nuclear part;intracellular …	3;2;3;3;5;5;5;1;4;2;2;4;3;2;2;3;3;4;4;3;2;	GO:0019899;GO:0003674;GO:0005488;GO:0003676;GO:1901363;GO:1901265;GO:0000166;GO:0017091;GO:0044822;GO:0019901;GO:0019900;GO:0036094;GO:0097159;GO:0003723;GO:0005515;	enzyme binding;molecular_function;binding;nucleic acid binding;heterocyclic compound binding;nucleoside phosphate binding;nucleotide binding;AU-rich element binding;poly(A) RNA binding;protein kinase binding;kinase binding;small molecule binding;organic cyclic compound binding;RNA binding;protein binding;	4;1;2;4;3;4;4;6;6;6;5;3;3;5;3;	K12894			IPR000504;IPR034801;	RNA recognition motif domain;hnRNP A0, RNA recognition motif 1;	nucleus	Hs5803036	396	R	[R] General function prediction only;
Q9QZE7	TSNAX_MOUSE Tanslin-associated potein X OS=Mus musculus OX=10090 GN=Tsnax PE=1 SV=1;	0.504267	1.03306	0	1.2566	1.15104	1.48455	0.437787	1.2283	1.60029	1.56051	0	1.74359	0.76992	0.41789	0.96444	0.841312	0.3106	nan	0.32205	nan	1.25265	0.486661	GO:0030154;GO:0019953;GO:0044699;GO:0000003;GO:0048869;GO:0007276;GO:0032502;GO:0032501;GO:0048609;GO:0032504;GO:0009987;GO:0044767;GO:0022414;GO:0007283;GO:0008150;GO:0048232;GO:0051704;GO:0044703;GO:0044702;GO:0044707;GO:0048856;GO:0007275;GO:0044763;	cell differentiation;sexual reproduction;single-organism process;reproduction;cellular developmental process;gamete generation;developmental process;multicellular organismal process;multicellular organismal reproductive process;multicellular organism reproduction;cellular process;single-organism developmental process;reproductive process;spermatogenesis;biological_process;male gamete generation;m…	5;3;2;2;4;4;2;2;3;3;2;3;2;6;1;5;2;3;3;3;3;4;3;	GO:0043229;GO:0043227;GO:0043226;GO:0005737;GO:0005634;GO:0048471;GO:0005794;GO:0012505;GO:0043231;GO:0044464;GO:0005623;GO:0005622;GO:0005575;GO:0044444;GO:0044424;	intracellular organelle;membrane-bounded organelle;organelle;cytoplasm;nucleus;perinuclear region of cytoplasm;Golgi apparatus;endomembrane system;intracellular membrane-bounded organelle;cell part;cell;intracellular;cellular_component;cytoplasmic part;intracellular part;	3;3;2;4;5;5;4;3;4;2;2;3;1;4;3;	GO:0003674;GO:0005488;GO:0003676;GO:0003677;GO:0043167;GO:0043565;GO:1901363;GO:0046872;GO:0003697;GO:0043169;GO:0044822;GO:0097159;GO:0003723;	molecular_function;binding;nucleic acid binding;DNA binding;ion binding;sequence-specific DNA binding;heterocyclic compound binding;metal ion binding;single-stranded DNA binding;cation binding;poly(A) RNA binding;organic cyclic compound binding;RNA binding;	1;2;4;5;3;6;3;5;6;4;6;3;5;				IPR016068;IPR002848;	Translin, N-terminal;Translin family;	nucleus	Hs5174731	553	R	[R] General function prediction only;
Q9D061	ACBD6_MOUSE Acyl-CoA-binding domain-containing potein 6 OS=Mus musculus OX=10090 GN=Acbd6 PE=1 SV=2;	0	0	3.76922	0	0	0	4.32289	0	0	0	3.90789	0	nan	nan	nan	nan	nan	nan	nan	nan	nan	nan				GO:0005737;GO:0044464;GO:0005623;GO:0005622;GO:0005575;GO:0044424;	cytoplasm;cell part;cell;intracellular;cellular_component;intracellular part;	4;2;2;3;1;3;	GO:0043168;GO:0050662;GO:0008289;GO:0000062;GO:0003674;GO:0005488;GO:0048037;GO:1901681;GO:0043167;	anion binding;coenzyme binding;lipid binding;fatty-acyl-CoA binding;molecular_function;binding;cofactor binding;sulfur compound binding;ion binding;	4;4;3;4;1;2;3;3;3;				IPR002110;IPR020683;IPR000582;IPR014352;	Ankyrin repeat;Ankyrin repeat-containing domain;Acyl-CoA-binding protein, ACBP;FERM/acyl-CoA-binding protein, 3-helical bundle;	nucleus	Hs14150169	514	I	[I] Lipid transport and metabolism;
Q922B2	SYDC_MOUSE Aspatate--tNA ligase, cytoplasmic OS=Mus musculus OX=10090 GN=Das PE=1 SV=2	0.934096	0.965934	1.06253	0.886797	0.863782	0.999211	1.12548	1.00128	1.03438	1.03294	1.06361	1.02997	0.9706	0.687371	1.02743	0.606665	1.11431	0.083321	1.08457	0.0409506	1.05855	0.357022	GO:0044281;GO:1901360;GO:0044710;GO:0043043;GO:0043436;GO:0046483;GO:1901564;GO:0006082;GO:1901566;GO:0019538;GO:0043038;GO:0043039;GO:0006807;GO:0034660;GO:0044267;GO:0044260;GO:0006422;GO:0008150;GO:0008152;GO:0016070;GO:0044271;GO:0006518;GO:0044249;GO:0034641;GO:0034645;GO:0044699;GO:0006139;GO:0009987;GO:0006725;GO:0043604;GO:0043603;GO:0043170;GO:0019752;GO:0090304;GO:0006520;GO:0071704;GO:…	small molecule metabolic process;organic cyclic compound metabolic process;single-organism metabolic process;peptide biosynthetic process;oxoacid metabolic process;heterocycle metabolic process;organonitrogen compound metabolic process;organic acid metabolic process;organonitrogen compound biosynthetic process;protein metabolic process;amino acid activation;tRNA aminoacylation;nitrogen compound m…	4;4;3;6;5;4;4;4;5;4;5;6;3;6;5;4;8;1;2;5;5;5;4;4;5;2;4;2;4;6;5;4;6;5;4;3;5;4;3;5;3;3;3;7;7;6;	GO:0031982;GO:0016020;GO:0043230;GO:0044424;GO:0044421;GO:0005622;GO:0043227;GO:0043226;GO:0005737;GO:0044464;GO:0005623;GO:0070062;GO:1903561;GO:0005575;GO:0005576;	vesicle;membrane;extracellular organelle;intracellular part;extracellular region part;intracellular;membrane-bounded organelle;organelle;cytoplasm;cell part;cell;extracellular exosome;extracellular vesicle;cellular_component;extracellular region;	4;2;3;3;2;3;3;2;4;2;2;4;3;1;2;	GO:1901363;GO:0004812;GO:0004815;GO:0000166;GO:0097367;GO:0003674;GO:0005488;GO:0003676;GO:1901265;GO:0032549;GO:0017076;GO:0005524;GO:0043168;GO:0003824;GO:0097159;GO:0032559;GO:0032555;GO:0032550;GO:0032553;GO:0035639;GO:0043167;GO:0044822;GO:0030554;GO:0003723;GO:0001883;GO:0001882;GO:0036094;GO:0016874;GO:0016875;GO:0016876;	heterocyclic compound binding;aminoacyl-tRNA ligase activity;aspartate-tRNA ligase activity;nucleotide binding;carbohydrate derivative binding;molecular_function;binding;nucleic acid binding;nucleoside phosphate binding;ribonucleoside binding;purine nucleotide binding;ATP binding;anion binding;catalytic activity;organic cyclic compound binding;adenyl ribonucleotide binding;purine ribonucleotide b…	3;6;7;4;3;1;2;4;4;5;5;6;4;2;3;6;5;6;4;5;3;6;6;5;5;4;3;3;4;5;	K22503			IPR012340;IPR004364;IPR006195;IPR002312;IPR004365;IPR004523;	Nucleic acid-binding, OB-fold;Aminoacyl-tRNA synthetase, class II (D/K/N);Aminoacyl-tRNA synthetase, class II;Aspartyl/Asparaginyl-tRNA synthetase, class IIb;OB-fold nucleic acid binding domain, AA-tRNA synthetase-type;Aspartate-tRNA synthetase, type 2;	cytosol	Hs4557513	998	J	[J] Translation, ribosomal structure and biogenesis;
Q78PG9	CCD25_MOUSE Coiled-coil domain-containing potein 25 OS=Mus musculus OX=10090 GN=Ccdc25 PE=1 SV=1	2.43774	1.42155	1.41804	0.927512	2.22384	0	0.897639	0.524049	1.64382	0.505815	0	0	2.89592	0.0273957	1.32778	0.681315	1.5953	0.319803	1.20148	0.747736	0.4585	0.0890882				GO:0043230;GO:0070062;GO:0044421;GO:0005575;GO:0005576;GO:1903561;GO:0043227;GO:0043226;GO:0031982;	extracellular organelle;extracellular exosome;extracellular region part;cellular_component;extracellular region;extracellular vesicle;membrane-bounded organelle;organelle;vesicle;	3;4;2;1;2;3;3;2;4;							IPR008532;IPR032675;	Domain of unknown function DUF814;Leucine-rich repeat domain, L domain-like;	nucleus	At5g11500	253	R	[R] General function prediction only;
P06869	UOK_MOUSE Uokinase-type plasminogen activato OS=Mus musculus OX=10090 GN=Plau PE=1 SV=1	2.05988	1.90993	0.839507	0.737166	0	0	2.29011	0.877586	0	0	1.82391	1.46191	2.00855	nan	1.86234	nan	1.61003	0.263852	0.86452	nan	0.9272	nan	GO:0001678;GO:0009628;GO:0007599;GO:0048589;GO:2000243;GO:0048585;GO:2000241;GO:0048583;GO:0007160;GO:0072359;GO:0072358;GO:0007165;GO:0072733;GO:0071312;GO:0051716;GO:0043207;GO:0009966;GO:0071363;GO:0009617;GO:0009611;GO:0048513;GO:0048514;GO:0071331;GO:0071333;GO:0048518;GO:0048519;GO:0044706;GO:0042127;GO:0031589;GO:0007596;GO:2000097;GO:0014823;GO:0007283;GO:0044702;GO:0051707;GO:0010033;GO:…	cellular glucose homeostasis;response to abiotic stimulus;hemostasis;developmental growth;positive regulation of reproductive process;negative regulation of response to stimulus;regulation of reproductive process;regulation of response to stimulus;cell-matrix adhesion;circulatory system development;cardiovascular system development;signal transduction;response to staurosporine;cellular response t…	6;3;5;3;3;3;3;3;5;5;5;4;6;6;3;4;4;6;4;4;4;4;8;7;2;2;3;4;4;5;7;3;6;3;3;4;2;3;3;3;3;3;3;3;6;4;6;4;7;5;4;4;6;5;2;6;5;4;3;4;3;5;4;4;3;3;5;5;2;4;4;4;5;4;2;5;5;5;4;4;3;4;3;4;5;3;4;5;3;3;3;4;1;4;3;4;4;4;2;6;6;5;6;5;2;5;5;3;6;4;4;4;2;4;5;4;3;6;5;5;4;4;3;2;3;3;5;4;5;6;2;5;4;2;4;6;3;3;3;5;2;6;5;4;4;3;5;5;5;3;5;7;4;6;4;5;4;4;4;4;4;6;6;4;6;6;4;4;4;7;6;2;5;5;4;4;4;4;4;4;2;5;5;6;5;5;4;7;4;4;5;5;5;3;2;5;3;7;3;3…	GO:0030054;GO:0030055;GO:0031982;GO:0043230;GO:0044421;GO:0005925;GO:0043227;GO:0070161;GO:0016020;GO:0005924;GO:0005615;GO:0009986;GO:0005912;GO:0070062;GO:0044464;GO:0005623;GO:0043226;GO:0005576;GO:1903561;GO:0005575;	cell junction;cell-substrate junction;vesicle;extracellular organelle;extracellular region part;focal adhesion;membrane-bounded organelle;anchoring junction;membrane;cell-substrate adherens junction;extracellular space;cell surface;adherens junction;extracellular exosome;cell part;cell;organelle;extracellular region;extracellular vesicle;cellular_component;	2;3;4;3;2;5;3;3;2;4;3;3;4;4;2;2;2;2;3;1;	GO:0004252;GO:0017171;GO:0003674;GO:0016787;GO:0003824;GO:0008233;GO:0008236;GO:0004175;GO:0070011;	serine-type endopeptidase activity;serine hydrolase activity;molecular_function;hydrolase activity;catalytic activity;peptidase activity;serine-type peptidase activity;endopeptidase activity;peptidase activity, acting on L-amino acid peptides;	6;4;1;3;2;4;5;6;5;	K01348	map04064;map04610;map05202;map05205;map05206;	NF-kappa B signaling pathway;Complement and coagulation cascades;Transcriptional misregulation in cancer;Proteoglycans in cancer;MicroRNAs in cancer;	IPR000742;IPR018056;IPR034814;IPR009003;IPR000001;IPR001314;IPR013032;IPR013806;IPR001254;IPR033116;	EGF-like domain;Kringle, conserved site;Urokinase-type plasminogen activator;Peptidase S1, PA clan;Kringle;Peptidase S1A, chymotrypsin family;EGF-like, conserved site;Kringle-like fold;Serine proteases, trypsin domain;Serine proteases, trypsin family, serine active site;	extracellular	159897046	144	O	[O] Posttranslational modification, protein turnover, chaperones	COG5640	Secreted trypsin-like serine protease
Q9Z1N5	DX39B_MOUSE Spliceosome NA helicase Ddx39b OS=Mus musculus OX=10090 GN=Ddx39b PE=1 SV=1	1.19868	1.13698	0.91204	1.03292	1.01871	0.985844	0.76228	0.994334	1.18481	0.937678	0.764811	1.07091	1.09814	0.176912	0.98784	0.854018	0.78728	0.0154509	0.79697	0.0562892	0.89957	0.243558	GO:0051169;GO:0051168;GO:0051716;GO:0048589;GO:0075733;GO:0003298;GO:0048468;GO:0046483;GO:0019538;GO:0042692;GO:0009893;GO:0009891;GO:0050789;GO:1901360;GO:1901861;GO:1901863;GO:2000278;GO:0016070;GO:0016071;GO:0050658;GO:0050657;GO:0010557;GO:0010556;GO:0048639;GO:0048638;GO:0071166;GO:0051246;GO:0048634;GO:0051128;GO:0060284;GO:0048513;GO:2000573;GO:0008284;GO:0055001;GO:0055002;GO:0055006;GO:…	nuclear transport;nuclear export;cellular response to stimulus;developmental growth;intracellular transport of virus;physiological muscle hypertrophy;cell development;heterocycle metabolic process;protein metabolic process;muscle cell differentiation;positive regulation of metabolic process;positive regulation of biosynthetic process;regulation of biological process;organic cyclic compound metabo…	6;8;3;3;6;6;4;4;4;5;3;4;2;4;4;4;6;5;6;5;7;5;5;4;4;4;5;5;4;5;4;6;4;5;6;5;3;5;6;4;6;5;3;4;5;4;6;5;3;4;4;3;3;5;5;6;3;4;6;6;3;3;4;4;3;5;5;5;6;4;5;2;3;5;5;3;6;5;4;4;3;4;4;3;3;4;3;8;2;5;6;5;7;4;5;6;2;4;3;5;5;7;3;5;5;4;4;6;4;6;4;6;5;6;5;6;6;5;4;4;5;4;5;3;5;5;4;6;7;6;3;4;3;3;5;5;5;2;4;5;5;2;2;4;3;4;5;8;4;4;5;4;4;4;7;6;6;6;6;6;4;5;5;3;5;5;5;4;4;6;5;6;6;5;4;4;5;7;2;2;4;7;5;5;6;4;3;7;5;3;5;6;7;3;5;4;4;2;3;3…	GO:0044428;GO:0044424;GO:0044422;GO:0016607;GO:0016604;GO:0005654;GO:0044464;GO:0070013;GO:0005688;GO:0043234;GO:0043233;GO:0016363;GO:0030532;GO:0005687;GO:0034399;GO:0005681;GO:0031974;GO:0043229;GO:0043227;GO:0043226;GO:0044446;GO:0005634;GO:1990904;GO:0031981;GO:0043231;GO:0005737;GO:0044451;GO:0005623;GO:0005622;GO:0097525;GO:0000346;GO:0030529;GO:0032991;GO:0005575;	nuclear part;intracellular part;organelle part;nuclear speck;nuclear body;nucleoplasm;cell part;intracellular organelle lumen;U6 snRNP;protein complex;organelle lumen;nuclear matrix;small nuclear ribonucleoprotein complex;U4 snRNP;nuclear periphery;spliceosomal complex;membrane-enclosed lumen;intracellular organelle;membrane-bounded organelle;organelle;intracellular organelle part;nucleus;ribonuc…	4;3;2;7;6;5;2;4;7;3;3;5;5;7;5;5;2;3;3;2;3;5;3;5;4;4;5;2;3;6;4;4;2;1;	GO:0008186;GO:0016818;GO:0016817;GO:0005488;GO:1901265;GO:0017076;GO:0017070;GO:0016787;GO:0032559;GO:0032555;GO:0032550;GO:0032553;GO:0008026;GO:0000166;GO:0001883;GO:0001882;GO:0030621;GO:0004386;GO:0044822;GO:0005515;GO:0003676;GO:0017111;GO:0004004;GO:1901363;GO:0003674;GO:0016887;GO:0042623;GO:0005524;GO:0003824;GO:0097159;GO:0043168;GO:0043167;GO:0043008;GO:0030554;GO:0036094;GO:0097367;GO:…	RNA-dependent ATPase activity;hydrolase activity, acting on acid anhydrides, in phosphorus-containing anhydrides;hydrolase activity, acting on acid anhydrides;binding;nucleoside phosphate binding;purine nucleotide binding;U6 snRNA binding;hydrolase activity;adenyl ribonucleotide binding;purine ribonucleotide binding;purine ribonucleoside binding;ribonucleotide binding;ATP-dependent helicase activ…	10;5;4;2;4;5;7;3;6;5;6;4;10;4;5;4;7;8;6;3;4;7;10;3;1;8;9;6;2;3;4;3;4;6;3;3;6;9;5;6;5;9;5;	K12812	map03013;map03015;map03040;map05164;	RNA transport;mRNA surveillance pathway;Spliceosome;Influenza A;	IPR011545;IPR014014;IPR001650;IPR027417;IPR014001;	DEAD/DEAH box helicase domain;RNA helicase, DEAD-box type, Q motif;Helicase, C-terminal;P-loop containing nucleoside triphosphate hydrolase;Helicase superfamily 1/2, ATP-binding domain;	cytosol, nucleus	Hs4758112	880	A	[A] RNA processing and modification;
Q921K2	Q921K2_MOUSE Poly [ADP-ibose] polymease OS=Mus musculus OX=10090 GN=Pap1 PE=1 SV=1;	2.15586	1.8216	0.508732	0	1.11933	2.83211	0.942785	0	0	0.773905	0.683924	1.16176	1.40958	nan	1.55729	nan	0.6127	nan	0.39344	0.145109	1.10479	0.854409	GO:0033157;GO:0051169;GO:0051049;GO:0044744;GO:0010043;GO:0006306;GO:0051716;GO:0006304;GO:0000002;GO:0006302;GO:1904760;GO:1904762;GO:0006281;GO:0032844;GO:0046483;GO:0019538;GO:0009893;GO:0009891;GO:0044030;GO:0051222;GO:0051223;GO:0050789;GO:0006886;GO:0071840;GO:0032259;GO:0018130;GO:0070201;GO:1903649;GO:0006305;GO:0043412;GO:0044728;GO:0043414;GO:0044723;GO:0016070;GO:0010557;GO:0010556;GO:…	regulation of intracellular protein transport;nuclear transport;regulation of transport;protein targeting to nucleus;response to zinc ion;DNA methylation;cellular response to stimulus;DNA modification;mitochondrial genome maintenance;double-strand break repair;regulation of myofibroblast differentiation;positive regulation of myofibroblast differentiation;DNA repair;regulation of homeostatic proc…	6;6;4;5;5;5;3;6;6;5;5;5;4;3;4;4;3;4;6;4;5;2;6;2;3;5;5;6;7;5;7;4;4;5;5;5;7;4;5;6;5;4;5;5;5;5;4;4;4;5;6;4;4;4;5;6;6;5;5;6;5;5;5;4;6;3;4;3;5;5;4;5;4;3;4;3;4;6;4;4;5;6;5;7;3;5;4;3;5;6;5;5;3;6;5;6;4;4;4;3;5;4;5;7;7;6;6;3;4;3;6;3;5;5;3;2;5;6;7;4;4;4;6;4;6;2;4;5;6;4;3;7;6;6;5;6;5;5;4;6;6;7;4;6;5;6;6;5;3;6;4;3;5;4;5;6;3;5;4;3;5;5;5;3;3;5;4;4;4;2;5;6;4;5;6;5;6;7;3;3;4;6;6;4;4;4;6;5;6;4;7;5;7;4;5;4;3;5;6;5…	GO:0044428;GO:0044424;GO:0044427;GO:0044422;GO:0044464;GO:0070013;GO:0016020;GO:0043234;GO:0043231;GO:0043232;GO:0043233;GO:0031974;GO:0031975;GO:0000781;GO:0043229;GO:0043228;GO:0000784;GO:0043227;GO:0043226;GO:0012505;GO:0044446;GO:0044444;GO:0005737;GO:0005730;GO:0005634;GO:0005635;GO:0005739;GO:0031981;GO:0031967;GO:0005667;GO:0000228;GO:0098687;GO:0044454;GO:0032991;GO:0005623;GO:0005622;GO:…	nuclear part;intracellular part;chromosomal part;organelle part;cell part;intracellular organelle lumen;membrane;protein complex;intracellular membrane-bounded organelle;intracellular non-membrane-bounded organelle;organelle lumen;membrane-enclosed lumen;envelope;chromosome, telomeric region;intracellular organelle;non-membrane-bounded organelle;nuclear chromosome, telomeric region;membrane-bound…	4;3;4;2;2;4;2;3;4;4;3;2;3;6;3;3;6;3;2;3;3;4;4;5;5;4;5;5;4;4;5;5;5;2;2;3;5;1;	GO:0000166;GO:0046332;GO:0005488;GO:1901265;GO:0042826;GO:0048037;GO:0016740;GO:0016757;GO:0019899;GO:0044822;GO:0051427;GO:0005515;GO:0005102;GO:1901363;GO:0046872;GO:0003674;GO:0003676;GO:0003677;GO:0035258;GO:0035257;GO:0003824;GO:0097159;GO:0003950;GO:0043167;GO:0030331;GO:0036094;GO:0051287;GO:0008270;GO:0016763;GO:0043169;GO:0003723;GO:0050662;GO:0070412;GO:0046914;	nucleotide binding;SMAD binding;binding;nucleoside phosphate binding;histone deacetylase binding;cofactor binding;transferase activity;transferase activity, transferring glycosyl groups;enzyme binding;poly(A) RNA binding;hormone receptor binding;protein binding;receptor binding;heterocyclic compound binding;metal ion binding;molecular_function;nucleic acid binding;DNA binding;steroid hormone rece…	4;4;2;4;5;3;3;4;4;6;5;3;4;3;5;1;4;5;7;6;2;3;6;3;8;3;5;7;5;4;5;4;5;6;	K24070			IPR012317;IPR001510;IPR008288;IPR001357;IPR004102;IPR012982;IPR008893;	Poly(ADP-ribose) polymerase, catalytic domain;Zinc finger, PARP-type;Poly [ADP-ribose] polymerase;BRCT domain;Poly(ADP-ribose) polymerase, regulatory domain;PADR1 domain;WGR domain;	nucleus	Hs4501955	1897	KLO	[K] Transcription;[L] Replication, recombination and repair;[O] Posttranslational modification, protein turnover, chaperones;
Q9WTI7	MYO1C_MOUSE Unconventional myosin-Ic OS=Mus musculus OX=10090 GN=Myo1c PE=1 SV=2	1.1191	0.912235	1.25087	0.774515	0.888438	0.988563	1.37125	0.811825	0.803217	0.849293	1.40134	0.829356	1.16354	0.240951	1.13843	0.0620565	1.66555	0.000388522	1.46303	0.0022571	0.97842	0.853349	GO:0033157;GO:0008104;GO:0051049;GO:0032386;GO:0048584;GO:0048583;GO:0007165;GO:0007166;GO:0007167;GO:0007169;GO:0071840;GO:0051716;GO:0070727;GO:0009967;GO:0070848;GO:0007043;GO:0048518;GO:0051050;GO:0070830;GO:0006605;GO:0045184;GO:0072657;GO:0010033;GO:0044700;GO:0048870;GO:0022607;GO:1902547;GO:0006612;GO:0070201;GO:0006928;GO:0051674;GO:0051028;GO:0051223;GO:1904951;GO:0010646;GO:0006886;GO:…	regulation of intracellular protein transport;protein localization;regulation of transport;regulation of intracellular transport;positive regulation of response to stimulus;regulation of response to stimulus;signal transduction;cell surface receptor signaling pathway;enzyme linked receptor protein signaling pathway;transmembrane receptor protein tyrosine kinase signaling pathway;cellular componen…	6;4;4;5;3;3;4;5;6;7;2;3;4;4;5;6;2;3;7;6;4;5;4;3;3;4;5;6;5;4;3;6;5;3;4;6;3;7;2;3;4;4;4;4;3;1;4;3;5;5;2;7;7;4;5;4;4;5;6;4;5;2;4;4;4;2;4;8;4;5;3;2;4;5;3;5;3;3;6;4;4;4;4;3;4;2;5;5;3;5;4;5;5;5;5;5;4;3;4;3;4;2;3;3;2;4;3;3;4;5;5;5;5;4;7;3;	GO:0099512;GO:0099513;GO:0031974;GO:0031975;GO:0031982;GO:0031981;GO:0016023;GO:0031988;GO:0016459;GO:0098862;GO:0032421;GO:0032420;GO:0098589;GO:0031967;GO:0042995;GO:0043234;GO:0043230;GO:0043231;GO:0043232;GO:0005829;GO:0043233;GO:0098858;GO:0044424;GO:0044425;GO:0098857;GO:0044421;GO:0044422;GO:0098590;GO:0060171;GO:0043227;GO:0043226;GO:0005856;GO:0005654;GO:0044430;GO:0044428;GO:0005737;GO:…	supramolecular fiber;polymeric cytoskeletal fiber;membrane-enclosed lumen;envelope;vesicle;nuclear lumen;cytoplasmic, membrane-bounded vesicle;membrane-bounded vesicle;myosin complex;cluster of actin-based cell projections;stereocilium bundle;stereocilium;membrane region;organelle envelope;cell projection;protein complex;extracellular organelle;intracellular membrane-bounded organelle;intracellul…	2;3;2;3;4;5;5;5;4;3;4;3;3;4;3;3;3;4;4;5;3;4;3;2;4;2;2;4;3;3;2;5;5;4;4;4;4;4;3;4;5;3;4;3;2;3;5;4;5;5;5;4;3;4;3;4;4;6;3;2;3;2;3;3;6;3;4;4;3;5;3;4;3;2;5;1;4;2;	GO:0031267;GO:1901363;GO:0003779;GO:0005543;GO:0017076;GO:0017016;GO:0016818;GO:0097367;GO:0016817;GO:0017160;GO:0016787;GO:0051020;GO:0003674;GO:0005488;GO:0016887;GO:1901265;GO:0042623;GO:0032549;GO:0003774;GO:0005524;GO:0030898;GO:0003824;GO:0008092;GO:0097159;GO:0016462;GO:0032555;GO:0032550;GO:0032553;GO:0008022;GO:0035639;GO:0019899;GO:0000166;GO:0043168;GO:0043167;GO:0008289;GO:0030554;GO:…	small GTPase binding;heterocyclic compound binding;actin binding;phospholipid binding;purine nucleotide binding;Ras GTPase binding;hydrolase activity, acting on acid anhydrides, in phosphorus-containing anhydrides;carbohydrate derivative binding;hydrolase activity, acting on acid anhydrides;Ral GTPase binding;hydrolase activity;GTPase binding;molecular_function;binding;ATPase activity;nucleoside …	6;3;5;4;5;7;5;3;4;8;3;5;1;2;8;4;9;5;8;6;10;2;4;3;6;5;6;4;4;5;4;4;4;3;3;6;4;3;4;5;4;6;7;3;	K10356			IPR000048;IPR010926;IPR027417;IPR001609;	IQ motif, EF-hand binding site;Class I myosin tail homology domain;P-loop containing nucleoside triphosphate hydrolase;Myosin head, motor domain;	cytosol	Hs22065493	2072	Z	[Z] Cytoskeleton;
Q02614	S30BP_MOUSE SAP30-binding potein OS=Mus musculus OX=10090 GN=Sap30bp PE=1 SV=2	4.35753	1.09006	0.399834	0.727097	0	0	0	0	0.698584	1.93791	1.25103	1.53796	2.23222	0.534052	1.33681	0.582226	0.72884	0.653461	0.54521	0.370337	0.59887	0.643288	GO:0080090;GO:0019222;GO:0031326;GO:0031323;GO:0006139;GO:0090304;GO:0044249;GO:0044237;GO:0034645;GO:0010942;GO:0008219;GO:0043170;GO:0044699;GO:0032774;GO:0010941;GO:0006355;GO:1901362;GO:2000112;GO:0097659;GO:0050789;GO:0071704;GO:0010467;GO:0010556;GO:0065007;GO:1901360;GO:0048518;GO:0019438;GO:0010468;GO:0018130;GO:0006915;GO:1901576;GO:0019219;GO:0009889;GO:0009987;GO:0006725;GO:1903506;GO:…	regulation of primary metabolic process;regulation of metabolic process;regulation of cellular biosynthetic process;regulation of cellular metabolic process;nucleobase-containing compound metabolic process;nucleic acid metabolic process;cellular biosynthetic process;cellular metabolic process;cellular macromolecule biosynthetic process;positive regulation of cell death;cell death;macromolecule me…	4;3;5;4;4;5;4;3;5;4;4;4;2;6;4;6;5;6;7;2;3;5;5;2;4;2;5;5;5;6;4;5;4;2;4;7;4;5;3;5;1;4;2;6;5;3;4;5;3;5;4;5;4;3;6;3;3;	GO:0031974;GO:0043229;GO:0043228;GO:0043227;GO:0043226;GO:0005856;GO:0005575;GO:0045111;GO:0031981;GO:0005634;GO:0005654;GO:0043231;GO:0043232;GO:0043233;GO:0044464;GO:0005623;GO:0005622;GO:0044446;GO:0070013;GO:0044428;GO:0044424;GO:0044422;	membrane-enclosed lumen;intracellular organelle;non-membrane-bounded organelle;membrane-bounded organelle;organelle;cytoskeleton;cellular_component;intermediate filament cytoskeleton;nuclear lumen;nucleus;nucleoplasm;intracellular membrane-bounded organelle;intracellular non-membrane-bounded organelle;organelle lumen;cell part;cell;intracellular;intracellular organelle part;intracellular organell…	2;3;3;3;2;5;1;6;5;5;5;4;4;3;2;2;3;3;4;4;3;2;							IPR012479;	SAP30-binding protein;	nucleus	Hs9994179	532	K	[K] Transcription;
P26645	MACS_MOUSE Myistoylated alanine-ich C-kinase substate OS=Mus musculus OX=10090 GN=Macks PE=1 SV=2	0.313337	0.538636	0.849348	1.06055	1.4279	1.45429	0.823074	1.22012	0.88615	1.29949	0.6726	1.45451	0.70342	0.340427	0.88146	0.653995	0.62782	0.0217793	0.71225	0.334843	1.25312	0.632222	GO:1901652;GO:0008104;GO:0019222;GO:0051049;GO:0048584;GO:0048468;GO:0016358;GO:0072359;GO:0072358;GO:0019220;GO:0031344;GO:0071840;GO:0031346;GO:0097061;GO:0051716;GO:0010604;GO:0070727;GO:0048869;GO:0010033;GO:0045664;GO:0060998;GO:0045666;GO:0010720;GO:0048518;GO:0033036;GO:0060996;GO:0060997;GO:0051345;GO:0042325;GO:0031589;GO:0006793;GO:0060255;GO:0045859;GO:0046324;GO:0032869;GO:0010976;GO:…	response to peptide;protein localization;regulation of metabolic process;regulation of transport;positive regulation of response to stimulus;cell development;dendrite development;circulatory system development;cardiovascular system development;regulation of phosphate metabolic process;regulation of cell projection organization;cellular component organization or biogenesis;positive regulation of c…	5;4;3;4;3;4;4;5;5;6;5;2;5;5;3;4;4;4;4;7;5;6;5;2;3;4;5;6;7;4;4;4;7;6;7;6;6;5;3;4;7;3;4;4;4;4;5;3;4;6;6;4;5;4;9;2;5;5;6;5;4;7;6;6;3;3;4;2;3;5;5;4;5;4;3;4;3;5;5;1;3;4;3;5;5;4;5;2;6;5;4;5;5;6;6;7;2;6;5;4;10;6;3;3;2;5;6;5;5;3;7;5;5;5;4;5;5;3;6;4;3;4;2;4;2;4;3;4;4;2;5;3;4;4;5;5;5;3;5;6;5;5;3;4;5;5;8;5;8;4;4;9;5;6;4;4;4;5;4;6;3;6;6;4;5;5;4;8;5;6;5;5;6;7;6;5;5;4;6;3;4;3;4;4;3;6;6;9;2;4;4;7;6;5;5;2;3;5;9;…	GO:0099512;GO:0099513;GO:0030425;GO:0030424;GO:0005815;GO:0031514;GO:0016020;GO:0030427;GO:0030426;GO:0005773;GO:0042995;GO:0033391;GO:0043231;GO:0043230;GO:0043232;GO:0005829;GO:0044424;GO:0044421;GO:0044422;GO:0043229;GO:0043228;GO:0005924;GO:0005925;GO:0043227;GO:0005856;GO:0044430;GO:0030054;GO:0005886;GO:0030055;GO:0070161;GO:0005938;GO:0001674;GO:0031982;GO:0044446;GO:0044441;GO:0042585;GO:…	supramolecular fiber;polymeric cytoskeletal fiber;dendrite;axon;microtubule organizing center;motile cilium;membrane;site of polarized growth;growth cone;vacuole;cell projection;chromatoid body;intracellular membrane-bounded organelle;extracellular organelle;intracellular non-membrane-bounded organelle;cytosol;intracellular part;extracellular region part;organelle part;intracellular organelle;non…	2;3;5;5;5;4;2;3;4;5;3;6;4;3;4;5;3;2;2;3;3;4;5;3;5;4;2;3;3;3;4;7;4;3;3;8;5;4;6;2;2;4;4;3;3;4;3;4;4;4;3;2;3;2;3;6;5;5;3;3;5;3;4;7;4;4;4;5;5;4;3;2;6;4;4;5;2;1;2;	GO:0016597;GO:0019901;GO:0019900;GO:0097367;GO:0005080;GO:0003674;GO:0005488;GO:0043168;GO:0031406;GO:0005543;GO:0019899;GO:0001786;GO:0008289;GO:0043177;GO:0005515;GO:0036094;GO:0072341;GO:0043167;	amino acid binding;protein kinase binding;kinase binding;carbohydrate derivative binding;protein kinase C binding;molecular_function;binding;anion binding;carboxylic acid binding;phospholipid binding;enzyme binding;phosphatidylserine binding;lipid binding;organic acid binding;protein binding;small molecule binding;modified amino acid binding;ion binding;	6;6;5;3;7;1;2;4;5;4;4;4;3;4;3;3;3;3;	K12561	map04666;map05206;	Fc gamma R-mediated phagocytosis;MicroRNAs in cancer;	IPR002101;	Myristoylated alanine-rich C-kinase substrate MARCKS;	nucleus
[truncated: 3,705 more rows]
