# Supplementary material for: Comparative proteomics reveals that fatty acid metabolism is involved in myocardial adaptation to chronic hypoxic injury
Source: PLoS One. 2024 Jun 17;19(6):e0305571. doi: 10.1371/journal.pone.0305571 (PMC11182518; doi:10.1371/journal.pone.0305571)
Supplement: S2 Table — (XLSX) [file pone.0305571.s004.xlsx]

## Sheet: Sheet1
Protein	Description	0h_1	0h_2	0h_3	24h_1	24h_2	24h_3	48h_1	48h_2	48h_3	72h_1	72h_2	72h_3	24h-vs-0h	24h-vs-0h-p	48h-vs-0h	48h-vs-0h-p	72h-vs-0h	72h-vs-0h-p	72h-vs-48h	72h-vs-48h-p	48h-vs-24h	48h-vs-24h-p	BP_GO_ID	BP_GO_Desc	BP_GO_Level	CC_GO_ID	CC_GO_Desc	CC_GO_Level	MF_GO_ID	MF_GO_Desc	MF_GO_Level	KEGG_KO	KEGG_Pathway_ID	KEGG_Pathway_Desc	Domain_ID	Domain_Desc	SubcellurLocation	COG_Gene	BlastScore	COG_Code	COG_Desc
O70250	PGAM2_MOUSE Phosphoglyceate mutase 2 OS=Mus musculus OX=10090 GN=Pgam2 PE=1 SV=3	0	0	0	0	0	0	0	0	0	0	12	0	nan	nan	nan	nan	nan	nan	nan	nan	nan	nan	GO:0009167;GO:0003012;GO:0007165;GO:0007166;GO:0009161;GO:1901360;GO:0044712;GO:0044710;GO:0007219;GO:0009199;GO:0006733;GO:0046483;GO:0009205;GO:0006936;GO:0046034;GO:0046031;GO:0032787;GO:0007283;GO:0010038;GO:0043436;GO:1901564;GO:0046128;GO:0009179;GO:0003008;GO:0044700;GO:0044703;GO:0044702;GO:0016052;GO:0016051;GO:0006163;GO:0006165;GO:0044281;GO:0009141;GO:0009144;GO:0006807;GO:0046496;GO:…	purine ribonucleoside monophosphate metabolic process;muscle system process;signal transduction;cell surface receptor signaling pathway;ribonucleoside monophosphate metabolic process;organic cyclic compound metabolic process;single-organism catabolic process;single-organism metabolic process;Notch signaling pathway;ribonucleoside triphosphate metabolic process;oxidoreduction coenzyme metabolic pr…	8;4;4;5;7;4;4;3;6;7;6;4;8;5;8;8;7;6;5;5;4;7;8;3;3;3;3;5;5;6;7;4;6;7;3;7;2;4;4;4;2;6;3;7;4;4;1;2;4;3;5;2;5;3;5;5;5;6;3;6;4;2;3;6;7;6;2;4;6;7;2;3;3;2;4;5;6;7;4;4;5;4;7;7;4;6;4;6;3;5;4;8;5;6;4;8;3;5;2;2;2;3;6;5;4;6;3;3;7;4;5;4;5;4;6;	GO:0031982;GO:0043230;GO:0043231;GO:0005829;GO:0044424;GO:0044421;GO:0043229;GO:0043227;GO:0044444;GO:0005737;GO:0005634;GO:0044464;GO:0005623;GO:0005622;GO:0070062;GO:0043226;GO:1903561;GO:0005575;GO:0005576;	vesicle;extracellular organelle;intracellular membrane-bounded organelle;cytosol;intracellular part;extracellular region part;intracellular organelle;membrane-bounded organelle;cytoplasmic part;cytoplasm;nucleus;cell part;cell;intracellular;extracellular exosome;organelle;extracellular vesicle;cellular_component;extracellular region;	4;3;4;5;3;2;3;3;4;4;5;2;2;3;4;2;3;1;2;	GO:0042578;GO:0016866;GO:0004082;GO:0004083;GO:0016868;GO:0003674;GO:0016787;GO:0016788;GO:0003824;GO:0016791;GO:0046538;GO:0034416;GO:0004619;GO:0048037;GO:0016853;GO:0005488;	phosphoric ester hydrolase activity;intramolecular transferase activity;bisphosphoglycerate mutase activity;bisphosphoglycerate 2-phosphatase activity;intramolecular transferase activity, phosphotransferases;molecular_function;hydrolase activity;hydrolase activity, acting on ester bonds;catalytic activity;phosphatase activity;2,3-bisphosphoglycerate-dependent phosphoglycerate mutase activity;bisp…	5;4;6;8;5;1;3;4;2;6;7;7;6;3;3;2;	K01834	map00010;map00260;map00680;map01100;map01110;map01120;map01130;map01200;map01230;map04922;map05230;	Glycolysis / Gluconeogenesis;"Glycine, serine and threonine metabolism";Methane metabolism;Metabolic pathways;Biosynthesis of secondary metabolites;Microbial metabolism in diverse environments;Biosynthesis of antibiotics;Carbon metabolism;Biosynthesis of amino acids;Glucagon signaling pathway;Central carbon metabolism in cancer;	IPR029033;IPR001345;IPR005952;IPR013078;	Histidine phosphatase superfamily;Phosphoglycerate/bisphosphoglycerate mutase, active site;Phosphoglycerate mutase 1;Histidine phosphatase superfamily, clade-1;	cytosol	Hs20541619	489	G	[G] Carbohydrate transport and metabolism;
Q9Z2L6	MINP1_MOUSE Multiple inositol polyphosphate phosphatase 1 OS=Mus musculus OX=10090 GN=Minpp1 PE=1 SV=3	0	0	0	0	0	0	0	0	0	3.81988	3.76347	4.41665	nan	nan	nan	nan	nan	nan	nan	nan	nan	nan	GO:0016311;GO:0009987;GO:0008150;GO:0008152;GO:0044237;GO:0006796;GO:0006793;	dephosphorylation;cellular process;biological_process;metabolic process;cellular metabolic process;phosphate-containing compound metabolic process;phosphorus metabolic process;	6;2;1;2;3;5;4;	GO:0005783;GO:0031974;GO:0043229;GO:0071944;GO:0005623;GO:0005622;GO:0043227;GO:0043226;GO:0005737;GO:0044446;GO:0070062;GO:0016020;GO:0044444;GO:0044432;GO:0005788;GO:0005886;GO:1903561;GO:0031982;GO:0043230;GO:0043231;GO:0043233;GO:0044464;GO:0005575;GO:0070013;GO:0005576;GO:0044424;GO:0044421;GO:0044422;GO:0012505;	endoplasmic reticulum;membrane-enclosed lumen;intracellular organelle;cell periphery;cell;intracellular;membrane-bounded organelle;organelle;cytoplasm;intracellular organelle part;extracellular exosome;membrane;cytoplasmic part;endoplasmic reticulum part;endoplasmic reticulum lumen;plasma membrane;extracellular vesicle;vesicle;extracellular organelle;intracellular membrane-bounded organelle;organ…	4;2;3;3;2;3;3;2;4;3;4;2;4;4;5;3;3;4;3;4;3;2;1;4;2;3;2;2;3;	GO:0016791;GO:0042578;GO:0003674;GO:0004446;GO:0034416;GO:0034417;GO:0016787;GO:0016788;GO:0003824;GO:0052826;GO:0052745;GO:0003993;	phosphatase activity;phosphoric ester hydrolase activity;molecular_function;inositol-hexakisphosphate phosphatase activity;bisphosphoglycerate phosphatase activity;bisphosphoglycerate 3-phosphatase activity;hydrolase activity;hydrolase activity, acting on ester bonds;catalytic activity;inositol hexakisphosphate 2-phosphatase activity;inositol phosphate phosphatase activity;acid phosphatase activi…	6;5;1;8;7;8;3;4;2;9;7;7;	K03103	map00010;map00562;map01100;	Glycolysis / Gluconeogenesis;Inositol phosphate metabolism;Metabolic pathways;	IPR029033;IPR000560;IPR016274;	Histidine phosphatase superfamily;Histidine phosphatase superfamily, clade-2;Histidine acid phosphatase, eukaryotic;	extracellular	Hs19923761	807	R	[R] General function prediction only;
P35486	ODPA_MOUSE Pyuvate dehydogenase E1 component subunit alpha, somatic fom, mitochondial OS=Mus musculus OX=10090 GN=Pdha1 PE=1 SV=1	0.695544	0.658691	0.522859	0.759999	0.854449	0.911622	1.00865	1.04009	1.05943	1.42576	1.56024	1.50266	1.34573	0.0344622	1.65584	0.00167212	2.39128	0.000183929	1.44415	0.0003823	1.23044	0.0141206	GO:0061732;GO:0044281;GO:0072350;GO:1901360;GO:0044710;GO:0044711;GO:0032787;GO:0043436;GO:0055114;GO:0046483;GO:1901564;GO:0009060;GO:0046496;GO:0051186;GO:0051188;GO:0019637;GO:0071616;GO:0035383;GO:0035384;GO:0019318;GO:0045333;GO:0008152;GO:0044723;GO:0015980;GO:0044272;GO:0006101;GO:0008150;GO:0006753;GO:0006637;GO:0006732;GO:0006733;GO:0044249;GO:0034641;GO:0044699;GO:0006139;GO:0044763;GO:…	mitochondrial acetyl-CoA biosynthetic process from pyruvate;small molecule metabolic process;tricarboxylic acid metabolic process;organic cyclic compound metabolic process;single-organism metabolic process;single-organism biosynthetic process;monocarboxylic acid metabolic process;oxoacid metabolic process;oxidation-reduction process;heterocycle metabolic process;organonitrogen compound metabolic …	6;4;7;4;3;4;7;5;4;4;4;6;7;4;5;4;6;4;5;6;5;2;4;4;5;8;1;5;5;5;6;4;4;2;4;3;2;4;4;4;6;7;5;4;5;3;7;6;4;6;4;8;5;3;4;3;6;3;3;5;4;4;6;	GO:0031974;GO:0043209;GO:0045254;GO:1902494;GO:0043234;GO:0043231;GO:0043233;GO:0044429;GO:0044424;GO:0044422;GO:0043229;GO:0043227;GO:0043226;GO:0044446;GO:0044444;GO:1990204;GO:0005737;GO:0005634;GO:0005739;GO:0044464;GO:0005623;GO:0005622;GO:0005759;GO:0032991;GO:0005575;GO:0070013;	membrane-enclosed lumen;myelin sheath;pyruvate dehydrogenase complex;catalytic complex;protein complex;intracellular membrane-bounded organelle;organelle lumen;mitochondrial part;intracellular part;organelle part;intracellular organelle;membrane-bounded organelle;organelle;intracellular organelle part;cytoplasmic part;oxidoreductase complex;cytoplasm;nucleus;mitochondrion;cell part;cell;intracell…	2;3;4;4;3;4;3;4;3;2;3;3;2;3;4;3;4;5;5;2;2;3;5;2;1;4;	GO:0034604;GO:0034603;GO:0016624;GO:0016620;GO:0003674;GO:0004738;GO:0004739;GO:0003824;GO:0016491;GO:0016903;	pyruvate dehydrogenase (NAD+) activity;pyruvate dehydrogenase [NAD(P)+] activity;oxidoreductase activity, acting on the aldehyde or oxo group of donors, disulfide as acceptor;oxidoreductase activity, acting on the aldehyde or oxo group of donors, NAD or NADP as acceptor;molecular_function;pyruvate dehydrogenase activity;pyruvate dehydrogenase (acetyl-transferring) activity;catalytic activity;oxid…	7;6;5;5;1;5;6;2;3;4;	K00161	map00010;map00020;map00620;map01100;map01110;map01120;map01130;map01200;map04066;map04922;map05230;	Glycolysis / Gluconeogenesis;Citrate cycle (TCA cycle);Pyruvate metabolism;Metabolic pathways;Biosynthesis of secondary metabolites;Microbial metabolism in diverse environments;Biosynthesis of antibiotics;Carbon metabolism;HIF-1 signaling pathway;Glucagon signaling pathway;Central carbon metabolism in cancer;	IPR029061;IPR001017;IPR017597;	Thiamin diphosphate-binding fold;Dehydrogenase, E1 component;Pyruvate dehydrogenase (acetyl-transferring) E1 component, alpha subunit, subgroup y;	mitochondria	Hs4505685	803	C	[C] Energy production and conversion;
Q9JLJ2	AL9A1_MOUSE 4-timethylaminobutyaldehyde dehydogenase OS=Mus musculus OX=10090 GN=Aldh9a1 PE=1 SV=1;	0.800238	0.891463	0.6661	1.37614	0.891644	0.919565	1.25808	0.726151	1.13771	1.1342	1.12668	1.07203	1.35183	0.179446	1.32409	0.216712	1.41357	0.0089201	1.06757	0.687024	0.97948	0.927455	GO:1901566;GO:0042133;GO:0042136;GO:0044283;GO:0019752;GO:0006807;GO:0044249;GO:0034641;GO:0009437;GO:0001505;GO:0006081;GO:0045329;GO:0044699;GO:1901576;GO:0044710;GO:0044711;GO:0097164;GO:0016053;GO:0072330;GO:0071704;GO:1901617;GO:0065007;GO:0065008;GO:0044281;GO:0044271;GO:0009987;GO:0009058;GO:0008150;GO:0008152;GO:0043436;GO:1901564;GO:0055114;GO:0006082;GO:0006577;GO:0006578;GO:0044237;GO:…	organonitrogen compound biosynthetic process;neurotransmitter metabolic process;neurotransmitter biosynthetic process;small molecule biosynthetic process;carboxylic acid metabolic process;nitrogen compound metabolic process;cellular biosynthetic process;cellular nitrogen compound metabolic process;carnitine metabolic process;regulation of neurotransmitter levels;cellular aldehyde metabolic proces…	5;4;5;5;6;3;4;4;5;4;4;6;2;4;3;4;4;5;7;3;5;2;3;4;5;2;3;1;2;5;4;4;4;5;6;3;6;3;7;4;	GO:0043227;GO:0043226;GO:0005737;GO:0031982;GO:0005739;GO:0005623;GO:1903561;GO:0070062;GO:0043230;GO:0043231;GO:0005829;GO:0044464;GO:0043229;GO:0005622;GO:0005575;GO:0044444;GO:0005576;GO:0044424;GO:0044421;	membrane-bounded organelle;organelle;cytoplasm;vesicle;mitochondrion;cell;extracellular vesicle;extracellular exosome;extracellular organelle;intracellular membrane-bounded organelle;cytosol;cell part;intracellular organelle;intracellular;cellular_component;cytoplasmic part;extracellular region;intracellular part;extracellular region part;	3;2;4;4;5;2;3;4;3;4;5;2;3;3;1;4;2;3;2;	GO:0003674;GO:0016491;GO:0016620;GO:0047105;GO:0019145;GO:0004029;GO:0003824;GO:0016903;	molecular_function;oxidoreductase activity;oxidoreductase activity, acting on the aldehyde or oxo group of donors, NAD or NADP as acceptor;4-trimethylammoniobutyraldehyde dehydrogenase activity;aminobutyraldehyde dehydrogenase activity;aldehyde dehydrogenase (NAD) activity;catalytic activity;oxidoreductase activity, acting on the aldehyde or oxo group of donors;	1;3;5;6;7;6;2;4;	K00149	map00010;map00053;map00071;map00280;map00310;map00330;map00340;map00380;map00410;map00561;map00620;map01100;map01110;map01120;map01130;	Glycolysis / Gluconeogenesis;Ascorbate and aldarate metabolism;Fatty acid degradation;"Valine, leucine and isoleucine degradation";Lysine degradation;Arginine and proline metabolism;Histidine metabolism;Tryptophan metabolism;beta-Alanine metabolism;Glycerolipid metabolism;Pyruvate metabolism;Metabolic pathways;Biosynthesis of secondary metabolites;Microbial metabolism in diverse environments;Bios…	IPR029510;IPR016162;IPR015590;IPR016160;IPR016161;	Aldehyde dehydrogenase, glutamic acid active site;Aldehyde dehydrogenase N-terminal domain;Aldehyde dehydrogenase domain;Aldehyde dehydrogenase, cysteine active site;Aldehyde/histidinol dehydrogenase;	cytosol	Hs4502047	920	C	[C] Energy production and conversion;
P05064	ALDOA_MOUSE Fuctose-bisphosphate aldolase A OS=Mus musculus OX=10090 GN=Aldoa PE=1 SV=2;	1.36469	1.54023	1.51184	1.09295	1.08276	1.1683	0.973828	0.966366	0.962817	0.452542	0.405566	0.478105	0.75712	0.00415827	0.65727	0.0007568	0.30253	6.15e-05	0.46029	1.7e-05	0.86812	0.00565372										K01623	map00010;map00030;map00051;map00680;map00710;map01100;map01110;map01120;map01130;map01200;map01230;	Glycolysis / Gluconeogenesis;Pentose phosphate pathway;Fructose and mannose metabolism;Methane metabolism;Carbon fixation in photosynthetic organisms;Metabolic pathways;Biosynthesis of secondary metabolites;Microbial metabolism in diverse environments;Biosynthesis of antibiotics;Carbon metabolism;Biosynthesis of amino acids;	IPR000741;IPR013785;IPR029768;	Fructose-bisphosphate aldolase, class-I;Aldolase-type TIM barrel;Fructose-bisphosphate aldolase class-I active site;	cytosol	Hs4557305	744	G	[G] Carbohydrate transport and metabolism;
Q3UDS7	Q3UDS7_MOUSE ADP-dependent glucokinase OS=Mus musculus OX=10090 GN=Adpgk PE=1 SV=1;	0.689816	0.631014	1.01705	0.689738	0.937174	0.656391	0.684008	0.969221	0.756994	1.80838	1.99703	1.16319	0.97666	0.908841	1.03094	0.878009	2.12526	0.0349545	2.06147	0.0329191	1.05559	0.748449	GO:0009167;GO:0044281;GO:0009161;GO:1901360;GO:0044712;GO:0044710;GO:0009199;GO:0006733;GO:0009205;GO:0046034;GO:0046031;GO:0032787;GO:0043436;GO:0046128;GO:0009179;GO:0046483;GO:1901564;GO:0016052;GO:0006163;GO:0006165;GO:0009141;GO:0009144;GO:0006807;GO:1901575;GO:0051186;GO:0019637;GO:0006139;GO:0009150;GO:0008150;GO:0008152;GO:0044723;GO:0044724;GO:0044763;GO:0006753;GO:0006757;GO:0006732;GO:…	purine ribonucleoside monophosphate metabolic process;small molecule metabolic process;ribonucleoside monophosphate metabolic process;organic cyclic compound metabolic process;single-organism catabolic process;single-organism metabolic process;ribonucleoside triphosphate metabolic process;oxidoreduction coenzyme metabolic process;purine ribonucleoside triphosphate metabolic process;ATP metabolic …	8;4;7;4;4;3;7;6;8;8;8;7;5;7;8;4;4;5;6;7;6;7;3;4;4;4;4;7;1;2;4;5;3;5;5;5;6;4;6;7;6;2;6;7;2;4;6;7;4;4;4;7;7;6;3;5;4;8;5;6;3;6;5;6;3;3;4;5;4;5;4;6;	GO:0005783;GO:0016020;GO:0043231;GO:0044424;GO:0043229;GO:0043227;GO:0043226;GO:0012505;GO:0044444;GO:0005737;GO:0044464;GO:0005623;GO:0005622;GO:0005575;GO:0005576;	endoplasmic reticulum;membrane;intracellular membrane-bounded organelle;intracellular part;intracellular organelle;membrane-bounded organelle;organelle;endomembrane system;cytoplasmic part;cytoplasm;cell part;cell;intracellular;cellular_component;extracellular region;	4;2;4;3;3;3;2;3;4;4;2;2;3;1;2;	GO:0046872;GO:0003674;GO:0005488;GO:0016301;GO:0003824;GO:0016773;GO:0016772;GO:0016740;GO:0043169;GO:0043167;GO:0043843;	metal ion binding;molecular_function;binding;kinase activity;catalytic activity;phosphotransferase activity, alcohol group as acceptor;transferase activity, transferring phosphorus-containing groups;transferase activity;cation binding;ion binding;ADP-specific glucokinase activity;	5;1;2;5;2;5;4;3;4;3;6;	K08074	map00010;map01100;map01110;map01130;map01200;	Glycolysis / Gluconeogenesis;Metabolic pathways;Biosynthesis of secondary metabolites;Biosynthesis of antibiotics;Carbon metabolism;	IPR007666;IPR029056;	ADP-specific phosphofructokinase/glucokinase;Ribokinase-like;	extracellular	Hs21361961	464	GR	[G] Carbohydrate transport and metabolism;[R] General function prediction only;
P52480	KPYM_MOUSE Pyuvate kinase PKM OS=Mus musculus OX=10090 GN=Pkm PE=1 SV=4	1.06332	1.03973	0.925878	1.20286	1.27698	1.00179	1.18342	1.18646	1.11993	0.697916	0.626829	0.674905	1.14946	0.178197	1.15216	0.0321605	0.66019	0.00192068	0.573	7.95e-05	1.00235	0.975963	GO:0009167;GO:0044281;GO:0009161;GO:1901360;GO:0044712;GO:0044710;GO:0046128;GO:0009199;GO:0016310;GO:0009205;GO:0046034;GO:0046031;GO:0032787;GO:0043436;GO:1901564;GO:0009179;GO:0046483;GO:0016052;GO:0006163;GO:0006165;GO:0009141;GO:0009144;GO:0006807;GO:1901575;GO:0051186;GO:0019637;GO:0006139;GO:0009150;GO:0008150;GO:0044723;GO:0044724;GO:0012501;GO:0044763;GO:0006753;GO:0006757;GO:0008152;GO:…	purine ribonucleoside monophosphate metabolic process;small molecule metabolic process;ribonucleoside monophosphate metabolic process;organic cyclic compound metabolic process;single-organism catabolic process;single-organism metabolic process;purine ribonucleoside metabolic process;ribonucleoside triphosphate metabolic process;phosphorylation;purine ribonucleoside triphosphate metabolic process;…	8;4;7;4;4;3;7;7;6;8;8;8;7;5;4;8;4;5;6;7;6;7;3;4;4;4;4;7;1;4;5;5;3;5;5;2;5;6;4;6;7;6;2;6;7;2;4;6;7;4;4;4;7;7;6;3;5;4;8;5;6;3;6;5;6;3;4;3;4;5;4;5;4;6;	GO:0031982;GO:0043209;GO:0016020;GO:0042995;GO:0043230;GO:0043231;GO:0044424;GO:0044421;GO:0043229;GO:0005929;GO:0043227;GO:0043226;GO:0044444;GO:0031012;GO:0005737;GO:0005634;GO:0005739;GO:0044464;GO:0005623;GO:0005622;GO:0071944;GO:0070062;GO:0005886;GO:1903561;GO:0005575;GO:0005576;	vesicle;myelin sheath;membrane;cell projection;extracellular organelle;intracellular membrane-bounded organelle;intracellular part;extracellular region part;intracellular organelle;cilium;membrane-bounded organelle;organelle;cytoplasmic part;extracellular matrix;cytoplasm;nucleus;mitochondrion;cell part;cell;intracellular;cell periphery;extracellular exosome;plasma membrane;extracellular vesicle;…	4;3;2;3;3;4;3;2;3;3;3;2;4;2;4;5;5;2;2;3;3;4;3;3;1;2;	GO:1901363;GO:0000166;GO:0035639;GO:0031420;GO:0046872;GO:0017076;GO:0097367;GO:0003674;GO:0005488;GO:0003676;GO:1901265;GO:0032549;GO:0005524;GO:0043168;GO:0016301;GO:0023023;GO:0003824;GO:0023026;GO:0003823;GO:0016773;GO:0016772;GO:0016740;GO:0032559;GO:0032555;GO:0032550;GO:0032553;GO:0000287;GO:0043169;GO:0030955;GO:0043167;GO:0032403;GO:0044822;GO:0030554;GO:0003723;GO:0005515;GO:0097159;GO:…	heterocyclic compound binding;nucleotide binding;purine ribonucleoside triphosphate binding;alkali metal ion binding;metal ion binding;purine nucleotide binding;carbohydrate derivative binding;molecular_function;binding;nucleic acid binding;nucleoside phosphate binding;ribonucleoside binding;ATP binding;anion binding;kinase activity;MHC protein complex binding;catalytic activity;MHC class II prot…	3;4;5;6;5;5;3;1;2;4;4;5;6;4;5;4;2;5;3;5;4;3;6;5;6;4;6;4;7;3;4;6;6;5;3;3;3;6;5;4;3;	K00873	map00010;map00230;map00620;map01100;map01110;map01120;map01130;map01200;map01230;map04922;map04930;map05203;map05230;	Glycolysis / Gluconeogenesis;Purine metabolism;Pyruvate metabolism;Metabolic pathways;Biosynthesis of secondary metabolites;Microbial metabolism in diverse environments;Biosynthesis of antibiotics;Carbon metabolism;Biosynthesis of amino acids;Glucagon signaling pathway;Type II diabetes mellitus;Viral carcinogenesis;Central carbon metabolism in cancer;	IPR018209;IPR015793;IPR015795;IPR011037;IPR015813;IPR001697;	Pyruvate kinase, active site;Pyruvate kinase, barrel;Pyruvate kinase, C-terminal;Pyruvate kinase-like, insert domain;Pyruvate/Phosphoenolpyruvate kinase-like domain;Pyruvate kinase;	cytosol	Hs4505839	1067	G	[G] Carbohydrate transport and metabolism;
P16858	G3P_MOUSE Glycealdehyde-3-phosphate dehydogenase OS=Mus musculus OX=10090 GN=Gapdh PE=1 SV=2;	1.1235	1.18623	1.12614	1.0013	1.00574	0.901817	0.992928	1.07225	0.946344	0.880673	0.946455	0.816617	0.84661	0.0113965	0.87649	0.0282621	0.76945	0.00347975	0.87788	0.0797863	1.0353	0.531404	GO:1901566;GO:0080090;GO:0019222;GO:0009167;GO:0044281;GO:0009161;GO:1901360;GO:0044712;GO:0044710;GO:0010605;GO:0010608;GO:0043043;GO:0018193;GO:0009199;GO:0016310;GO:0048519;GO:0009205;GO:0010467;GO:0060255;GO:0046034;GO:0046031;GO:0032787;GO:0043436;GO:0046128;GO:0009179;GO:0010033;GO:0046483;GO:1901564;GO:0019538;GO:0016052;GO:2000113;GO:0006163;GO:0006165;GO:0051716;GO:0009892;GO:0034645;GO:…	organonitrogen compound biosynthetic process;regulation of primary metabolic process;regulation of metabolic process;purine ribonucleoside monophosphate metabolic process;small molecule metabolic process;ribonucleoside monophosphate metabolic process;organic cyclic compound metabolic process;single-organism catabolic process;single-organism metabolic process;negative regulation of macromolecule m…	5;4;3;8;4;7;4;4;3;4;6;6;7;7;6;2;8;5;4;8;8;7;5;7;8;4;4;4;4;5;6;6;7;3;3;5;4;6;7;5;2;4;5;4;4;4;5;7;3;2;2;3;5;6;4;7;4;4;5;5;1;2;3;4;3;5;5;3;5;6;2;4;3;5;4;3;5;5;5;5;5;6;8;4;4;4;6;7;6;2;4;5;6;5;7;5;2;9;2;2;4;5;5;3;5;6;7;4;3;6;5;5;4;5;4;5;3;6;5;7;7;7;6;5;2;4;4;6;4;3;5;4;8;5;6;4;5;6;5;3;5;5;5;4;4;6;8;6;5;6;6;5;4;3;6;3;4;3;4;4;3;5;4;4;4;6;6;3;6;	GO:0031975;GO:0031982;GO:0043209;GO:0016020;GO:0032991;GO:0031967;GO:0043230;GO:0043234;GO:0043231;GO:0043232;GO:0005829;GO:0044428;GO:0044424;GO:0044421;GO:0044422;GO:0043229;GO:0043228;GO:1990904;GO:0043227;GO:0043226;GO:0005856;GO:0012505;GO:0044446;GO:0044444;GO:0005635;GO:0005737;GO:0031090;GO:0005634;GO:0005739;GO:0044464;GO:0005623;GO:0005622;GO:0071944;GO:0070062;GO:0005811;GO:0030529;GO:…	envelope;vesicle;myelin sheath;membrane;macromolecular complex;organelle envelope;extracellular organelle;protein complex;intracellular membrane-bounded organelle;intracellular non-membrane-bounded organelle;cytosol;nuclear part;intracellular part;extracellular region part;organelle part;intracellular organelle;non-membrane-bounded organelle;ribonucleoprotein complex;membrane-bounded organelle;or…	3;4;3;2;2;4;3;3;4;4;5;4;3;2;2;3;3;3;3;2;5;3;3;4;4;4;3;5;5;2;2;3;3;4;5;4;4;6;4;3;3;1;2;	GO:0051287;GO:1901363;GO:0043891;GO:0000166;GO:0003674;GO:0005488;GO:1901265;GO:0016769;GO:0008017;GO:0004365;GO:0003824;GO:0097159;GO:0016740;GO:0019899;GO:0016620;GO:0044877;GO:0016491;GO:0032403;GO:0042802;GO:0035605;GO:0048037;GO:0008092;GO:0005515;GO:0050662;GO:0050661;GO:0015631;GO:0036094;GO:0016903;	NAD binding;heterocyclic compound binding;glyceraldehyde-3-phosphate dehydrogenase (NAD(P)+) (phosphorylating) activity;nucleotide binding;molecular_function;binding;nucleoside phosphate binding;transferase activity, transferring nitrogenous groups;microtubule binding;glyceraldehyde-3-phosphate dehydrogenase (NAD+) (phosphorylating) activity;catalytic activity;organic cyclic compound binding;tran…	5;3;6;4;1;2;4;4;5;7;2;3;3;4;5;3;3;4;4;5;3;4;3;4;5;5;3;4;	K00134	map00010;map00710;map01100;map01110;map01120;map01130;map01200;map01230;map04066;map05010;	Glycolysis / Gluconeogenesis;Carbon fixation in photosynthetic organisms;Metabolic pathways;Biosynthesis of secondary metabolites;Microbial metabolism in diverse environments;Biosynthesis of antibiotics;Carbon metabolism;Biosynthesis of amino acids;HIF-1 signaling pathway;Alzheimer's disease;	IPR020831;IPR020830;IPR020828;IPR020829;IPR016040;IPR006424;	Glyceraldehyde/Erythrose phosphate dehydrogenase family;Glyceraldehyde 3-phosphate dehydrogenase, active site;Glyceraldehyde 3-phosphate dehydrogenase, NAD(P) binding domain;Glyceraldehyde 3-phosphate dehydrogenase, catalytic domain;NAD(P)-binding domain;Glyceraldehyde-3-phosphate dehydrogenase, type I;	cytosol	Hs7669492	648	G	[G] Carbohydrate transport and metabolism;
Q64437	ADH7_MOUSE All-tans-etinol dehydogenase [NAD(+)] ADH7 OS=Mus musculus OX=10090 GN=Adh7 PE=2 SV=2	0.502771	0.439459	2.27434	1.66425	1.12081	1.25766	0.887081	1.80841	0.576162	0.19811	1.02464	0.246314	1.25684	0.681366	1.01712	0.9805	0.45672	0.426218	0.44903	0.258673	0.80927	0.559578	GO:0034440;GO:0048585;GO:0048583;GO:0044282;GO:0044712;GO:0042445;GO:0044710;GO:0009968;GO:0009966;GO:0009617;GO:0016101;GO:0032787;GO:0042221;GO:0043436;GO:0051707;GO:0010033;GO:0055114;GO:0051704;GO:0044700;GO:0009607;GO:0009605;GO:0034310;GO:0010430;GO:0044281;GO:0050789;GO:1901575;GO:0010646;GO:0065007;GO:0065008;GO:1900116;GO:1900115;GO:0006629;GO:0051716;GO:0050794;GO:0008150;GO:0008152;GO:…	lipid oxidation;negative regulation of response to stimulus;regulation of response to stimulus;small molecule catabolic process;single-organism catabolic process;hormone metabolic process;single-organism metabolic process;negative regulation of signal transduction;regulation of signal transduction;response to bacterium;diterpenoid metabolic process;monocarboxylic acid metabolic process;response t…	5;3;3;5;4;3;3;4;4;4;7;7;3;5;3;4;4;2;3;3;3;7;7;4;2;4;4;2;3;5;5;4;3;3;1;2;6;6;4;2;5;4;5;3;2;4;3;5;5;2;6;5;2;2;4;5;4;4;6;8;5;3;6;4;6;3;4;3;4;4;3;5;3;7;8;3;5;	GO:0044424;GO:0005737;GO:0044464;GO:0005623;GO:0005622;GO:0005575;GO:0005576;	intracellular part;cytoplasm;cell part;cell;intracellular;cellular_component;extracellular region;	3;4;2;2;3;1;2;	GO:0008270;GO:0098772;GO:0016623;GO:0046872;GO:0004024;GO:0004022;GO:0035276;GO:0016614;GO:0016616;GO:0004031;GO:0003674;GO:0005488;GO:0046914;GO:0043168;GO:0048019;GO:0003824;GO:0016491;GO:0043169;GO:0030545;GO:0030547;GO:0043167;GO:0005501;GO:0008289;GO:0043178;GO:0005515;GO:0005102;GO:0004745;GO:0019842;GO:0036094;GO:0016903;GO:0019840;GO:0019841;	zinc ion binding;molecular function regulator;oxidoreductase activity, acting on the aldehyde or oxo group of donors, oxygen as acceptor;metal ion binding;alcohol dehydrogenase activity, zinc-dependent;alcohol dehydrogenase (NAD) activity;ethanol binding;oxidoreductase activity, acting on CH-OH group of donors;oxidoreductase activity, acting on the CH-OH group of donors, NAD or NADP as acceptor;a…	7;2;5;5;7;6;5;4;5;6;1;2;6;4;5;2;3;4;3;4;3;5;3;4;3;4;6;4;3;4;4;5;	K13951	map00010;map00071;map00350;map00830;map00980;map00982;map01100;map01110;map05204;	Glycolysis / Gluconeogenesis;Fatty acid degradation;Tyrosine metabolism;Retinol metabolism;Metabolism of xenobiotics by cytochrome P450;Drug metabolism - cytochrome P450;Metabolic pathways;Biosynthesis of secondary metabolites;Chemical carcinogenesis;	IPR020843;IPR013149;IPR002328;IPR011032;IPR013154;IPR016040;	Polyketide synthase, enoylreductase domain;Alcohol dehydrogenase, C-terminal;Alcohol dehydrogenase, zinc-type, conserved site;GroES-like;Alcohol dehydrogenase, N-terminal;NAD(P)-binding domain;	cytosol	Hs4501941	694	Q	[Q] Secondary metabolites biosynthesis, transport and catabolism;
Q8C605	Q8C605_MOUSE ATP-dependent 6-phosphofuctokinase OS=Mus musculus OX=10090 GN=Pfkp PE=1 SV=1;	1.06091	1.23622	1.23652	0.968267	0.831165	0.720663	0.795824	0.909356	0.792767	1.11832	1.22606	1.10392	0.71317	0.021696	0.7069	0.00784067	0.97585	0.705398	1.38045	0.00432461	0.99121	0.931961	GO:0098779;GO:0009167;GO:0044281;GO:0009161;GO:0007005;GO:0044712;GO:0044710;GO:0009199;GO:0006732;GO:0006733;GO:0009205;GO:0046034;GO:0046031;GO:0032787;GO:0043436;GO:1901564;GO:0046128;GO:0009179;GO:0046483;GO:0000423;GO:0016052;GO:0006163;GO:0033554;GO:0019637;GO:0009141;GO:0009144;GO:1903008;GO:0006807;GO:1901575;GO:0051186;GO:0016043;GO:0071840;GO:0006165;GO:0006139;GO:0051716;GO:0009150;GO:…	mitophagy in response to mitochondrial depolarization;purine ribonucleoside monophosphate metabolic process;small molecule metabolic process;ribonucleoside monophosphate metabolic process;mitochondrion organization;single-organism catabolic process;single-organism metabolic process;ribonucleoside triphosphate metabolic process;coenzyme metabolic process;oxidoreduction coenzyme metabolic process;p…	6;8;4;7;5;4;3;7;5;6;8;8;8;7;5;4;7;8;4;5;5;6;4;4;6;7;5;3;4;4;3;2;7;4;3;7;3;1;2;4;5;2;4;5;5;6;6;4;6;7;6;2;6;7;2;4;4;6;7;4;7;4;4;5;7;7;4;6;5;5;4;8;5;6;4;4;5;3;4;6;3;3;5;6;3;4;3;3;4;5;4;6;	GO:0005945;GO:0031982;GO:0016020;GO:1902494;GO:1990234;GO:0043234;GO:0043230;GO:0043231;GO:0005829;GO:0044421;GO:0043229;GO:0043227;GO:0043226;GO:0044444;GO:0044445;GO:0005737;GO:0005634;GO:0061695;GO:0044464;GO:0005623;GO:0005622;GO:0044424;GO:0070062;GO:1903561;GO:0032991;GO:0005575;GO:0005576;	6-phosphofructokinase complex;vesicle;membrane;catalytic complex;transferase complex;protein complex;extracellular organelle;intracellular membrane-bounded organelle;cytosol;extracellular region part;intracellular organelle;membrane-bounded organelle;organelle;cytoplasmic part;cytosolic part;cytoplasm;nucleus;transferase complex, transferring phosphorus-containing groups;cell part;cell;intracellu…	6;4;2;4;5;3;3;4;5;2;3;3;2;4;5;4;5;6;2;2;3;3;4;3;2;1;2;	GO:1901363;GO:0000166;GO:0016740;GO:0046872;GO:0097367;GO:0003674;GO:0005488;GO:1901265;GO:0032549;GO:0017076;GO:0005524;GO:0043168;GO:0016301;GO:0003824;GO:0016773;GO:0016772;GO:0032559;GO:0032555;GO:0032550;GO:0032553;GO:0035639;GO:0043169;GO:0043167;GO:0032403;GO:0030554;GO:0005515;GO:0097159;GO:0044877;GO:0019200;GO:0003872;GO:0001883;GO:0001882;GO:0036094;GO:0008443;	heterocyclic compound binding;nucleotide binding;transferase activity;metal ion binding;carbohydrate derivative binding;molecular_function;binding;nucleoside phosphate binding;ribonucleoside binding;purine nucleotide binding;ATP binding;anion binding;kinase activity;catalytic activity;phosphotransferase activity, alcohol group as acceptor;transferase activity, transferring phosphorus-containing g…	3;4;3;5;3;1;2;4;5;5;6;4;5;2;5;4;6;5;6;4;5;4;3;4;6;3;3;3;6;7;5;4;3;6;	K00850	map00010;map00030;map00051;map00052;map00680;map01100;map01110;map01120;map01130;map01200;map01230;map03018;map04152;map05230;	Glycolysis / Gluconeogenesis;Pentose phosphate pathway;Fructose and mannose metabolism;Galactose metabolism;Methane metabolism;Metabolic pathways;Biosynthesis of secondary metabolites;Microbial metabolism in diverse environments;Biosynthesis of antibiotics;Carbon metabolism;Biosynthesis of amino acids;RNA degradation;AMPK signaling pathway;Central carbon metabolism in cancer;	IPR015912;IPR000023;IPR022953;IPR009161;	Phosphofructokinase, conserved site;Phosphofructokinase domain;ATP-dependent 6-phosphofructokinase;ATP-dependent 6-phosphofructokinase, eukaryotic-type;	cytosol	Hs11321601	1394	G	[G] Carbohydrate transport and metabolism;
Q8BH04	PCKGM_MOUSE Phosphoenolpyuvate caboxykinase [GTP], mitochondial OS=Mus musculus OX=10090 GN=Pck2 PE=1 SV=1;	0.796918	0.893225	0.778393	1.0901	0.775209	0.754533	0.822308	0.897277	0.930399	1.50919	1.23582	1.51663	1.06129	0.681729	1.0735	0.274832	1.72638	0.00379631	1.60818	0.00534574	1.01151	0.933525	GO:0046364;GO:0044283;GO:0044710;GO:0044711;GO:0071704;GO:0016051;GO:1901576;GO:0019318;GO:0019319;GO:0009058;GO:0008150;GO:0008152;GO:0044723;GO:0005975;GO:0044238;GO:0044699;GO:0006094;GO:0005996;GO:0006006;GO:0044281;	monosaccharide biosynthetic process;small molecule biosynthetic process;single-organism metabolic process;single-organism biosynthetic process;organic substance metabolic process;carbohydrate biosynthetic process;organic substance biosynthetic process;hexose metabolic process;hexose biosynthetic process;biosynthetic process;biological_process;metabolic process;single-organism carbohydrate metabol…	6;5;3;4;3;5;4;6;7;3;1;2;4;4;3;2;8;5;7;4;	GO:0043229;GO:0043227;GO:0043226;GO:0070062;GO:0005739;GO:0005737;GO:0005622;GO:0044424;GO:1903561;GO:0031982;GO:0043230;GO:0043231;GO:0044464;GO:0005623;GO:0005575;GO:0044444;GO:0005576;GO:0044421;	intracellular organelle;membrane-bounded organelle;organelle;extracellular exosome;mitochondrion;cytoplasm;intracellular;intracellular part;extracellular vesicle;vesicle;extracellular organelle;intracellular membrane-bounded organelle;cell part;cell;cellular_component;cytoplasmic part;extracellular region;extracellular region part;	3;3;2;4;5;4;3;3;3;4;3;4;2;2;1;4;2;2;	GO:0035639;GO:0016830;GO:1901363;GO:0003674;GO:0005488;GO:0000166;GO:1901265;GO:0001882;GO:0043168;GO:0043169;GO:0016829;GO:0043167;GO:0004613;GO:0032561;GO:0004611;GO:0001883;GO:0032549;GO:0017076;GO:0046872;GO:0005525;GO:0036094;GO:0003824;GO:0097367;GO:0097159;GO:0016831;GO:0032550;GO:0019001;GO:0032555;GO:0032553;	purine ribonucleoside triphosphate binding;carbon-carbon lyase activity;heterocyclic compound binding;molecular_function;binding;nucleotide binding;nucleoside phosphate binding;nucleoside binding;anion binding;cation binding;lyase activity;ion binding;phosphoenolpyruvate carboxykinase (GTP) activity;guanyl ribonucleotide binding;phosphoenolpyruvate carboxykinase activity;purine nucleoside binding…	5;4;3;1;2;4;4;4;4;4;3;3;7;6;6;5;5;5;5;6;3;2;3;3;5;6;6;5;4;	K01596	map00010;map00020;map00620;map01100;map01110;map01120;map01130;map03320;map04068;map04151;map04152;map04910;map04920;map04922;map04931;map04964;	Glycolysis / Gluconeogenesis;Citrate cycle (TCA cycle);Pyruvate metabolism;Metabolic pathways;Biosynthesis of secondary metabolites;Microbial metabolism in diverse environments;Biosynthesis of antibiotics;PPAR signaling pathway;FoxO signaling pathway;PI3K-Akt signaling pathway;AMPK signaling pathway;Insulin signaling pathway;Adipocytokine signaling pathway;Glucagon signaling pathway;Insulin resis…	IPR008209;IPR018091;IPR035078;IPR035077;IPR008210;IPR013035;	Phosphoenolpyruvate carboxykinase, GTP-utilising;Phosphoenolpyruvate carboxykinase, GTP-utilising, conserved site;Phosphoenolpyruvate carboxykinase, GTP-utilising, N-terminal;Phosphoenolpyruvate carboxykinase, GTP-utilising, C-terminal;Phosphoenolpyruvate carboxykinase, N-terminal;Phosphoenolpyruvate carboxykinase, C-terminal;	mitochondria	Hs14750965	1222	C	[C] Energy production and conversion;
Q7TSV4	PGM2_MOUSE Phosphoglucomutase-2 OS=Mus musculus OX=10090 GN=Pgm2 PE=1 SV=1	1.14805	0.581329	0.777206	1.26727	1.24295	1.66357	1.40297	0.784175	0.881079	0.636554	0.908243	0.706593	1.66513	0.0609756	1.22407	0.50206	0.89819	0.669631	0.73378	0.262027	0.73512	0.19284	GO:0046434;GO:0005996;GO:0044237;GO:0019692;GO:0044699;GO:1901575;GO:0046386;GO:0071704;GO:0044281;GO:0009987;GO:0019318;GO:0044710;GO:0019637;GO:0008150;GO:0008152;GO:0044723;GO:0009056;GO:0044238;GO:0005975;GO:1901136;GO:1901135;GO:0006796;GO:0006793;GO:0006006;	organophosphate catabolic process;monosaccharide metabolic process;cellular metabolic process;deoxyribose phosphate metabolic process;single-organism process;organic substance catabolic process;deoxyribose phosphate catabolic process;organic substance metabolic process;small molecule metabolic process;cellular process;hexose metabolic process;single-organism metabolic process;organophosphate meta…	5;5;3;5;2;4;6;3;4;2;6;3;4;1;2;4;3;3;4;5;4;5;4;7;	GO:0043227;GO:0043226;GO:0005737;GO:0031982;GO:0043230;GO:1903561;GO:0070062;GO:0044464;GO:0005623;GO:0005622;GO:0005575;GO:0005576;GO:0044424;GO:0044421;	membrane-bounded organelle;organelle;cytoplasm;vesicle;extracellular organelle;extracellular vesicle;extracellular exosome;cell part;cell;intracellular;cellular_component;extracellular region;intracellular part;extracellular region part;	3;2;4;4;3;3;4;2;2;3;1;2;3;2;	GO:0003674;GO:0016868;GO:0016866;GO:0043169;GO:0000287;GO:0043167;GO:0004614;GO:0046872;GO:0008973;GO:0016853;GO:0003824;GO:0005488;	molecular_function;intramolecular transferase activity, phosphotransferases;intramolecular transferase activity;cation binding;magnesium ion binding;ion binding;phosphoglucomutase activity;metal ion binding;phosphopentomutase activity;isomerase activity;catalytic activity;binding;	1;5;4;4;6;3;6;5;6;3;2;2;	K15779	map00010;map00030;map00052;map00230;map00500;map00520;map01100;map01110;map01120;map01130;	Glycolysis / Gluconeogenesis;Pentose phosphate pathway;Galactose metabolism;Purine metabolism;Starch and sucrose metabolism;Amino sugar and nucleotide sugar metabolism;Metabolic pathways;Biosynthesis of secondary metabolites;Microbial metabolism in diverse environments;Biosynthesis of antibiotics;	IPR005843;IPR005845;IPR016066;IPR005846;IPR016055;IPR005844;	Alpha-D-phosphohexomutase, C-terminal;Alpha-D-phosphohexomutase, alpha/beta/alpha domain II;Alpha-D-phosphohexomutase, conserved site;Alpha-D-phosphohexomutase, alpha/beta/alpha domain III;Alpha-D-phosphohexomutase, alpha/beta/alpha I/II/III;Alpha-D-phosphohexomutase, alpha/beta/alpha domain I;	cytosol	Hs8922804	1191	G	[G] Carbohydrate transport and metabolism;
P21550	ENOB_MOUSE Beta-enolase OS=Mus musculus OX=10090 GN=Eno3 PE=1 SV=3;	1.01316	1.11062	1.28394	1.30111	1.18028	1.02186	1.09066	0.932945	1.15977	0.679643	0.593889	0.632118	1.02803	0.79241	0.93417	0.511135	0.55921	0.00380284	0.59862	0.00399909	0.9087	0.367682	GO:0048589;GO:0009167;GO:0044281;GO:0009161;GO:1901360;GO:0044712;GO:0044710;GO:0009611;GO:0009199;GO:0016310;GO:0009205;GO:0046034;GO:0046031;GO:0032787;GO:0043436;GO:1901564;GO:0046128;GO:0009179;GO:0046483;GO:0016052;GO:0006163;GO:0006165;GO:0009141;GO:0009144;GO:0006807;GO:1901575;GO:0051186;GO:0006139;GO:0009888;GO:0042060;GO:0009150;GO:0019637;GO:0006950;GO:0008150;GO:0008152;GO:0044723;GO:…	developmental growth;purine ribonucleoside monophosphate metabolic process;small molecule metabolic process;ribonucleoside monophosphate metabolic process;organic cyclic compound metabolic process;single-organism catabolic process;single-organism metabolic process;response to wounding;ribonucleoside triphosphate metabolic process;phosphorylation;purine ribonucleoside triphosphate metabolic proces…	3;8;4;7;4;4;3;4;7;6;8;8;8;7;5;4;7;8;4;5;6;7;6;7;3;4;4;4;4;5;7;4;3;1;2;4;5;2;3;5;5;5;6;4;5;6;7;6;2;6;4;7;2;2;4;4;6;7;4;4;4;4;4;4;7;7;6;3;5;4;8;5;6;3;3;6;5;3;6;3;2;3;3;5;4;5;4;6;	GO:0031982;GO:0005615;GO:0016020;GO:0000015;GO:1902494;GO:0043234;GO:0043230;GO:0005829;GO:0044424;GO:0044464;GO:0044421;GO:0043227;GO:0043226;GO:0044444;GO:0044445;GO:0005737;GO:0005623;GO:0005622;GO:0071944;GO:0070062;GO:0005886;GO:1903561;GO:0032991;GO:0005575;GO:0005576;	vesicle;extracellular space;membrane;phosphopyruvate hydratase complex;catalytic complex;protein complex;extracellular organelle;cytosol;intracellular part;cell part;extracellular region part;membrane-bounded organelle;organelle;cytoplasmic part;cytosolic part;cytoplasm;cell;intracellular;cell periphery;extracellular exosome;plasma membrane;extracellular vesicle;macromolecular complex;cellular_co…	4;3;2;5;4;3;3;5;3;2;2;3;2;4;5;4;2;3;3;4;3;3;2;1;2;	GO:0046872;GO:0003674;GO:0005488;GO:0004634;GO:0003824;GO:0016835;GO:0000287;GO:0043169;GO:0016829;GO:0043167;GO:0016836;	metal ion binding;molecular_function;binding;phosphopyruvate hydratase activity;catalytic activity;carbon-oxygen lyase activity;magnesium ion binding;cation binding;lyase activity;ion binding;hydro-lyase activity;	5;1;2;6;2;4;6;4;3;3;5;	K01689	map00010;map00680;map01100;map01110;map01120;map01130;map01200;map01230;map03018;map04066;	Glycolysis / Gluconeogenesis;Methane metabolism;Metabolic pathways;Biosynthesis of secondary metabolites;Microbial metabolism in diverse environments;Biosynthesis of antibiotics;Carbon metabolism;Biosynthesis of amino acids;RNA degradation;HIF-1 signaling pathway;	IPR029065;IPR020809;IPR000941;IPR029017;IPR034390;IPR020811;IPR020810;	Enolase C-terminal domain-like;Enolase, conserved site;Enolase;Enolase N-terminal domain-like;Enolase-like superfamily;Enolase, N-terminal;Enolase, C-terminal TIM barrel domain;	cytosol	Hs4503573	876	G	[G] Carbohydrate transport and metabolism;
Q9D051	ODPB_MOUSE Pyuvate dehydogenase E1 component subunit beta, mitochondial OS=Mus musculus OX=10090 GN=Pdhb PE=1 SV=1	0.6304	0.580477	0.624031	0.738587	0.757359	0.785258	1.04108	1.0218	1.02328	1.56195	1.56403	1.67175	1.24323	0.00199833	1.68191	1.59e-05	2.6147	1.52e-05	1.5546	0.000100865	1.35286	5.6e-05	GO:0061732;GO:0044281;GO:0072350;GO:1901360;GO:0044710;GO:0044711;GO:0032787;GO:0043436;GO:1901564;GO:0055114;GO:0046483;GO:0009060;GO:0046496;GO:0051186;GO:0051188;GO:0019637;GO:0071616;GO:0035383;GO:0035384;GO:0019318;GO:0045333;GO:0008152;GO:0044723;GO:0015980;GO:0044272;GO:0006101;GO:0008150;GO:0006753;GO:0006637;GO:0006732;GO:0006733;GO:0009117;GO:0044249;GO:0034641;GO:0044699;GO:0006139;GO:…	mitochondrial acetyl-CoA biosynthetic process from pyruvate;small molecule metabolic process;tricarboxylic acid metabolic process;organic cyclic compound metabolic process;single-organism metabolic process;single-organism biosynthetic process;monocarboxylic acid metabolic process;oxoacid metabolic process;organonitrogen compound metabolic process;oxidation-reduction process;heterocycle metabolic …	6;4;7;4;3;4;7;5;4;4;4;6;7;4;5;4;6;4;5;6;5;2;4;4;5;8;1;5;5;5;6;6;4;4;2;4;2;4;4;4;6;7;5;4;5;3;7;6;4;6;4;8;5;3;4;3;3;3;3;5;4;4;6;	GO:0031974;GO:0031982;GO:0031981;GO:0045254;GO:1902494;GO:0043234;GO:0043230;GO:0043231;GO:0043233;GO:0044428;GO:0044429;GO:0044424;GO:0044421;GO:0044422;GO:0043229;GO:0043227;GO:0043226;GO:0005654;GO:0044446;GO:0044444;GO:1990204;GO:0005737;GO:0005634;GO:0005739;GO:0044464;GO:0005623;GO:0005622;GO:0070062;GO:0005759;GO:1903561;GO:0032991;GO:0005575;GO:0070013;GO:0005576;	membrane-enclosed lumen;vesicle;nuclear lumen;pyruvate dehydrogenase complex;catalytic complex;protein complex;extracellular organelle;intracellular membrane-bounded organelle;organelle lumen;nuclear part;mitochondrial part;intracellular part;extracellular region part;organelle part;intracellular organelle;membrane-bounded organelle;organelle;nucleoplasm;intracellular organelle part;cytoplasmic p…	2;4;5;4;4;3;3;4;3;4;4;3;2;2;3;3;2;5;3;4;3;4;5;5;2;2;3;4;5;3;2;1;4;2;	GO:0034604;GO:0034603;GO:0016624;GO:0016620;GO:0003674;GO:0004738;GO:0004739;GO:0003824;GO:0016491;GO:0016903;	pyruvate dehydrogenase (NAD+) activity;pyruvate dehydrogenase [NAD(P)+] activity;oxidoreductase activity, acting on the aldehyde or oxo group of donors, disulfide as acceptor;oxidoreductase activity, acting on the aldehyde or oxo group of donors, NAD or NADP as acceptor;molecular_function;pyruvate dehydrogenase activity;pyruvate dehydrogenase (acetyl-transferring) activity;catalytic activity;oxid…	7;6;5;5;1;5;6;2;3;4;	K00162	map00010;map00020;map00620;map01100;map01110;map01120;map01130;map01200;map04066;map04922;map05230;	Glycolysis / Gluconeogenesis;Citrate cycle (TCA cycle);Pyruvate metabolism;Metabolic pathways;Biosynthesis of secondary metabolites;Microbial metabolism in diverse environments;Biosynthesis of antibiotics;Carbon metabolism;HIF-1 signaling pathway;Glucagon signaling pathway;Central carbon metabolism in cancer;	IPR005475;IPR027110;IPR029061;IPR033248;IPR009014;	Transketolase-like, pyrimidine-binding domain;Pyruvate dehydrogenase E1 component subunit beta;Thiamin diphosphate-binding fold;Transketolase, C-terminal domain;Transketolase C-terminal/Pyruvate-ferredoxin oxidoreductase domain II;	mitochondria	Hs20469608	706	C	[C] Energy production and conversion;
G3UVV4	G3UVV4_MOUSE Hexokinase-1 OS=Mus musculus OX=10090 GN=Hk1 PE=1 SV=1;	0.931149	0.91537	1.00446	0.933872	0.797798	0.835779	0.881439	0.861472	1.02324	1.21768	1.32764	1.27011	0.90055	0.125744	0.97025	0.65057	1.33829	0.00156152	1.37933	0.0043175	1.07739	0.36641	GO:0008104;GO:0009167;GO:0061621;GO:0061620;GO:0044281;GO:0044282;GO:0009161;GO:0051651;GO:1901360;GO:0044712;GO:0044710;GO:0046128;GO:0070727;GO:0009199;GO:0006733;GO:0033036;GO:0019725;GO:0009205;GO:0046034;GO:0046031;GO:0032787;GO:0045184;GO:0045185;GO:0072656;GO:0072655;GO:0043436;GO:0009179;GO:0055114;GO:0046483;GO:0070585;GO:1901564;GO:0016052;GO:0048878;GO:0006163;GO:0006165;GO:0019637;GO:…	protein localization;purine ribonucleoside monophosphate metabolic process;canonical glycolysis;glycolytic process through glucose-6-phosphate;small molecule metabolic process;small molecule catabolic process;ribonucleoside monophosphate metabolic process;maintenance of location in cell;organic cyclic compound metabolic process;single-organism catabolic process;single-organism metabolic process;p…	4;8;6;8;4;5;7;4;4;4;3;7;4;7;6;3;4;8;8;8;7;4;4;7;6;5;8;4;4;7;4;5;5;6;7;4;7;6;7;9;3;7;6;4;4;2;3;7;6;6;7;1;2;4;3;3;5;6;5;5;6;8;5;6;9;5;4;6;7;6;2;4;6;5;6;5;2;4;5;5;6;7;4;7;4;5;4;6;7;8;7;6;6;4;7;5;5;4;8;5;6;3;5;3;5;6;3;2;3;3;3;4;3;4;5;4;6;	GO:0031975;GO:0031514;GO:0016020;GO:0031968;GO:0098588;GO:0098589;GO:0031967;GO:0042995;GO:0043231;GO:0005829;GO:0044429;GO:0044425;GO:0098857;GO:0044422;GO:0043229;GO:0005929;GO:0043227;GO:0043226;GO:0044446;GO:0044444;GO:0044441;GO:0005737;GO:0031090;GO:0097228;GO:0036126;GO:0097223;GO:0005739;GO:0044463;GO:0044464;GO:0019867;GO:0005623;GO:0005622;GO:0005740;GO:0005741;GO:0044424;GO:0098805;GO:…	envelope;motile cilium;membrane;organelle outer membrane;bounding membrane of organelle;membrane region;organelle envelope;cell projection;intracellular membrane-bounded organelle;cytosol;mitochondrial part;membrane part;membrane microdomain;organelle part;intracellular organelle;cilium;membrane-bounded organelle;organelle;intracellular organelle part;cytoplasmic part;ciliary part;cytoplasm;organ…	3;4;2;4;4;3;4;3;4;5;4;2;4;2;3;3;3;2;3;4;3;4;3;4;4;3;5;3;2;3;2;3;5;5;3;3;4;5;1;	GO:0004396;GO:1901363;GO:0000166;GO:0035639;GO:0097367;GO:0003674;GO:1901265;GO:0032549;GO:0017076;GO:0005524;GO:0043168;GO:0016301;GO:0003824;GO:0016773;GO:0016772;GO:0016740;GO:0032559;GO:0032555;GO:0032550;GO:0032553;GO:0048029;GO:0043167;GO:0030554;GO:0097159;GO:0005488;GO:0019200;GO:0030246;GO:0001883;GO:0001882;GO:0004340;GO:0036094;GO:0005536;	hexokinase activity;heterocyclic compound binding;nucleotide binding;purine ribonucleoside triphosphate binding;carbohydrate derivative binding;molecular_function;nucleoside phosphate binding;ribonucleoside binding;purine nucleotide binding;ATP binding;anion binding;kinase activity;catalytic activity;phosphotransferase activity, alcohol group as acceptor;transferase activity, transferring phospho…	6;3;4;5;3;1;4;5;5;6;4;5;2;5;4;3;6;5;6;4;4;3;6;3;2;6;3;5;4;7;3;5;	K00844	map00010;map00051;map00052;map00500;map00520;map00521;map00524;map01100;map01110;map01120;map01130;map01200;map04066;map04910;map04930;map04973;map05230;	Glycolysis / Gluconeogenesis;Fructose and mannose metabolism;Galactose metabolism;Starch and sucrose metabolism;Amino sugar and nucleotide sugar metabolism;Streptomycin biosynthesis;Butirosin and neomycin biosynthesis;Metabolic pathways;Biosynthesis of secondary metabolites;Microbial metabolism in diverse environments;Biosynthesis of antibiotics;Carbon metabolism;HIF-1 signaling pathway;Insulin s…	IPR022673;IPR001312;IPR022672;IPR019807;	Hexokinase, C-terminal;Hexokinase;Hexokinase, N-terminal;Hexokinase, binding site;	cytosol	Hs15991827	1759	G	[G] Carbohydrate transport and metabolism;
P12382	PFKAL_MOUSE ATP-dependent 6-phosphofuctokinase, live type OS=Mus musculus OX=10090 GN=Pfkl PE=1 SV=4	0.996509	1.02474	1.28767	0.936823	0.97567	0.7069	0.96365	0.866017	0.823112	1.15124	1.18671	1.08096	0.79162	0.13984	0.8017	0.0977026	1.03324	0.726739	1.2888	0.00793192	1.01275	0.911102	GO:0090087;GO:0008104;GO:0051046;GO:0051289;GO:0051048;GO:0051049;GO:0009167;GO:0044281;GO:0009161;GO:0071840;GO:0044712;GO:0044710;GO:0009132;GO:0009179;GO:0046879;GO:0006733;GO:0048519;GO:0033036;GO:0009205;GO:0051051;GO:0046034;GO:0046031;GO:0032787;GO:0045184;GO:0090276;GO:0043436;GO:1901564;GO:0046128;GO:0090278;GO:0010033;GO:0046483;GO:0044700;GO:0034284;GO:0016052;GO:0034641;GO:0006163;GO:…	regulation of peptide transport;protein localization;regulation of secretion;protein homotetramerization;negative regulation of secretion;regulation of transport;purine ribonucleoside monophosphate metabolic process;small molecule metabolic process;ribonucleoside monophosphate metabolic process;cellular component organization or biogenesis;single-organism catabolic process;single-organism metabol…	5;4;5;8;4;4;8;4;7;2;4;3;6;8;6;6;2;3;8;3;8;8;7;4;5;5;4;7;5;4;4;3;6;5;4;6;7;4;2;4;4;6;7;4;3;5;5;4;2;7;6;4;7;6;5;3;5;2;4;3;7;5;4;5;4;6;3;7;1;2;4;3;5;5;2;6;5;5;4;5;6;3;6;4;6;3;6;3;4;7;6;2;4;5;6;7;5;4;2;4;4;4;4;3;7;4;5;6;3;4;4;5;7;7;4;4;6;5;5;4;8;5;6;8;5;7;7;5;3;5;5;5;4;4;4;3;5;4;4;6;3;2;3;3;7;3;6;6;5;3;5;4;5;3;4;5;3;6;	GO:0005945;GO:0031982;GO:0016020;GO:1902494;GO:1990234;GO:0043234;GO:0043230;GO:0005829;GO:0044421;GO:0044424;GO:0044444;GO:0044445;GO:0005737;GO:0061695;GO:0044464;GO:0005623;GO:0005622;GO:0070062;GO:0043227;GO:0043226;GO:0005576;GO:1903561;GO:0032991;GO:0005575;	6-phosphofructokinase complex;vesicle;membrane;catalytic complex;transferase complex;protein complex;extracellular organelle;cytosol;extracellular region part;intracellular part;cytoplasmic part;cytosolic part;cytoplasm;transferase complex, transferring phosphorus-containing groups;cell part;cell;intracellular;extracellular exosome;membrane-bounded organelle;organelle;extracellular region;extrace…	6;4;2;4;5;3;3;5;2;3;4;5;4;6;2;2;3;4;3;2;2;3;2;1;	GO:1901363;GO:0000166;GO:0035639;GO:0016740;GO:0019900;GO:0097367;GO:0048029;GO:0005524;GO:0005488;GO:0032549;GO:0017076;GO:0043168;GO:0016301;GO:0008443;GO:0003824;GO:0016773;GO:0016772;GO:0032559;GO:0032555;GO:0032550;GO:0032553;GO:0019899;GO:0043169;GO:0043167;GO:0042802;GO:0046872;GO:0030554;GO:0005515;GO:0097159;GO:0003674;GO:0019200;GO:0030246;GO:0070095;GO:0003872;GO:0001883;GO:0001882;GO:…	heterocyclic compound binding;nucleotide binding;purine ribonucleoside triphosphate binding;transferase activity;kinase binding;carbohydrate derivative binding;monosaccharide binding;ATP binding;binding;ribonucleoside binding;purine nucleotide binding;anion binding;kinase activity;phosphofructokinase activity;catalytic activity;phosphotransferase activity, alcohol group as acceptor;transferase ac…	3;4;5;3;5;3;4;6;2;5;5;4;5;6;2;5;4;6;5;6;4;4;4;3;4;5;6;3;3;1;6;3;4;7;5;4;4;3;5;	K00850	map00010;map00030;map00051;map00052;map00680;map01100;map01110;map01120;map01130;map01200;map01230;map03018;map04152;map05230;	Glycolysis / Gluconeogenesis;Pentose phosphate pathway;Fructose and mannose metabolism;Galactose metabolism;Methane metabolism;Metabolic pathways;Biosynthesis of secondary metabolites;Microbial metabolism in diverse environments;Biosynthesis of antibiotics;Carbon metabolism;Biosynthesis of amino acids;RNA degradation;AMPK signaling pathway;Central carbon metabolism in cancer;	IPR015912;IPR000023;IPR022953;IPR009161;	Phosphofructokinase, conserved site;Phosphofructokinase domain;ATP-dependent 6-phosphofructokinase;ATP-dependent 6-phosphofructokinase, eukaryotic-type;	cytosol	HsM4505747	1520	G	[G] Carbohydrate transport and metabolism;
Q8BMF4	ODP2_MOUSE Dihydolipoyllysine-esidue acetyltansfease component of pyuvate dehydogenase complex, mitochondial OS=Mus musculus OX=10090 GN=Dlat PE=1 SV=2	0.713051	0.734871	0.581839	0.637026	0.645706	0.66673	0.90237	0.982721	0.831123	1.66018	1.83328	1.81111	0.96044	0.611104	1.33819	0.0242278	2.61339	0.000112767	1.95292	0.000246476	1.39331	0.00461709	GO:0061732;GO:0044281;GO:0072350;GO:1901360;GO:0044710;GO:0044711;GO:0032787;GO:0043436;GO:0055114;GO:0046483;GO:1901564;GO:0044707;GO:0071616;GO:0019637;GO:0006807;GO:0046496;GO:1901576;GO:0051186;GO:0051188;GO:0035383;GO:0035384;GO:0019318;GO:0008150;GO:0008152;GO:0044723;GO:0015980;GO:0044272;GO:0006101;GO:0045333;GO:0006753;GO:0006637;GO:0006732;GO:0006733;GO:0009117;GO:0044249;GO:0034641;GO:…	mitochondrial acetyl-CoA biosynthetic process from pyruvate;small molecule metabolic process;tricarboxylic acid metabolic process;organic cyclic compound metabolic process;single-organism metabolic process;single-organism biosynthetic process;monocarboxylic acid metabolic process;oxoacid metabolic process;oxidation-reduction process;heterocycle metabolic process;organonitrogen compound metabolic …	6;4;7;4;3;4;7;5;4;4;4;3;6;4;3;7;4;4;5;4;5;6;1;2;4;4;5;8;5;5;5;5;6;6;4;4;2;4;2;2;4;4;4;6;7;5;4;5;6;7;6;4;6;4;8;5;3;3;3;4;3;3;5;4;4;6;	GO:0031974;GO:0043209;GO:0045254;GO:1902494;GO:0043234;GO:0043231;GO:0043233;GO:0044422;GO:0043229;GO:0043227;GO:0043226;GO:0044429;GO:0044446;GO:0044444;GO:1990204;GO:0005737;GO:0005739;GO:0044464;GO:0005623;GO:0005622;GO:0044424;GO:0005967;GO:0005759;GO:0032991;GO:0005575;GO:0070013;GO:0098798;	membrane-enclosed lumen;myelin sheath;pyruvate dehydrogenase complex;catalytic complex;protein complex;intracellular membrane-bounded organelle;organelle lumen;organelle part;intracellular organelle;membrane-bounded organelle;organelle;mitochondrial part;intracellular organelle part;cytoplasmic part;oxidoreductase complex;cytoplasm;mitochondrion;cell part;cell;intracellular;intracellular part;mit…	2;3;4;4;3;4;3;2;3;3;2;4;3;4;3;4;5;2;2;3;3;5;5;2;1;4;4;	GO:0034604;GO:0034603;GO:0016620;GO:0016740;GO:0016746;GO:0016747;GO:0003674;GO:0004738;GO:0003824;GO:0016491;GO:0016417;GO:0016418;GO:0016407;GO:0004742;GO:0016903;GO:0030523;	pyruvate dehydrogenase (NAD+) activity;pyruvate dehydrogenase [NAD(P)+] activity;oxidoreductase activity, acting on the aldehyde or oxo group of donors, NAD or NADP as acceptor;transferase activity;transferase activity, transferring acyl groups;transferase activity, transferring acyl groups other than amino-acyl groups;molecular_function;pyruvate dehydrogenase activity;catalytic activity;oxidored…	7;6;5;3;4;5;1;5;2;3;6;7;6;8;4;7;	K00627	map00010;map00020;map00620;map01100;map01110;map01120;map01130;map01200;	Glycolysis / Gluconeogenesis;Citrate cycle (TCA cycle);Pyruvate metabolism;Metabolic pathways;Biosynthesis of secondary metabolites;Microbial metabolism in diverse environments;Biosynthesis of antibiotics;Carbon metabolism;	IPR000089;IPR004167;IPR006257;IPR001078;IPR003016;IPR011053;	Biotin/lipoyl attachment;E3-binding domain;Dihydrolipoyllysine-residue acetyltransferase component of pyruvate dehydrogenase complex;2-oxoacid dehydrogenase acyltransferase, catalytic domain;2-oxo acid dehydrogenase, lipoyl-binding site;Single hybrid motif;	mitochondria	Hs17458911	1038	C	[C] Energy production and conversion;
A6ZI44	A6ZI44_MOUSE Fuctose-bisphosphate aldolase OS=Mus musculus OX=10090 GN=Aldoa PE=1 SV=1;	0	0	5.57733	0	0	2.72088	1.73522	1.96657	0	0	0	0	0.48785	nan	0.33186	nan	nan	nan	nan	nan	0.68025	nan	GO:1901566;GO:0051289;GO:0009167;GO:0003012;GO:0009165;GO:0044281;GO:0009161;GO:0032989;GO:1901362;GO:0071840;GO:0044712;GO:0044710;GO:0048869;GO:0060249;GO:0009199;GO:0006733;GO:0046483;GO:0019725;GO:0009206;GO:0009205;GO:0006936;GO:0046034;GO:0046031;GO:0032787;GO:0008360;GO:0043436;GO:0046129;GO:0046128;GO:0009179;GO:0042455;GO:0003008;GO:1901564;GO:0044249;GO:0016052;GO:0006163;GO:0042451;GO:…	organonitrogen compound biosynthetic process;protein homotetramerization;purine ribonucleoside monophosphate metabolic process;muscle system process;nucleotide biosynthetic process;small molecule metabolic process;ribonucleoside monophosphate metabolic process;cellular component morphogenesis;organic cyclic compound biosynthetic process;cellular component organization or biogenesis;single-organis…	5;8;8;4;6;4;7;4;5;2;4;3;4;5;7;6;4;4;8;8;5;8;8;7;4;5;8;7;8;7;3;4;4;5;6;7;7;7;5;6;5;4;4;6;6;7;7;5;7;4;4;4;5;3;7;5;2;4;3;5;3;7;6;8;7;4;4;1;2;4;3;5;5;3;5;7;6;5;3;5;9;5;4;5;6;4;6;4;6;3;7;6;2;4;6;7;5;6;2;2;2;4;5;6;7;4;7;6;4;5;5;4;3;7;7;6;4;7;6;4;3;5;4;8;5;6;5;7;7;2;3;8;5;3;6;5;6;3;3;4;3;5;4;5;3;4;5;6;	GO:0097223;GO:0042995;GO:0031982;GO:0043209;GO:0043230;GO:0043234;GO:0030016;GO:0043231;GO:0043232;GO:0044424;GO:0044421;GO:0044422;GO:0043229;GO:0043228;GO:0005929;GO:0043227;GO:0043226;GO:0005856;GO:0031672;GO:0031674;GO:0030018;GO:0031514;GO:0044444;GO:0044441;GO:0036126;GO:0016020;GO:0030017;GO:0005737;GO:0005634;GO:0032991;GO:0035686;GO:0044463;GO:0044464;GO:0005623;GO:0005622;GO:0015629;GO:…	sperm part;cell projection;vesicle;myelin sheath;extracellular organelle;protein complex;myofibril;intracellular membrane-bounded organelle;intracellular non-membrane-bounded organelle;intracellular part;extracellular region part;organelle part;intracellular organelle;non-membrane-bounded organelle;cilium;membrane-bounded organelle;organelle;cytoskeleton;A band;I band;Z disc;motile cilium;cytopla…	3;3;4;3;3;3;6;4;4;3;2;2;3;3;3;3;2;5;4;4;4;4;4;3;4;2;4;4;5;2;4;3;2;2;3;6;4;3;2;3;4;1;5;3;	GO:1901363;GO:0003674;GO:0003676;GO:0016829;GO:0008092;GO:0097159;GO:0016832;GO:0004332;GO:0019899;GO:0048029;GO:0002020;GO:0044822;GO:0003723;GO:0005515;GO:0005488;GO:0016830;GO:0030246;GO:0036094;GO:0070061;GO:0003824;	heterocyclic compound binding;molecular_function;nucleic acid binding;lyase activity;cytoskeletal protein binding;organic cyclic compound binding;aldehyde-lyase activity;fructose-bisphosphate aldolase activity;enzyme binding;monosaccharide binding;protease binding;poly(A) RNA binding;RNA binding;protein binding;binding;carbon-carbon lyase activity;carbohydrate binding;small molecule binding;fruct…	3;1;4;3;4;3;5;6;4;4;5;6;5;3;2;4;3;3;5;2;	K01623	map00010;map00030;map00051;map00680;map00710;map01100;map01110;map01120;map01130;map01200;map01230;	Glycolysis / Gluconeogenesis;Pentose phosphate pathway;Fructose and mannose metabolism;Methane metabolism;Carbon fixation in photosynthetic organisms;Metabolic pathways;Biosynthesis of secondary metabolites;Microbial metabolism in diverse environments;Biosynthesis of antibiotics;Carbon metabolism;Biosynthesis of amino acids;	IPR000741;IPR013785;IPR029768;	Fructose-bisphosphate aldolase, class-I;Aldolase-type TIM barrel;Fructose-bisphosphate aldolase class-I active site;	mitochondria	Hs4557305	746	G	[G] Carbohydrate transport and metabolism;
P47739	AL3A1_MOUSE Aldehyde dehydogenase, dimeic NADP-pefeing OS=Mus musculus OX=10090 GN=Aldh3a1 PE=1 SV=2	0.723268	0.708409	0.747633	0.673065	0.670599	0.698693	1.61919	1.47938	1.45767	1.18854	0.902634	1.13091	0.93716	0.0348545	2.09068	0.000107282	1.47849	0.0168464	0.70718	0.0116262	2.23088	8.29e-05	GO:0044710;GO:0048518;GO:0042127;GO:0031960;GO:0051591;GO:0010033;GO:0055114;GO:0009605;GO:0010243;GO:0031667;GO:0042493;GO:0065007;GO:0009719;GO:0050794;GO:0006950;GO:0008150;GO:0008152;GO:0036293;GO:1901698;GO:0014074;GO:0001666;GO:0014070;GO:0008284;GO:0008283;GO:0009987;GO:0044699;GO:0007568;GO:0006081;GO:0009725;GO:0050896;GO:0048545;GO:0032502;GO:0009991;GO:0051384;GO:0033993;GO:0050789;GO:…	single-organism metabolic process;positive regulation of biological process;regulation of cell proliferation;response to corticosteroid;response to cAMP;response to organic substance;oxidation-reduction process;response to external stimulus;response to organonitrogen compound;response to nutrient levels;response to drug;biological regulation;response to endogenous stimulus;regulation of cellular …	3;2;4;6;5;4;4;3;4;5;4;2;3;3;3;1;2;5;4;5;4;5;4;3;2;2;4;4;4;2;5;2;4;7;5;2;3;5;4;3;3;3;4;4;3;3;3;	GO:0005783;GO:0031974;GO:0031981;GO:0016021;GO:0016020;GO:0043231;GO:0043233;GO:0044428;GO:0044424;GO:0044425;GO:0044421;GO:0044422;GO:0043229;GO:0043227;GO:0043226;GO:0005654;GO:0031224;GO:0012505;GO:0044446;GO:0044444;GO:0005737;GO:0005634;GO:0044464;GO:0005623;GO:0005622;GO:0005829;GO:0071944;GO:0005615;GO:0005886;GO:0005575;GO:0070013;GO:0005576;	endoplasmic reticulum;membrane-enclosed lumen;nuclear lumen;integral component of membrane;membrane;intracellular membrane-bounded organelle;organelle lumen;nuclear part;intracellular part;membrane part;extracellular region part;organelle part;intracellular organelle;membrane-bounded organelle;organelle;nucleoplasm;intrinsic component of membrane;endomembrane system;intracellular organelle part;c…	4;2;5;4;2;4;3;4;3;2;2;2;3;3;2;5;3;3;3;4;4;5;2;2;3;5;3;3;3;1;4;2;	GO:0008106;GO:0016620;GO:0004028;GO:0004029;GO:0016614;GO:0004033;GO:0004030;GO:0003674;GO:0003824;GO:0016491;GO:0016616;GO:0016903;GO:0018479;	alcohol dehydrogenase (NADP+) activity;oxidoreductase activity, acting on the aldehyde or oxo group of donors, NAD or NADP as acceptor;3-chloroallyl aldehyde dehydrogenase activity;aldehyde dehydrogenase (NAD) activity;oxidoreductase activity, acting on CH-OH group of donors;aldo-keto reductase (NADP) activity;aldehyde dehydrogenase [NAD(P)+] activity;molecular_function;catalytic activity;oxidore…	7;5;6;6;4;6;6;1;2;3;5;4;7;	K00129	map00010;map00340;map00350;map00360;map00410;map00980;map00982;map01100;map01110;map01120;map05204;	Glycolysis / Gluconeogenesis;Histidine metabolism;Tyrosine metabolism;Phenylalanine metabolism;beta-Alanine metabolism;Metabolism of xenobiotics by cytochrome P450;Drug metabolism - cytochrome P450;Metabolic pathways;Biosynthesis of secondary metabolites;Microbial metabolism in diverse environments;Chemical carcinogenesis;	IPR029510;IPR012394;IPR015590;IPR016162;IPR016160;IPR016161;	Aldehyde dehydrogenase, glutamic acid active site;Aldehyde dehydrogenase NAD(P)-dependent;Aldehyde dehydrogenase domain;Aldehyde dehydrogenase N-terminal domain;Aldehyde dehydrogenase, cysteine active site;Aldehyde/histidinol dehydrogenase;	cytosol	Hs21359829	784	C	[C] Energy production and conversion;
P47738	ALDH2_MOUSE Aldehyde dehydogenase, mitochondial OS=Mus musculus OX=10090 GN=Aldh2 PE=1 SV=1;	0.65544	0.718372	0.660688	0.85173	0.759136	0.724868	0.96592	0.966848	1.03738	1.56717	1.58706	1.50539	1.14806	0.0794182	1.45989	0.000555144	2.2903	1.04e-05	1.56882	7.9e-05	1.27161	0.00907985	GO:0044281;GO:0044282;GO:0044712;GO:0051716;GO:0043207;GO:0009617;GO:0043067;GO:0042981;GO:0048513;GO:0048519;GO:0060548;GO:0009607;GO:0051707;GO:0010033;GO:0051704;GO:0044707;GO:0010243;GO:0061008;GO:0032496;GO:0050789;GO:1901575;GO:0065007;GO:0044699;GO:0044710;GO:0050794;GO:0012501;GO:0006950;GO:0008150;GO:0008152;GO:0034308;GO:0044767;GO:1901698;GO:0036296;GO:0035094;GO:0033574;GO:0097305;GO:…	small molecule metabolic process;small molecule catabolic process;single-organism catabolic process;cellular response to stimulus;response to external biotic stimulus;response to bacterium;regulation of programmed cell death;regulation of apoptotic process;animal organ development;negative regulation of biological process;negative regulation of cell death;response to biotic stimulus;response to o…	4;5;4;3;4;4;5;6;4;2;4;3;3;4;2;3;4;5;5;2;4;2;2;3;3;5;3;1;2;6;3;4;5;6;6;5;4;7;4;5;3;2;6;2;3;2;6;5;4;5;4;5;5;5;6;4;4;2;5;4;5;7;5;4;4;4;4;6;5;3;5;6;5;3;6;6;3;6;3;3;4;4;5;5;3;5;8;3;	GO:0031974;GO:0031982;GO:0043230;GO:0043231;GO:0043233;GO:0044429;GO:0044424;GO:0044421;GO:0044422;GO:0043229;GO:0043227;GO:0005737;GO:0044444;GO:0005739;GO:0044464;GO:0005623;GO:0005622;GO:0070062;GO:0070013;GO:0043226;GO:0005759;GO:0044446;GO:1903561;GO:0005575;GO:0005576;	membrane-enclosed lumen;vesicle;extracellular organelle;intracellular membrane-bounded organelle;organelle lumen;mitochondrial part;intracellular part;extracellular region part;organelle part;intracellular organelle;membrane-bounded organelle;cytoplasm;cytoplasmic part;mitochondrion;cell part;cell;intracellular;extracellular exosome;intracellular organelle lumen;organelle;mitochondrial matrix;int…	2;4;3;4;3;4;3;2;2;3;3;4;4;5;2;2;3;4;4;2;5;3;3;1;2;	GO:0051287;GO:1901363;GO:0000166;GO:0004029;GO:0003674;GO:0005488;GO:1901265;GO:0003824;GO:0097159;GO:0016620;GO:0016491;GO:0043167;GO:0048037;GO:0050662;GO:0036094;GO:0016903;GO:0043168;GO:0070404;	NAD binding;heterocyclic compound binding;nucleotide binding;aldehyde dehydrogenase (NAD) activity;molecular_function;binding;nucleoside phosphate binding;catalytic activity;organic cyclic compound binding;oxidoreductase activity, acting on the aldehyde or oxo group of donors, NAD or NADP as acceptor;oxidoreductase activity;ion binding;cofactor binding;coenzyme binding;small molecule binding;oxid…	5;3;4;6;1;2;4;2;3;5;3;3;3;4;3;4;4;5;	K00128	map00010;map00040;map00053;map00071;map00280;map00310;map00330;map00340;map00380;map00410;map00561;map00620;map00625;map00903;map01100;map01110;map01120;map01130;	Glycolysis / Gluconeogenesis;Pentose and glucuronate interconversions;Ascorbate and aldarate metabolism;Fatty acid degradation;"Valine, leucine and isoleucine degradation";Lysine degradation;Arginine and proline metabolism;Histidine metabolism;Tryptophan metabolism;beta-Alanine metabolism;Glycerolipid metabolism;Pyruvate metabolism;Chloroalkane and chloroalkene degradation;Limonene and pinene deg…	IPR029510;IPR016162;IPR015590;IPR016160;IPR016161;	Aldehyde dehydrogenase, glutamic acid active site;Aldehyde dehydrogenase N-terminal domain;Aldehyde dehydrogenase domain;Aldehyde dehydrogenase, cysteine active site;Aldehyde/histidinol dehydrogenase;	mitochondria	Hs11436533	1017	C	[C] Energy production and conversion;
Q9DBJ1	PGAM1_MOUSE Phosphoglyceate mutase 1 OS=Mus musculus OX=10090 GN=Pgam1 PE=1 SV=3	1.33906	1.32524	1.04741	1.07524	1.29682	1.07081	1.17539	1.17525	1.05074	0.497006	0.479627	0.467403	0.92757	0.499348	0.91639	0.374852	0.38905	0.00137238	0.42454	0.000104118	0.98795	0.879175	GO:0019220;GO:0080090;GO:0019222;GO:0009166;GO:1903578;GO:0044281;GO:1901360;GO:0046434;GO:0044712;GO:0044710;GO:0009199;GO:0016310;GO:0042325;GO:0009205;GO:0009167;GO:0060255;GO:0046034;GO:0046031;GO:0032787;GO:0043436;GO:0046128;GO:0009179;GO:0046483;GO:0051196;GO:1901564;GO:0051193;GO:0016052;GO:0006163;GO:0006165;GO:0019637;GO:0019439;GO:0009894;GO:0009141;GO:0009161;GO:0009144;GO:0010906;GO:…	regulation of phosphate metabolic process;regulation of primary metabolic process;regulation of metabolic process;nucleotide catabolic process;regulation of ATP metabolic process;small molecule metabolic process;organic cyclic compound metabolic process;organophosphate catabolic process;single-organism catabolic process;single-organism metabolic process;ribonucleoside triphosphate metabolic proce…	6;4;3;6;7;4;4;5;4;3;7;6;7;8;8;4;8;8;7;5;7;8;4;6;4;5;5;6;7;4;5;4;6;7;7;6;3;2;5;4;4;4;2;6;5;6;3;1;2;4;5;7;5;5;5;4;5;3;5;5;5;8;5;6;4;4;6;7;6;2;4;6;6;7;6;7;4;2;4;5;5;5;6;7;4;5;5;4;5;5;4;4;7;7;7;5;4;6;6;3;5;4;8;5;6;5;5;3;4;5;4;5;6;4;6;3;3;5;7;4;5;4;5;4;6;5;6;	GO:0031982;GO:0043209;GO:0016020;GO:0043230;GO:0005829;GO:0044421;GO:0005622;GO:0043227;GO:0044424;GO:0044444;GO:0005737;GO:0044464;GO:0005623;GO:0070062;GO:0043226;GO:1903561;GO:0005575;GO:0005576;	vesicle;myelin sheath;membrane;extracellular organelle;cytosol;extracellular region part;intracellular;membrane-bounded organelle;intracellular part;cytoplasmic part;cytoplasm;cell part;cell;extracellular exosome;organelle;extracellular vesicle;cellular_component;extracellular region;	4;3;2;3;5;2;3;3;3;4;4;2;2;4;2;3;1;2;	GO:0016868;GO:0016866;GO:0004082;GO:0004083;GO:0019901;GO:0019900;GO:0042578;GO:0016853;GO:0003674;GO:0005488;GO:0016787;GO:0016788;GO:0003824;GO:0016791;GO:0019899;GO:0034416;GO:0004619;GO:0005515;	intramolecular transferase activity, phosphotransferases;intramolecular transferase activity;bisphosphoglycerate mutase activity;bisphosphoglycerate 2-phosphatase activity;protein kinase binding;kinase binding;phosphoric ester hydrolase activity;isomerase activity;molecular_function;binding;hydrolase activity;hydrolase activity, acting on ester bonds;catalytic activity;phosphatase activity;enzyme…	5;4;6;8;6;5;5;3;1;2;3;4;2;6;4;7;6;3;	K01834	map00010;map00260;map00680;map01100;map01110;map01120;map01130;map01200;map01230;map04922;map05230;	Glycolysis / Gluconeogenesis;"Glycine, serine and threonine metabolism";Methane metabolism;Metabolic pathways;Biosynthesis of secondary metabolites;Microbial metabolism in diverse environments;Biosynthesis of antibiotics;Carbon metabolism;Biosynthesis of amino acids;Glucagon signaling pathway;Central carbon metabolism in cancer;	IPR029033;IPR001345;IPR005952;IPR013078;	Histidine phosphatase superfamily;Phosphoglycerate/bisphosphoglycerate mutase, active site;Phosphoglycerate mutase 1;Histidine phosphatase superfamily, clade-1;	cytosol	Hs4505753	526	G	[G] Carbohydrate transport and metabolism;
P17751	TPIS_MOUSE Tiosephosphate isomease OS=Mus musculus OX=10090 GN=Tpi1 PE=1 SV=4;	1.22304	1.21395	1.52036	1.21956	1.22249	1.16605	0.915516	0.926893	1.01985	0.496395	0.53597	0.539918	0.91175	0.318732	0.72328	0.0261622	0.39731	0.00144063	0.54931	0.000276941	0.79329	0.00276541	GO:0009167;GO:0044281;GO:0044283;GO:1901360;GO:0044712;GO:0044710;GO:0044711;GO:0009199;GO:0016310;GO:0009205;GO:0046034;GO:0046031;GO:0032787;GO:0043436;GO:0046128;GO:0009179;GO:0046483;GO:1901564;GO:0044707;GO:0016052;GO:0016051;GO:0006163;GO:0006165;GO:0019637;GO:0009141;GO:0009161;GO:0009144;GO:0006807;GO:1901576;GO:1901575;GO:0051186;GO:0019318;GO:0019319;GO:0009150;GO:0008150;GO:0008152;GO:…	purine ribonucleoside monophosphate metabolic process;small molecule metabolic process;small molecule biosynthetic process;organic cyclic compound metabolic process;single-organism catabolic process;single-organism metabolic process;single-organism biosynthetic process;ribonucleoside triphosphate metabolic process;phosphorylation;purine ribonucleoside triphosphate metabolic process;ATP metabolic …	8;4;5;4;4;3;4;7;6;8;8;8;7;5;7;8;4;4;3;5;5;6;7;4;6;7;7;3;4;4;4;6;7;7;1;2;4;5;3;5;5;8;5;6;4;6;7;6;2;4;6;7;2;2;2;4;5;6;7;4;4;4;5;4;7;7;7;6;6;6;5;5;4;8;5;4;8;5;6;3;3;3;6;5;6;3;3;4;3;3;4;5;4;6;	GO:0031982;GO:0043230;GO:0043231;GO:0044421;GO:0043229;GO:0043227;GO:0043226;GO:0005634;GO:0044464;GO:0005623;GO:0005622;GO:0044424;GO:0005615;GO:1903561;GO:0070062;GO:0005575;GO:0005576;	vesicle;extracellular organelle;intracellular membrane-bounded organelle;extracellular region part;intracellular organelle;membrane-bounded organelle;organelle;nucleus;cell part;cell;intracellular;intracellular part;extracellular space;extracellular vesicle;extracellular exosome;cellular_component;extracellular region;	4;3;4;2;3;3;2;5;2;2;3;3;3;3;4;1;2;	GO:0016860;GO:0016853;GO:0003674;GO:0005488;GO:0016861;GO:0003824;GO:0019899;GO:0031625;GO:0005515;GO:0044389;GO:0004807;	intramolecular oxidoreductase activity;isomerase activity;molecular_function;binding;intramolecular oxidoreductase activity, interconverting aldoses and ketoses;catalytic activity;enzyme binding;ubiquitin protein ligase binding;protein binding;ubiquitin-like protein ligase binding;triose-phosphate isomerase activity;	4;3;1;2;5;2;4;6;3;5;6;	K01803	map00010;map00051;map00562;map00710;map01100;map01110;map01120;map01130;map01200;map01230;	Glycolysis / Gluconeogenesis;Fructose and mannose metabolism;Inositol phosphate metabolism;Carbon fixation in photosynthetic organisms;Metabolic pathways;Biosynthesis of secondary metabolites;Microbial metabolism in diverse environments;Biosynthesis of antibiotics;Carbon metabolism;Biosynthesis of amino acids;	IPR022896;IPR013785;IPR000652;IPR020861;	Triosephosphate isomerase, bacterial/eukaryotic;Aldolase-type TIM barrel;Triosephosphate isomerase;Triosephosphate isomerase, active site;	cytosol	Hs4507645	488	G	[G] Carbohydrate transport and metabolism;
O08528	HXK2_MOUSE Hexokinase-2 OS=Mus musculus OX=10090 GN=Hk2 PE=1 SV=1;	0.602346	0.659989	0.54311	0.903413	0.808279	0.935248	0.823652	0.867249	0.868577	1.76113	1.46991	1.75709	1.46609	0.00529943	1.41764	0.00241013	2.76283	0.00048515	1.94889	0.00115032	0.96696	0.515314	GO:0008104;GO:0019222;GO:0007595;GO:0051049;GO:0098779;GO:0061024;GO:0044281;GO:0009161;GO:0051651;GO:0007006;GO:0071840;GO:0044712;GO:0015758;GO:0044710;GO:0009132;GO:0070727;GO:0048513;GO:0006733;GO:0006096;GO:0048519;GO:0043436;GO:0033036;GO:0019725;GO:0009205;GO:0033500;GO:0046031;GO:0045184;GO:0045185;GO:0072656;GO:0072655;GO:0006839;GO:0046128;GO:0009179;GO:0002931;GO:0046483;GO:0070585;GO:…	protein localization;regulation of metabolic process;lactation;regulation of transport;mitophagy in response to mitochondrial depolarization;membrane organization;small molecule metabolic process;ribonucleoside monophosphate metabolic process;maintenance of location in cell;mitochondrial membrane organization;cellular component organization or biogenesis;single-organism catabolic process;glucose …	4;3;5;4;6;4;4;7;4;5;2;4;8;3;6;4;4;6;6;2;5;3;4;8;6;8;4;4;7;6;6;7;8;4;4;7;4;3;8;5;5;6;4;4;3;6;7;5;4;4;6;6;2;4;7;4;7;3;5;2;5;9;4;3;5;5;5;7;4;6;3;3;3;4;2;4;3;3;7;5;5;5;4;5;5;2;4;5;1;5;5;6;5;6;6;4;4;6;7;6;2;4;8;6;7;5;2;2;5;4;6;4;2;4;4;5;3;7;4;6;4;5;5;7;6;6;4;4;7;7;4;4;6;3;4;7;5;5;5;4;8;5;4;5;5;3;4;5;5;6;3;6;3;5;4;3;5;4;6;7;3;2;3;3;4;3;4;3;3;4;4;6;4;5;4;3;6;	GO:0031975;GO:0016020;GO:0031968;GO:0098588;GO:0031967;GO:0031966;GO:0043231;GO:0044429;GO:0044424;GO:0044422;GO:0043229;GO:0043227;GO:0005741;GO:0044446;GO:0044444;GO:0005737;GO:0031090;GO:0005739;GO:0044464;GO:0019867;GO:0005623;GO:0005622;GO:0005740;GO:0098805;GO:0043226;GO:0005575;	envelope;membrane;organelle outer membrane;bounding membrane of organelle;organelle envelope;mitochondrial membrane;intracellular membrane-bounded organelle;mitochondrial part;intracellular part;organelle part;intracellular organelle;membrane-bounded organelle;mitochondrial outer membrane;intracellular organelle part;cytoplasmic part;cytoplasm;organelle membrane;mitochondrion;cell part;outer memb…	3;2;4;4;4;4;4;4;3;2;3;3;5;3;4;4;3;5;2;3;2;3;5;3;2;1;	GO:0004396;GO:0000166;GO:0035639;GO:0016740;GO:0097367;GO:0030554;GO:0005488;GO:0017076;GO:1901265;GO:0032549;GO:0043168;GO:0016301;GO:0003824;GO:0036094;GO:0016773;GO:0016772;GO:0032559;GO:0032555;GO:0032550;GO:0032553;GO:0048029;GO:0005524;GO:0043167;GO:0003674;GO:0097159;GO:0019200;GO:0030246;GO:0001883;GO:0001882;GO:1901363;GO:0005536;	hexokinase activity;nucleotide binding;purine ribonucleoside triphosphate binding;transferase activity;carbohydrate derivative binding;adenyl nucleotide binding;binding;purine nucleotide binding;nucleoside phosphate binding;ribonucleoside binding;anion binding;kinase activity;catalytic activity;small molecule binding;phosphotransferase activity, alcohol group as acceptor;transferase activity, tra…	6;4;5;3;3;6;2;5;4;5;4;5;2;3;5;4;6;5;6;4;4;6;3;1;3;6;3;5;4;3;5;	K00844	map00010;map00051;map00052;map00500;map00520;map00521;map00524;map01100;map01110;map01120;map01130;map01200;map04066;map04910;map04930;map04973;map05230;	Glycolysis / Gluconeogenesis;Fructose and mannose metabolism;Galactose metabolism;Starch and sucrose metabolism;Amino sugar and nucleotide sugar metabolism;Streptomycin biosynthesis;Butirosin and neomycin biosynthesis;Metabolic pathways;Biosynthesis of secondary metabolites;Microbial metabolism in diverse environments;Biosynthesis of antibiotics;Carbon metabolism;HIF-1 signaling pathway;Insulin s…	IPR022672;IPR022673;IPR019807;IPR001312;	Hexokinase, N-terminal;Hexokinase, C-terminal;Hexokinase, binding site;Hexokinase;	cytosol	Hs15553127	1786	G	[G] Carbohydrate transport and metabolism;
P16125	LDHB_MOUSE L-lactate dehydogenase B chain OS=Mus musculus OX=10090 GN=Ldhb PE=1 SV=2;	0	0	0	0	0	0	0	0	0	0	6.33571	5.66429	nan	nan	nan	nan	nan	nan	nan	nan	nan	nan	GO:0044281;GO:0044283;GO:1901360;GO:0044710;GO:0044711;GO:0032787;GO:0043436;GO:0046483;GO:1901564;GO:0016053;GO:0019637;GO:0006807;GO:1901576;GO:0051186;GO:0008150;GO:0008152;GO:0046394;GO:0019249;GO:0044763;GO:0019244;GO:0006753;GO:1901617;GO:1901615;GO:0019674;GO:0006732;GO:0006733;GO:0044249;GO:0034641;GO:0044699;GO:0006139;GO:0009987;GO:0006725;GO:0055086;GO:0006082;GO:0006089;GO:0046496;GO:…	small molecule metabolic process;small molecule biosynthetic process;organic cyclic compound metabolic process;single-organism metabolic process;single-organism biosynthetic process;monocarboxylic acid metabolic process;oxoacid metabolic process;heterocycle metabolic process;organonitrogen compound metabolic process;organic acid biosynthetic process;organophosphate metabolic process;nitrogen comp…	4;5;4;3;4;7;5;4;4;5;4;3;4;4;1;2;6;6;3;7;5;5;4;8;5;6;4;4;2;4;2;4;4;4;5;7;6;8;5;7;3;3;6;3;4;3;5;4;6;	GO:0031982;GO:0043209;GO:0016020;GO:0098589;GO:0043230;GO:0043231;GO:0044425;GO:0098857;GO:0044421;GO:0043229;GO:0043227;GO:0043226;GO:0044444;GO:0005737;GO:0005739;GO:0044464;GO:0005623;GO:0005622;GO:0044424;GO:0070062;GO:0098805;GO:1903561;GO:0045121;GO:0005575;GO:0005576;	vesicle;myelin sheath;membrane;membrane region;extracellular organelle;intracellular membrane-bounded organelle;membrane part;membrane microdomain;extracellular region part;intracellular organelle;membrane-bounded organelle;organelle;cytoplasmic part;cytoplasm;mitochondrion;cell part;cell;intracellular;intracellular part;extracellular exosome;whole membrane;extracellular vesicle;membrane raft;cel…	4;3;2;3;3;4;2;4;2;3;3;2;4;4;5;2;2;3;3;4;3;3;5;1;2;	GO:0051287;GO:1901363;GO:0000166;GO:0016614;GO:0016616;GO:0003674;GO:0005488;GO:1901265;GO:0003824;GO:0097159;GO:0016491;GO:0048037;GO:0004457;GO:0004459;GO:0050662;GO:0036094;	NAD binding;heterocyclic compound binding;nucleotide binding;oxidoreductase activity, acting on CH-OH group of donors;oxidoreductase activity, acting on the CH-OH group of donors, NAD or NADP as acceptor;molecular_function;binding;nucleoside phosphate binding;catalytic activity;organic cyclic compound binding;oxidoreductase activity;cofactor binding;lactate dehydrogenase activity;L-lactate dehydr…	5;3;4;4;5;1;2;4;2;3;3;3;5;6;4;3;	K00016	map00010;map00270;map00620;map00640;map01100;map01110;map01120;map01130;map04922;	Glycolysis / Gluconeogenesis;Cysteine and methionine metabolism;Pyruvate metabolism;Propanoate metabolism;Metabolic pathways;Biosynthesis of secondary metabolites;Microbial metabolism in diverse environments;Biosynthesis of antibiotics;Glucagon signaling pathway;	IPR001236;IPR011304;IPR018177;IPR015955;IPR001557;IPR022383;IPR016040;	Lactate/malate dehydrogenase, N-terminal;L-lactate dehydrogenase;L-lactate dehydrogenase, active site;Lactate dehydrogenase/glycoside hydrolase, family 4, C-terminal;L-lactate/malate dehydrogenase;Lactate/malate dehydrogenase, C-terminal;NAD(P)-binding domain;	cytosol	Hs4557032	669	C	[C] Energy production and conversion;
P06151	LDHA_MOUSE L-lactate dehydogenase A chain OS=Mus musculus OX=10090 GN=Ldha PE=1 SV=3;	1.38844	1.38008	1.26798	1.3408	1.02649	1.23395	1.01004	0.903485	0.894772	0.485029	0.485091	0.583836	0.89217	0.220861	0.69573	0.00158694	0.38498	8.39e-05	0.55334	0.00108207	0.77981	0.0564947	GO:0009167;GO:0044281;GO:0044282;GO:0009161;GO:1901360;GO:0044712;GO:0051716;GO:0044711;GO:0009199;GO:0009205;GO:0046034;GO:0046031;GO:0032787;GO:0019661;GO:0043436;GO:1901564;GO:0046128;GO:0009179;GO:0055114;GO:0046483;GO:0031668;GO:0009605;GO:0016052;GO:0016053;GO:0006163;GO:0019659;GO:0019320;GO:0009141;GO:0044283;GO:0009144;GO:0006807;GO:0046496;GO:1901576;GO:1901575;GO:0051186;GO:0006113;GO:…	purine ribonucleoside monophosphate metabolic process;small molecule metabolic process;small molecule catabolic process;ribonucleoside monophosphate metabolic process;organic cyclic compound metabolic process;single-organism catabolic process;cellular response to stimulus;single-organism biosynthetic process;ribonucleoside triphosphate metabolic process;purine ribonucleoside triphosphate metaboli…	8;4;5;7;4;4;3;4;7;8;8;8;7;6;5;4;7;8;4;4;4;3;5;5;6;6;7;6;5;7;3;7;4;4;4;5;5;6;3;7;4;1;2;4;5;4;6;2;6;3;7;5;5;4;8;5;6;9;4;4;6;7;6;2;4;6;4;2;4;6;7;4;4;5;4;5;7;8;7;4;6;6;3;5;4;8;5;7;3;3;6;5;4;6;3;3;4;5;4;5;4;6;	GO:0031982;GO:0031514;GO:0016020;GO:0043230;GO:0043231;GO:0005829;GO:0044424;GO:0044421;GO:0044422;GO:0042995;GO:0043229;GO:0005929;GO:0043227;GO:0043226;GO:0036126;GO:0044444;GO:0005737;GO:0005634;GO:0097223;GO:0005739;GO:0035686;GO:0044463;GO:0044464;GO:0005623;GO:0005622;GO:0070062;GO:0044441;GO:1903561;GO:0005575;GO:0005576;	vesicle;motile cilium;membrane;extracellular organelle;intracellular membrane-bounded organelle;cytosol;intracellular part;extracellular region part;organelle part;cell projection;intracellular organelle;cilium;membrane-bounded organelle;organelle;sperm flagellum;cytoplasmic part;cytoplasm;nucleus;sperm part;mitochondrion;sperm fibrous sheath;cell projection part;cell part;cell;intracellular;extr…	4;4;2;3;4;5;3;2;2;3;3;3;3;2;4;4;4;5;3;5;4;3;2;2;3;4;3;3;1;2;	GO:0016616;GO:0016614;GO:0003674;GO:0003824;GO:0016491;GO:0004457;GO:0004459;	oxidoreductase activity, acting on the CH-OH group of donors, NAD or NADP as acceptor;oxidoreductase activity, acting on CH-OH group of donors;molecular_function;catalytic activity;oxidoreductase activity;lactate dehydrogenase activity;L-lactate dehydrogenase activity;	5;4;1;2;3;5;6;	K00016	map00010;map00270;map00620;map00640;map01100;map01110;map01120;map01130;map04922;	Glycolysis / Gluconeogenesis;Cysteine and methionine metabolism;Pyruvate metabolism;Propanoate metabolism;Metabolic pathways;Biosynthesis of secondary metabolites;Microbial metabolism in diverse environments;Biosynthesis of antibiotics;Glucagon signaling pathway;	IPR001236;IPR011304;IPR018177;IPR015955;IPR001557;IPR022383;IPR016040;	Lactate/malate dehydrogenase, N-terminal;L-lactate dehydrogenase;L-lactate dehydrogenase, active site;Lactate dehydrogenase/glycoside hydrolase, family 4, C-terminal;L-lactate/malate dehydrogenase;Lactate/malate dehydrogenase, C-terminal;NAD(P)-binding domain;	cytosol	Hs5031857	642	C	[C] Energy production and conversion;
P09411	PGK1_MOUSE Phosphoglyceate kinase 1 OS=Mus musculus OX=10090 GN=Pgk1 PE=1 SV=4;	1.22393	1.27761	1.33621	1.14865	1.17702	1.20168	1.12093	0.992515	0.94829	0.535133	0.53262	0.505418	0.91912	0.0447707	0.79779	0.0133218	0.40992	2.38e-05	0.51382	0.000706205	0.868	0.0452603	GO:0009167;GO:0044281;GO:0009161;GO:1901360;GO:0044712;GO:0044710;GO:0009199;GO:0006733;GO:0009205;GO:0046034;GO:0046031;GO:0032787;GO:0043436;GO:1901564;GO:0046128;GO:0009179;GO:0046483;GO:0016052;GO:0006163;GO:0006165;GO:0009141;GO:0009144;GO:0006807;GO:0046496;GO:1901575;GO:0051186;GO:0019637;GO:0009150;GO:0008150;GO:0008152;GO:0044723;GO:0044724;GO:0044763;GO:0006753;GO:0006757;GO:0006732;GO:…	purine ribonucleoside monophosphate metabolic process;small molecule metabolic process;ribonucleoside monophosphate metabolic process;organic cyclic compound metabolic process;single-organism catabolic process;single-organism metabolic process;ribonucleoside triphosphate metabolic process;oxidoreduction coenzyme metabolic process;purine ribonucleoside triphosphate metabolic process;ATP metabolic …	8;4;7;4;4;3;7;6;8;8;8;7;5;4;7;8;4;5;6;7;6;7;3;7;4;4;4;7;1;2;4;5;3;5;5;5;6;4;6;7;6;2;4;6;7;2;4;6;7;4;4;4;7;6;5;5;4;8;5;6;3;6;5;6;3;3;4;3;4;5;4;6;	GO:0031982;GO:0016020;GO:0098589;GO:0043230;GO:0044424;GO:0044425;GO:0098857;GO:0044421;GO:0043227;GO:0043226;GO:0005737;GO:0044464;GO:0005623;GO:0005622;GO:0070062;GO:0098805;GO:1903561;GO:0045121;GO:0005575;GO:0005576;	vesicle;membrane;membrane region;extracellular organelle;intracellular part;membrane part;membrane microdomain;extracellular region part;membrane-bounded organelle;organelle;cytoplasm;cell part;cell;intracellular;extracellular exosome;whole membrane;extracellular vesicle;membrane raft;cellular_component;extracellular region;	4;2;3;3;3;2;4;2;3;2;4;2;2;3;4;3;3;5;1;2;	GO:1901363;GO:0000166;GO:0035639;GO:0017076;GO:0097367;GO:0003674;GO:1901265;GO:0032549;GO:0005524;GO:0043168;GO:0016301;GO:0003824;GO:0016772;GO:0016774;GO:0016740;GO:0032559;GO:0032555;GO:0032550;GO:0032553;GO:0043167;GO:0004618;GO:0030554;GO:0097159;GO:0005488;GO:0001883;GO:0001882;GO:0036094;	heterocyclic compound binding;nucleotide binding;purine ribonucleoside triphosphate binding;purine nucleotide binding;carbohydrate derivative binding;molecular_function;nucleoside phosphate binding;ribonucleoside binding;ATP binding;anion binding;kinase activity;catalytic activity;transferase activity, transferring phosphorus-containing groups;phosphotransferase activity, carboxyl group as accept…	3;4;5;5;3;1;4;5;6;4;5;2;4;5;3;6;5;6;4;3;6;6;3;2;5;4;3;	K00927	map00010;map00710;map01100;map01110;map01120;map01130;map01200;map01230;	Glycolysis / Gluconeogenesis;Carbon fixation in photosynthetic organisms;Metabolic pathways;Biosynthesis of secondary metabolites;Microbial metabolism in diverse environments;Biosynthesis of antibiotics;Carbon metabolism;Biosynthesis of amino acids;	IPR015911;IPR015824;IPR001576;	Phosphoglycerate kinase, conserved site;Phosphoglycerate kinase, N-terminal;Phosphoglycerate kinase;	cytosol	Hs4505763	832	G	[G] Carbohydrate transport and metabolism;
P17182	ENOA_MOUSE Alpha-enolase OS=Mus musculus OX=10090 GN=Eno1 PE=1 SV=3;	1.40826	1.39684	1.43521	1.12659	1.36933	1.03764	0.941421	1.06749	0.877452	0.422144	0.41868	0.498944	0.83332	0.0775574	0.6807	0.00137461	0.31596	4.54e-06	0.46417	0.00111959	0.81685	0.130795	GO:0080090;GO:0019222;GO:0009167;GO:0044281;GO:0009161;GO:1901362;GO:0071840;GO:0044712;GO:0044710;GO:0046128;GO:0010605;GO:0043207;GO:0009615;GO:0009199;GO:0044093;GO:0006733;GO:0048519;GO:0009205;GO:0060255;GO:0046034;GO:0046031;GO:0032787;GO:2001141;GO:0043436;GO:0051128;GO:0051707;GO:0051253;GO:0051704;GO:0009607;GO:0009605;GO:0044249;GO:0016052;GO:0006163;GO:0006165;GO:0051252;GO:0044707;GO:…	regulation of primary metabolic process;regulation of metabolic process;purine ribonucleoside monophosphate metabolic process;small molecule metabolic process;ribonucleoside monophosphate metabolic process;organic cyclic compound biosynthetic process;cellular component organization or biogenesis;single-organism catabolic process;single-organism metabolic process;purine ribonucleoside metabolic pr…	4;3;8;4;7;5;2;4;3;7;4;4;4;7;4;6;2;8;4;8;8;7;6;5;4;3;5;2;3;3;4;5;6;7;5;3;3;4;6;7;3;4;2;7;4;4;4;3;4;4;3;2;4;3;5;4;4;4;3;4;1;2;5;4;7;5;5;4;5;2;6;5;6;4;6;5;5;5;6;6;4;5;6;5;4;6;5;6;7;6;2;8;7;7;2;2;6;2;4;7;7;4;6;6;7;4;5;4;5;4;7;7;3;5;5;4;4;6;5;3;5;4;8;5;6;4;3;6;6;3;5;8;5;5;5;3;3;5;3;5;4;6;3;2;3;4;3;5;4;5;4;5;3;6;	GO:0031982;GO:0044445;GO:0043209;GO:0016020;GO:0043234;GO:1902494;GO:0043230;GO:0000015;GO:0043231;GO:0005829;GO:0044424;GO:0044425;GO:0044421;GO:0043229;GO:0043227;GO:0044444;GO:0019897;GO:0019898;GO:0005737;GO:0005634;GO:0005615;GO:0044459;GO:0032991;GO:0044464;GO:0005623;GO:0005622;GO:0071944;GO:0070062;GO:0043226;GO:0005886;GO:1903561;GO:0005575;GO:0005576;	vesicle;cytosolic part;myelin sheath;membrane;protein complex;catalytic complex;extracellular organelle;phosphopyruvate hydratase complex;intracellular membrane-bounded organelle;cytosol;intracellular part;membrane part;extracellular region part;intracellular organelle;membrane-bounded organelle;cytoplasmic part;extrinsic component of plasma membrane;extrinsic component of membrane;cytoplasm;nucl…	4;5;3;2;3;4;3;5;4;5;3;2;2;3;3;4;4;3;4;5;3;3;2;2;2;3;3;4;2;3;3;1;2;	GO:1901363;GO:0046872;GO:0003674;GO:0005488;GO:0003676;GO:0004634;GO:0003824;GO:0097159;GO:0046983;GO:0019899;GO:0016829;GO:0043169;GO:0000287;GO:0043167;GO:0044822;GO:0051020;GO:0003723;GO:0005515;GO:0016835;GO:0016836;GO:0046982;	heterocyclic compound binding;metal ion binding;molecular_function;binding;nucleic acid binding;phosphopyruvate hydratase activity;catalytic activity;organic cyclic compound binding;protein dimerization activity;enzyme binding;lyase activity;cation binding;magnesium ion binding;ion binding;poly(A) RNA binding;GTPase binding;RNA binding;protein binding;carbon-oxygen lyase activity;hydro-lyase acti…	3;5;1;2;4;6;2;3;4;4;3;4;6;3;6;5;5;3;4;5;5;	K01689	map00010;map00680;map01100;map01110;map01120;map01130;map01200;map01230;map03018;map04066;	Glycolysis / Gluconeogenesis;Methane metabolism;Metabolic pathways;Biosynthesis of secondary metabolites;Microbial metabolism in diverse environments;Biosynthesis of antibiotics;Carbon metabolism;Biosynthesis of amino acids;RNA degradation;HIF-1 signaling pathway;	IPR029065;IPR020809;IPR000941;IPR029017;IPR034390;IPR020811;IPR020810;	Enolase C-terminal domain-like;Enolase, conserved site;Enolase;Enolase N-terminal domain-like;Enolase-like superfamily;Enolase, N-terminal;Enolase, C-terminal TIM barrel domain;	cytosol	Hs4503571	860	G	[G] Carbohydrate transport and metabolism;
Q80VQ0	AL3B1_MOUSE Aldehyde dehydogenase family 3 membe B1 OS=Mus musculus OX=10090 GN=Aldh3b1 PE=1 SV=1;	0	0	0	0	0	0	0	0	0	0	0	12	nan	nan	nan	nan	nan	nan	nan	nan	nan	nan	GO:0044282;GO:0044248;GO:0034310;GO:0044237;GO:0070887;GO:0044699;GO:0006066;GO:0044710;GO:0071704;GO:0034308;GO:0044712;GO:0046164;GO:0046185;GO:0009987;GO:1901575;GO:0006950;GO:0008150;GO:0008152;GO:0042221;GO:0034599;GO:0009056;GO:0006979;GO:0055114;GO:0051716;GO:0006081;GO:0006067;GO:0033554;GO:0044763;GO:1901615;GO:1901616;GO:0050896;GO:0006068;GO:0044281;	small molecule catabolic process;cellular catabolic process;primary alcohol catabolic process;cellular metabolic process;cellular response to chemical stimulus;single-organism process;alcohol metabolic process;single-organism metabolic process;organic substance metabolic process;primary alcohol metabolic process;single-organism catabolic process;alcohol catabolic process;aldehyde catabolic proces…	5;4;7;3;4;2;5;3;3;6;4;6;5;2;4;3;1;2;3;5;3;4;4;3;4;7;4;3;4;5;2;8;4;	GO:0071944;GO:0043227;GO:0043226;GO:0005737;GO:0031982;GO:0016020;GO:0044421;GO:0005886;GO:1903561;GO:0070062;GO:0043230;GO:0005829;GO:0044464;GO:0005623;GO:0005622;GO:0005575;GO:0044444;GO:0005576;GO:0044424;	cell periphery;membrane-bounded organelle;organelle;cytoplasm;vesicle;membrane;extracellular region part;plasma membrane;extracellular vesicle;extracellular exosome;extracellular organelle;cytosol;cell part;cell;intracellular;cellular_component;cytoplasmic part;extracellular region;intracellular part;	3;3;2;4;4;2;2;3;3;4;3;5;2;2;3;1;4;2;3;	GO:0004030;GO:0003674;GO:0016491;GO:0016620;GO:0004029;GO:0003824;GO:0016903;	aldehyde dehydrogenase [NAD(P)+] activity;molecular_function;oxidoreductase activity;oxidoreductase activity, acting on the aldehyde or oxo group of donors, NAD or NADP as acceptor;aldehyde dehydrogenase (NAD) activity;catalytic activity;oxidoreductase activity, acting on the aldehyde or oxo group of donors;	6;1;3;5;6;2;4;	K00129	map00010;map00340;map00350;map00360;map00410;map00980;map00982;map01100;map01110;map01120;map05204;	Glycolysis / Gluconeogenesis;Histidine metabolism;Tyrosine metabolism;Phenylalanine metabolism;beta-Alanine metabolism;Metabolism of xenobiotics by cytochrome P450;Drug metabolism - cytochrome P450;Metabolic pathways;Biosynthesis of secondary metabolites;Microbial metabolism in diverse environments;Chemical carcinogenesis;	IPR029510;IPR012394;IPR015590;IPR016162;IPR016160;IPR016161;	Aldehyde dehydrogenase, glutamic acid active site;Aldehyde dehydrogenase NAD(P)-dependent;Aldehyde dehydrogenase domain;Aldehyde dehydrogenase N-terminal domain;Aldehyde dehydrogenase, cysteine active site;Aldehyde/histidinol dehydrogenase;	plasma membrane	Hs4502043	828	C	[C] Energy production and conversion;
P47740	AL3A2_MOUSE Aldehyde dehydogenase family 3 membe A2 OS=Mus musculus OX=10090 GN=Aldh3a2 PE=1 SV=2;	0	0.130723	0	1.67876	0	0.457357	1.27038	0.996953	0.834754	1.9096	2.29465	2.42683	8.17039	nan	7.91008	nan	16.9088	nan	2.13762	0.0042195	0.96814	0.948359	GO:0044281;GO:0044710;GO:0016101;GO:0055114;GO:0044707;GO:0000302;GO:0007417;GO:0006629;GO:0009888;GO:0006950;GO:0008152;GO:0034308;GO:0007422;GO:0050896;GO:0008150;GO:0033306;GO:1901615;GO:0008544;GO:0044699;GO:0032502;GO:0032501;GO:0006721;GO:0006720;GO:0060429;GO:0044255;GO:0006979;GO:0006081;GO:0048731;GO:0048856;GO:0006714;GO:0007275;GO:0006066;GO:0071704;GO:0009987;GO:1903173;GO:0044767;GO:…	small molecule metabolic process;single-organism metabolic process;diterpenoid metabolic process;oxidation-reduction process;single-multicellular organism process;response to reactive oxygen species;central nervous system development;lipid metabolic process;tissue development;response to stress;metabolic process;primary alcohol metabolic process;peripheral nervous system development;response to s…	4;3;7;4;3;5;5;4;4;3;2;6;5;2;1;6;4;6;2;2;2;6;5;5;4;4;4;4;3;7;4;5;3;2;5;3;3;3;4;3;5;5;3;	GO:0005783;GO:0005789;GO:0031982;GO:0031975;GO:0016021;GO:0016020;GO:0005777;GO:0098588;GO:0031967;GO:0031966;GO:0043230;GO:0043231;GO:0042579;GO:0005829;GO:0044429;GO:0044424;GO:0044425;GO:0044421;GO:0044422;GO:0019866;GO:0043229;GO:0043227;GO:0043226;GO:0044432;GO:0031224;GO:0031312;GO:0012505;GO:0044446;GO:0044444;GO:0019898;GO:0042175;GO:0042406;GO:0005737;GO:0031090;GO:0005634;GO:0005739;GO:…	endoplasmic reticulum;endoplasmic reticulum membrane;vesicle;envelope;integral component of membrane;membrane;peroxisome;bounding membrane of organelle;organelle envelope;mitochondrial membrane;extracellular organelle;intracellular membrane-bounded organelle;microbody;cytosol;mitochondrial part;intracellular part;membrane part;extracellular region part;organelle part;organelle inner membrane;intr…	4;3;4;3;4;2;6;4;4;4;3;4;5;5;4;3;2;2;2;4;3;3;2;4;3;4;3;3;4;3;3;4;4;3;5;5;2;2;3;5;5;4;3;1;2;	GO:0016620;GO:0004028;GO:0004029;GO:0016899;GO:0016614;GO:0050061;GO:0004030;GO:0003674;GO:0003824;GO:0046577;GO:0016491;GO:0052814;GO:0016903;	oxidoreductase activity, acting on the aldehyde or oxo group of donors, NAD or NADP as acceptor;3-chloroallyl aldehyde dehydrogenase activity;aldehyde dehydrogenase (NAD) activity;oxidoreductase activity, acting on the CH-OH group of donors, oxygen as acceptor;oxidoreductase activity, acting on CH-OH group of donors;long-chain-aldehyde dehydrogenase activity;aldehyde dehydrogenase [NAD(P)+] activ…	5;6;6;5;4;7;6;1;2;6;3;7;4;	K00128	map00010;map00040;map00053;map00071;map00280;map00310;map00330;map00340;map00380;map00410;map00561;map00620;map00625;map00903;map01100;map01110;map01120;map01130;	Glycolysis / Gluconeogenesis;Pentose and glucuronate interconversions;Ascorbate and aldarate metabolism;Fatty acid degradation;"Valine, leucine and isoleucine degradation";Lysine degradation;Arginine and proline metabolism;Histidine metabolism;Tryptophan metabolism;beta-Alanine metabolism;Glycerolipid metabolism;Pyruvate metabolism;Chloroalkane and chloroalkene degradation;Limonene and pinene deg…	IPR029510;IPR012394;IPR015590;IPR016162;IPR016160;IPR016161;	Aldehyde dehydrogenase, glutamic acid active site;Aldehyde dehydrogenase NAD(P)-dependent;Aldehyde dehydrogenase domain;Aldehyde dehydrogenase N-terminal domain;Aldehyde dehydrogenase, cysteine active site;Aldehyde/histidinol dehydrogenase;	mitochondria	Hs18603595	854	C	[C] Energy production and conversion;
P06745	G6PI_MOUSE Glucose-6-phosphate isomease OS=Mus musculus OX=10090 GN=Gpi PE=1 SV=4	1.22225	1.28999	1.29761	1.44414	1.15057	1.21839	1.08188	0.918397	1.14851	0.410376	0.354008	0.463892	1.00085	0.991149	0.82649	0.038327	0.3224	2.69e-05	0.39008	0.00105322	0.82578	0.11924	GO:0080090;GO:0019222;GO:0001701;GO:0007610;GO:0007611;GO:0009167;GO:0072359;GO:0061620;GO:0043524;GO:0044281;GO:2000117;GO:0009161;GO:1901360;GO:0044712;GO:0044710;GO:0046128;GO:0010605;GO:0002262;GO:0007498;GO:0009199;GO:0010466;GO:0048514;GO:0016310;GO:0043281;GO:0048519;GO:0046483;GO:0009205;GO:0001707;GO:0060255;GO:0046034;GO:0046031;GO:0032787;GO:0032268;GO:0030162;GO:0043436;GO:0009179;GO:…	regulation of primary metabolic process;regulation of metabolic process;in utero embryonic development;behavior;learning or memory;purine ribonucleoside monophosphate metabolic process;circulatory system development;glycolytic process through glucose-6-phosphate;negative regulation of neuron apoptotic process;small molecule metabolic process;negative regulation of cysteine-type endopeptidase acti…	4;3;8;2;4;8;5;8;6;4;9;7;4;4;3;7;4;3;5;7;7;4;6;7;2;4;8;5;4;8;8;7;5;6;5;8;3;4;3;4;3;5;5;6;6;7;4;3;6;5;7;3;7;5;4;4;4;4;6;4;5;4;6;5;2;3;3;3;6;4;7;7;5;4;1;2;4;5;3;6;5;5;3;5;3;7;4;6;5;6;5;5;5;5;6;4;5;4;6;6;3;7;6;2;5;4;5;5;4;6;5;7;2;5;7;2;2;5;4;2;4;5;5;5;6;7;4;7;5;4;5;4;4;7;7;6;4;4;6;4;7;3;4;5;4;8;5;6;8;4;4;8;6;6;2;3;5;6;4;4;5;4;4;5;5;5;7;6;4;6;3;5;8;6;3;4;4;3;4;4;3;5;4;5;4;5;4;3;6;	GO:0031982;GO:0031981;GO:0097458;GO:0043209;GO:0016020;GO:0098588;GO:0098589;GO:0031974;GO:0043230;GO:0042995;GO:0043231;GO:0043233;GO:0005829;GO:0044428;GO:0044425;GO:0044421;GO:0044422;GO:0098590;GO:0060170;GO:0043229;GO:0005929;GO:0043227;GO:0043226;GO:0005654;GO:0005737;GO:0031253;GO:0044446;GO:0044444;GO:0044441;GO:0044424;GO:0031090;GO:0005634;GO:0043005;GO:0044459;GO:0044463;GO:0044464;GO:…	vesicle;nuclear lumen;neuron part;myelin sheath;membrane;bounding membrane of organelle;membrane region;membrane-enclosed lumen;extracellular organelle;cell projection;intracellular membrane-bounded organelle;organelle lumen;cytosol;nuclear part;membrane part;extracellular region part;organelle part;plasma membrane region;ciliary membrane;intracellular organelle;cilium;membrane-bounded organelle;…	4;5;3;3;2;4;3;2;3;3;4;3;5;4;2;2;2;4;4;3;3;3;2;5;4;4;3;4;3;3;3;5;4;3;3;2;2;3;3;4;4;3;3;3;3;1;2;	GO:0016866;GO:0016860;GO:0003674;GO:0016861;GO:0003824;GO:0019899;GO:0048029;GO:0031625;GO:0016853;GO:0005515;GO:0005488;GO:0044389;GO:0030246;GO:0036094;GO:0004347;	intramolecular transferase activity;intramolecular oxidoreductase activity;molecular_function;intramolecular oxidoreductase activity, interconverting aldoses and ketoses;catalytic activity;enzyme binding;monosaccharide binding;ubiquitin protein ligase binding;isomerase activity;protein binding;binding;ubiquitin-like protein ligase binding;carbohydrate binding;small molecule binding;glucose-6-phos…	4;4;1;5;2;4;4;6;3;3;2;5;3;3;6;	K01810	map00010;map00030;map00500;map00520;map01100;map01110;map01120;map01130;map01200;	Glycolysis / Gluconeogenesis;Pentose phosphate pathway;Starch and sucrose metabolism;Amino sugar and nucleotide sugar metabolism;Metabolic pathways;Biosynthesis of secondary metabolites;Microbial metabolism in diverse environments;Biosynthesis of antibiotics;Carbon metabolism;	IPR035482;IPR023096;IPR018189;IPR001672;IPR035476;	Phosphoglucose isomerase, SIS domain 2;Phosphoglucose isomerase, C-terminal;Phosphoglucose isomerase, conserved site;Phosphoglucose isomerase (PGI);Phosphoglucose isomerase, SIS domain 1;	cytosol	Hs18201905	1060	G	[G] Carbohydrate transport and metabolism;
A0A0N4SUX5	A0A0N4SUX5_MOUSE Gamma-enolase OS=Mus musculus OX=10090 GN=Eno2 PE=1 SV=1;	0	0.582632	1.24638	1.29558	0	1.47235	1.07022	1.11315	2.03171	1.14036	0.835659	1.21196	1.51335	0.305015	1.53638	0.377211	1.162	0.643275	0.75633	0.36345	1.01522	0.962275	GO:0009167;GO:0044281;GO:0009161;GO:1901360;GO:0044712;GO:0044710;GO:0009199;GO:0006733;GO:0009205;GO:0046034;GO:0046031;GO:0032787;GO:0043436;GO:1901564;GO:0046128;GO:0009179;GO:0046483;GO:0016052;GO:0006163;GO:0006165;GO:0009141;GO:0009144;GO:0006807;GO:1901575;GO:0051186;GO:0019637;GO:0006139;GO:0009150;GO:0008150;GO:0008152;GO:0044723;GO:0044724;GO:0044763;GO:0006753;GO:0006757;GO:0042278;GO:…	purine ribonucleoside monophosphate metabolic process;small molecule metabolic process;ribonucleoside monophosphate metabolic process;organic cyclic compound metabolic process;single-organism catabolic process;single-organism metabolic process;ribonucleoside triphosphate metabolic process;oxidoreduction coenzyme metabolic process;purine ribonucleoside triphosphate metabolic process;ATP metabolic …	8;4;7;4;4;3;7;6;8;8;8;7;5;4;7;8;4;5;6;7;6;7;3;4;4;4;4;7;1;2;4;5;3;5;5;6;5;6;4;6;7;6;2;7;2;4;4;6;7;4;4;4;7;7;6;3;5;4;8;5;6;3;6;5;6;3;3;5;4;5;4;6;	GO:0031982;GO:0097458;GO:0043209;GO:0016020;GO:0000015;GO:1902494;GO:0036477;GO:0043234;GO:0043230;GO:0005829;GO:0001917;GO:0044424;GO:0044421;GO:0043227;GO:0043226;GO:0043025;GO:0043204;GO:0044444;GO:0044445;GO:0005737;GO:0044464;GO:0005623;GO:0005622;GO:0071944;GO:0070062;GO:0044297;GO:0005886;GO:1903561;GO:0005615;GO:0032991;GO:0005575;GO:0005576;	vesicle;neuron part;myelin sheath;membrane;phosphopyruvate hydratase complex;catalytic complex;somatodendritic compartment;protein complex;extracellular organelle;cytosol;photoreceptor inner segment;intracellular part;extracellular region part;membrane-bounded organelle;organelle;neuronal cell body;perikaryon;cytoplasmic part;cytosolic part;cytoplasm;cell part;cell;intracellular;cell periphery;ex…	4;3;3;2;5;4;4;3;3;5;4;3;2;3;2;4;4;4;5;4;2;2;3;3;4;3;3;3;3;2;1;2;	GO:0046872;GO:0003674;GO:0005488;GO:0004634;GO:0003824;GO:0016835;GO:0016836;GO:0043169;GO:0016829;GO:0000287;GO:0043167;	metal ion binding;molecular_function;binding;phosphopyruvate hydratase activity;catalytic activity;carbon-oxygen lyase activity;hydro-lyase activity;cation binding;lyase activity;magnesium ion binding;ion binding;	5;1;2;6;2;4;5;4;3;6;3;	K01689	map00010;map00680;map01100;map01110;map01120;map01130;map01200;map01230;map03018;map04066;	Glycolysis / Gluconeogenesis;Methane metabolism;Metabolic pathways;Biosynthesis of secondary metabolites;Microbial metabolism in diverse environments;Biosynthesis of antibiotics;Carbon metabolism;Biosynthesis of amino acids;RNA degradation;HIF-1 signaling pathway;	IPR029065;IPR020809;IPR000941;IPR029017;IPR034390;IPR020811;IPR020810;	Enolase C-terminal domain-like;Enolase, conserved site;Enolase;Enolase N-terminal domain-like;Enolase-like superfamily;Enolase, N-terminal;Enolase, C-terminal TIM barrel domain;	cytosol	Hs5803011	780	G	[G] Carbohydrate transport and metabolism;
Q9JII6	AK1A1_MOUSE Aldo-keto eductase family 1 membe A1 OS=Mus musculus OX=10090 GN=Ak1a1 PE=1 SV=3;	0.763238	0.659003	0.559015	1.5755	1.15685	1.10338	1.3412	1.37081	1.20837	0.765039	0.751765	0.745828	1.93601	0.0182742	1.97873	0.00111692	1.14202	0.18848	0.57715	0.000389259	1.02207	0.866447	GO:0044281;GO:0044282;GO:0044283;GO:0019853;GO:0019852;GO:0044710;GO:0044711;GO:0042840;GO:0006767;GO:0006766;GO:0032787;GO:0072329;GO:0043436;GO:0016052;GO:0016053;GO:0016051;GO:0016054;GO:1901576;GO:1901575;GO:0044712;GO:0008150;GO:0008152;GO:0044723;GO:0044724;GO:0046394;GO:0046395;GO:0042839;GO:0044248;GO:0044249;GO:0044699;GO:0009987;GO:0006081;GO:0006082;GO:0005996;GO:0042364;GO:0046365;GO:…	small molecule metabolic process;small molecule catabolic process;small molecule biosynthetic process;L-ascorbic acid biosynthetic process;L-ascorbic acid metabolic process;single-organism metabolic process;single-organism biosynthetic process;D-glucuronate catabolic process;water-soluble vitamin metabolic process;vitamin metabolic process;monocarboxylic acid metabolic process;monocarboxylic acid…	4;5;5;6;6;3;4;8;6;5;7;7;5;5;5;5;5;4;4;4;1;2;4;5;6;6;8;4;4;2;2;4;4;5;5;6;6;6;3;7;5;3;4;3;3;3;4;3;7;6;	GO:0031982;GO:0016020;GO:0098589;GO:0043230;GO:0005829;GO:0044424;GO:0044425;GO:0043227;GO:0043226;GO:0044421;GO:0044444;GO:0098590;GO:0005737;GO:0045177;GO:0044459;GO:0016324;GO:0044464;GO:0005623;GO:0005622;GO:0071944;GO:0070062;GO:0098805;GO:0005886;GO:1903561;GO:0005615;GO:0005575;GO:0005576;	vesicle;membrane;membrane region;extracellular organelle;cytosol;intracellular part;membrane part;membrane-bounded organelle;organelle;extracellular region part;cytoplasmic part;plasma membrane region;cytoplasm;apical part of cell;plasma membrane part;apical plasma membrane;cell part;cell;intracellular;cell periphery;extracellular exosome;whole membrane;plasma membrane;extracellular vesicle;extra…	4;2;3;3;5;3;2;3;2;2;4;4;4;3;3;4;2;2;3;3;4;3;3;3;3;1;2;	GO:0008106;GO:0016614;GO:0016616;GO:0004033;GO:0004032;GO:0003674;GO:0003824;GO:0016491;GO:0047939;	alcohol dehydrogenase (NADP+) activity;oxidoreductase activity, acting on CH-OH group of donors;oxidoreductase activity, acting on the CH-OH group of donors, NAD or NADP as acceptor;aldo-keto reductase (NADP) activity;alditol:NADP+ 1-oxidoreductase activity;molecular_function;catalytic activity;oxidoreductase activity;L-glucuronate reductase activity;	7;4;5;6;8;1;2;3;6;	K00002	map00010;map00040;map00561;map00930;map01100;map01110;map01120;map01130;map01220;	Glycolysis / Gluconeogenesis;Pentose and glucuronate interconversions;Glycerolipid metabolism;Caprolactam degradation;Metabolic pathways;Biosynthesis of secondary metabolites;Microbial metabolism in diverse environments;Biosynthesis of antibiotics;Degradation of aromatic compounds;	IPR020471;IPR018170;IPR023210;	Aldo/keto reductase;Aldo/keto reductase, conserved site;NADP-dependent oxidoreductase domain;	cytosol	Hs5174391	637	R	[R] General function prediction only;
P28474	ADHX_MOUSE Alcohol dehydogenase class-3 OS=Mus musculus OX=10090 GN=Adh5 PE=1 SV=3	1.05387	1.06267	1.073	0.957463	1.08514	1.00953	1.01005	1.05833	1.1671	0.853777	0.801042	0.868037	0.95692	0.288726	1.0144	0.759791	0.79098	0.00046062	0.77975	0.00942241	1.06007	0.361841	GO:0003013;GO:0044281;GO:0044282;GO:0044707;GO:0044712;GO:0044710;GO:0043207;GO:0009617;GO:0018193;GO:0016101;GO:0051707;GO:0010033;GO:0055114;GO:0003008;GO:0019538;GO:0003016;GO:0032496;GO:0051775;GO:0044267;GO:1901575;GO:0044260;GO:0065007;GO:0065008;GO:0006629;GO:0008015;GO:0017014;GO:0043412;GO:0036211;GO:0008150;GO:0008152;GO:0034308;GO:0018198;GO:0050896;GO:0006950;GO:1901615;GO:0044248;GO:…	circulatory system process;small molecule metabolic process;small molecule catabolic process;single-multicellular organism process;single-organism catabolic process;single-organism metabolic process;response to external biotic stimulus;response to bacterium;peptidyl-amino acid modification;diterpenoid metabolic process;response to other organism;response to organic substance;oxidation-reduction p…	4;4;5;3;4;3;4;4;7;7;3;4;4;3;4;4;5;3;5;4;4;2;3;4;5;7;5;5;1;2;6;8;2;3;4;4;3;2;2;6;5;2;4;4;5;3;4;4;8;5;5;3;2;3;5;4;8;6;3;4;3;4;3;5;5;6;3;7;5;	GO:0031982;GO:0043230;GO:0043231;GO:0044424;GO:0044421;GO:0043229;GO:0043227;GO:0043226;GO:0005737;GO:0044444;GO:0005739;GO:0044464;GO:0005623;GO:0005622;GO:0070062;GO:1903561;GO:0005575;GO:0005576;	vesicle;extracellular organelle;intracellular membrane-bounded organelle;intracellular part;extracellular region part;intracellular organelle;membrane-bounded organelle;organelle;cytoplasm;cytoplasmic part;mitochondrion;cell part;cell;intracellular;extracellular exosome;extracellular vesicle;cellular_component;extracellular region;	4;3;4;3;2;3;3;2;4;4;5;2;2;3;4;3;1;2;	GO:0016620;GO:0018467;GO:0046872;GO:0004029;GO:0004022;GO:0016614;GO:0016616;GO:0008270;GO:0003674;GO:0005488;GO:0003824;GO:0031406;GO:0033293;GO:0046983;GO:0016491;GO:0043168;GO:0043169;GO:0043167;GO:0005504;GO:0042802;GO:0042803;GO:0008289;GO:0043177;GO:0005515;GO:0051903;GO:0036094;GO:0016903;GO:0046914;	oxidoreductase activity, acting on the aldehyde or oxo group of donors, NAD or NADP as acceptor;formaldehyde dehydrogenase activity;metal ion binding;aldehyde dehydrogenase (NAD) activity;alcohol dehydrogenase (NAD) activity;oxidoreductase activity, acting on CH-OH group of donors;oxidoreductase activity, acting on the CH-OH group of donors, NAD or NADP as acceptor;zinc ion binding;molecular_func…	5;7;5;6;6;4;5;7;1;2;2;5;6;4;3;4;4;3;4;4;5;3;4;3;6;3;4;6;	K00121	map00010;map00071;map00350;map00625;map00626;map00680;map00830;map00980;map00982;map01100;map01110;map01120;map01130;map01200;map01220;map05204;	Glycolysis / Gluconeogenesis;Fatty acid degradation;Tyrosine metabolism;Chloroalkane and chloroalkene degradation;Naphthalene degradation;Methane metabolism;Retinol metabolism;Metabolism of xenobiotics by cytochrome P450;Drug metabolism - cytochrome P450;Metabolic pathways;Biosynthesis of secondary metabolites;Microbial metabolism in diverse environments;Biosynthesis of antibiotics;Carbon metabol…	IPR014183;IPR013149;IPR002328;IPR011032;IPR013154;IPR016040;	Alcohol dehydrogenase class III;Alcohol dehydrogenase, C-terminal;Alcohol dehydrogenase, zinc-type, conserved site;GroES-like;Alcohol dehydrogenase, N-terminal;NAD(P)-binding domain;	cytosol	Hs11496891	693	Q	[Q] Secondary metabolites biosynthesis, transport and catabolism;
O08749	DLDH_MOUSE Dihydolipoyl dehydogenase, mitochondial OS=Mus musculus OX=10090 GN=Dld PE=1 SV=2	0.63642	0.687773	0.826164	0.959308	1.03417	0.834207	1.04583	1.06795	0.863855	1.22072	1.41494	1.40866	1.31498	0.0500021	1.38472	0.0326686	1.88077	0.00177522	1.35823	0.0172955	1.05303	0.596718	GO:0048469;GO:0061732;GO:0009167;GO:0044281;GO:0009161;GO:1901360;GO:0044710;GO:0044711;GO:0000003;GO:0048869;GO:0007369;GO:0009199;GO:0022900;GO:0048515;GO:0016310;GO:0051704;GO:0019725;GO:0009205;GO:0048468;GO:0032787;GO:0007281;GO:0003006;GO:0007283;GO:0007286;GO:0043436;GO:0055114;GO:0046483;GO:0043648;GO:0044703;GO:0044702;GO:1901564;GO:0043603;GO:0044707;GO:0009790;GO:0019538;GO:0006163;GO:…	cell maturation;mitochondrial acetyl-CoA biosynthetic process from pyruvate;purine ribonucleoside monophosphate metabolic process;small molecule metabolic process;ribonucleoside monophosphate metabolic process;organic cyclic compound metabolic process;single-organism metabolic process;single-organism biosynthetic process;reproduction;cellular developmental process;gastrulation;ribonucleoside trip…	5;6;8;4;7;4;3;4;2;4;5;7;4;4;6;2;4;8;4;7;4;3;6;5;5;4;4;7;3;3;4;5;3;5;4;6;6;4;5;4;6;4;3;7;4;4;5;4;4;5;2;3;4;4;3;7;1;2;5;7;3;4;5;8;3;5;5;5;5;6;5;3;4;4;6;3;7;6;2;4;6;2;2;3;3;2;4;6;5;4;5;4;6;7;5;4;4;4;7;5;6;4;6;5;5;5;8;5;4;4;4;4;2;3;8;4;5;2;3;6;5;4;6;7;6;4;3;3;3;5;4;4;6;	GO:1990234;GO:0031974;GO:0044433;GO:0031981;GO:0043209;GO:0044437;GO:0043234;GO:1902494;GO:0099503;GO:0043227;GO:0042995;GO:0045254;GO:0043233;GO:0043231;GO:0044428;GO:0044422;GO:0043229;GO:0005929;GO:0031988;GO:0043226;GO:0005654;GO:0044429;GO:0030141;GO:0097708;GO:0045239;GO:0031982;GO:0044446;GO:0005773;GO:0044444;GO:0043159;GO:0012505;GO:1990204;GO:0001669;GO:0031410;GO:0005634;GO:0097223;GO:…	transferase complex;membrane-enclosed lumen;cytoplasmic vesicle part;nuclear lumen;myelin sheath;vacuolar part;protein complex;catalytic complex;secretory vesicle;membrane-bounded organelle;cell projection;pyruvate dehydrogenase complex;organelle lumen;intracellular membrane-bounded organelle;nuclear part;organelle part;intracellular organelle;cilium;membrane-bounded vesicle;organelle;nucleoplasm…	5;2;4;5;3;4;3;4;6;3;3;4;3;4;4;2;3;3;5;2;5;4;4;4;4;4;3;5;4;4;3;3;4;5;5;3;5;5;5;2;2;3;4;3;5;2;4;1;4;	GO:0051287;GO:0034604;GO:0034603;GO:1901363;GO:0016620;GO:0000166;GO:0003674;GO:1901265;GO:0004738;GO:0043544;GO:0004148;GO:1901681;GO:0003824;GO:0097159;GO:0016491;GO:0043168;GO:0043167;GO:0016667;GO:0016668;GO:0033218;GO:0048037;GO:0016651;GO:0005488;GO:0050662;GO:0050660;GO:0036094;GO:0016903;	NAD binding;pyruvate dehydrogenase (NAD+) activity;pyruvate dehydrogenase [NAD(P)+] activity;heterocyclic compound binding;oxidoreductase activity, acting on the aldehyde or oxo group of donors, NAD or NADP as acceptor;nucleotide binding;molecular_function;nucleoside phosphate binding;pyruvate dehydrogenase activity;lipoamide binding;dihydrolipoyl dehydrogenase activity;sulfur compound binding;ca…	5;7;6;3;5;4;1;4;5;4;6;3;2;3;3;4;3;4;5;3;3;4;2;4;5;3;4;	K00382	map00010;map00020;map00260;map00280;map00620;map00630;map00640;map01100;map01110;map01120;map01130;map01200;	Glycolysis / Gluconeogenesis;Citrate cycle (TCA cycle);"Glycine, serine and threonine metabolism";"Valine, leucine and isoleucine degradation";Pyruvate metabolism;Glyoxylate and dicarboxylate metabolism;Propanoate metabolism;Metabolic pathways;Biosynthesis of secondary metabolites;Microbial metabolism in diverse environments;Biosynthesis of antibiotics;Carbon metabolism;	IPR012999;IPR006258;IPR023753;IPR004099;IPR016156;	Pyridine nucleotide-disulphide oxidoreductase, class I, active site;Dihydrolipoamide dehydrogenase;FAD/NAD(P)-binding domain;Pyridine nucleotide-disulphide oxidoreductase, dimerisation domain;FAD/NAD-linked reductase, dimerisation domain;	mitochondria	Hs4557525	1001	C	[C] Energy production and conversion;
Q9D0F9	PGM1_MOUSE Phosphoglucomutase-1 OS=Mus musculus OX=10090 GN=Pgm1 PE=1 SV=4;	1.43953	1.4945	1.44331	1.07748	0.977851	1.02217	0.936721	0.977172	0.971718	0.491539	0.566135	0.601865	0.70305	0.000214355	0.65922	2.19e-05	0.37912	1.65e-05	0.57511	0.000303567	0.93765	0.111994	GO:0009314;GO:0044699;GO:0044710;GO:0071704;GO:0044238;GO:0019318;GO:0008150;GO:0008152;GO:0044723;GO:0009628;GO:0005975;GO:0005996;GO:0050896;GO:0006006;GO:0044281;	response to radiation;single-organism process;single-organism metabolic process;organic substance metabolic process;primary metabolic process;hexose metabolic process;biological_process;metabolic process;single-organism carbohydrate metabolic process;response to abiotic stimulus;carbohydrate metabolic process;monosaccharide metabolic process;response to stimulus;glucose metabolic process;small mo…	4;2;3;3;3;6;1;2;4;3;4;5;2;7;4;	GO:0015629;GO:0043229;GO:0043228;GO:0043227;GO:0043226;GO:0005737;GO:0070062;GO:0005856;GO:0043230;GO:1903561;GO:0031982;GO:0043232;GO:0044464;GO:0005623;GO:0005622;GO:0005575;GO:0005576;GO:0044424;GO:0044421;	actin cytoskeleton;intracellular organelle;non-membrane-bounded organelle;membrane-bounded organelle;organelle;cytoplasm;extracellular exosome;cytoskeleton;extracellular organelle;extracellular vesicle;vesicle;intracellular non-membrane-bounded organelle;cell part;cell;intracellular;cellular_component;extracellular region;intracellular part;extracellular region part;	6;3;3;3;2;4;4;5;3;3;4;4;2;2;3;1;2;3;2;	GO:0003674;GO:0005488;GO:0016868;GO:0016866;GO:0043169;GO:0000287;GO:0043167;GO:0004614;GO:0046872;GO:0003824;GO:0016853;	molecular_function;binding;intramolecular transferase activity, phosphotransferases;intramolecular transferase activity;cation binding;magnesium ion binding;ion binding;phosphoglucomutase activity;metal ion binding;catalytic activity;isomerase activity;	1;2;5;4;4;6;3;6;5;2;3;	K01835	map00010;map00030;map00052;map00230;map00500;map00520;map00521;map01100;map01110;map01120;map01130;	Glycolysis / Gluconeogenesis;Pentose phosphate pathway;Galactose metabolism;Purine metabolism;Starch and sucrose metabolism;Amino sugar and nucleotide sugar metabolism;Streptomycin biosynthesis;Metabolic pathways;Biosynthesis of secondary metabolites;Microbial metabolism in diverse environments;Biosynthesis of antibiotics;	IPR005841;IPR005843;IPR005845;IPR016066;IPR005846;IPR016055;IPR005844;	Alpha-D-phosphohexomutase superfamily;Alpha-D-phosphohexomutase, C-terminal;Alpha-D-phosphohexomutase, alpha/beta/alpha domain II;Alpha-D-phosphohexomutase, conserved site;Alpha-D-phosphohexomutase, alpha/beta/alpha domain III;Alpha-D-phosphohexomutase, alpha/beta/alpha I/II/III;Alpha-D-phosphohexomutase, alpha/beta/alpha domain I;	cytosol	Hs21361621	1134	G	[G] Carbohydrate transport and metabolism;
P47857	PFKAM_MOUSE ATP-dependent 6-phosphofuctokinase, muscle type OS=Mus musculus OX=10090 GN=Pfkm PE=1 SV=3	0	0	1.03981	0.843375	2.10665	1.6056	2.98324	0	0	1.26739	1.63871	0.515211	1.4604	nan	2.86902	nan	1.09677	nan	0.38228	nan	1.96454	nan	GO:0090087;GO:0032024;GO:0008104;GO:0051046;GO:0051047;GO:0051049;GO:0009167;GO:0061621;GO:0061620;GO:0044281;GO:0044282;GO:0009161;GO:0065003;GO:1901360;GO:0044712;GO:0044710;GO:0009132;GO:0060249;GO:0046879;GO:0009199;GO:0006073;GO:0006733;GO:0048518;GO:0006112;GO:0033036;GO:0019725;GO:0009205;GO:0051050;GO:0046034;GO:0046031;GO:0032787;GO:0045184;GO:0090276;GO:0090277;GO:0043436;GO:0046128;GO:…	regulation of peptide transport;positive regulation of insulin secretion;protein localization;regulation of secretion;positive regulation of secretion;regulation of transport;purine ribonucleoside monophosphate metabolic process;canonical glycolysis;glycolytic process through glucose-6-phosphate;small molecule metabolic process;small molecule catabolic process;ribonucleoside monophosphate metabol…	5;6;4;5;4;4;8;6;8;4;5;7;5;4;4;3;6;5;6;7;6;6;2;5;3;4;8;3;8;8;7;4;5;5;5;7;8;4;4;3;4;9;5;4;5;6;7;4;7;7;4;6;4;7;5;9;4;3;4;5;2;7;6;4;4;6;4;3;3;4;2;2;3;7;5;5;4;6;6;3;1;2;4;3;5;5;5;4;5;7;6;5;5;8;5;6;9;5;3;6;4;2;5;6;3;6;4;3;7;6;2;4;4;5;6;6;7;5;5;4;4;6;4;2;4;4;4;3;7;4;7;6;4;5;4;7;8;5;7;7;4;6;6;4;7;5;5;4;8;5;6;6;5;6;5;3;5;5;5;5;4;4;4;3;5;4;4;6;3;2;3;3;3;4;5;5;6;6;5;3;5;4;5;4;5;6;3;	GO:0097223;GO:0098590;GO:0005945;GO:0031982;GO:0031514;GO:1902494;GO:0098589;GO:1990234;GO:0043230;GO:0043234;GO:0005829;GO:0044425;GO:0044421;GO:0044422;GO:0042995;GO:0005929;GO:0043227;GO:0044424;GO:0044444;GO:0044441;GO:0016020;GO:0005737;GO:0097228;GO:0036126;GO:0044459;GO:0061695;GO:0016324;GO:0032991;GO:0044463;GO:0044464;GO:0005623;GO:0005622;GO:0045177;GO:0071944;GO:0098805;GO:0070062;GO:…	sperm part;plasma membrane region;6-phosphofructokinase complex;vesicle;motile cilium;catalytic complex;membrane region;transferase complex;extracellular organelle;protein complex;cytosol;membrane part;extracellular region part;organelle part;cell projection;cilium;membrane-bounded organelle;intracellular part;cytoplasmic part;ciliary part;membrane;cytoplasm;sperm principal piece;sperm flagellum;…	3;4;6;4;4;4;3;5;3;3;5;2;2;2;3;3;3;3;4;3;2;4;4;4;3;6;4;2;3;2;2;3;3;3;3;4;2;5;3;3;1;2;	GO:1901363;GO:0000166;GO:0035639;GO:0019900;GO:0019899;GO:0097367;GO:0048029;GO:0005524;GO:0003674;GO:0005488;GO:0043167;GO:0032549;GO:0017076;GO:0043168;GO:0016301;GO:0043169;GO:0003824;GO:0016773;GO:0016772;GO:0016740;GO:0032559;GO:0032555;GO:0046983;GO:0032550;GO:0032553;GO:0008022;GO:0042802;GO:0042803;GO:0046872;GO:0030554;GO:0005515;GO:0097159;GO:0019200;GO:0030246;GO:0003872;GO:0001883;GO:…	heterocyclic compound binding;nucleotide binding;purine ribonucleoside triphosphate binding;kinase binding;enzyme binding;carbohydrate derivative binding;monosaccharide binding;ATP binding;molecular_function;binding;ion binding;ribonucleoside binding;purine nucleotide binding;anion binding;kinase activity;cation binding;catalytic activity;phosphotransferase activity, alcohol group as acceptor;tra…	3;4;5;5;4;3;4;6;1;2;3;5;5;4;5;4;2;5;4;3;6;5;4;6;4;4;4;5;5;6;3;3;6;3;7;5;4;6;4;3;5;	K00850	map00010;map00030;map00051;map00052;map00680;map01100;map01110;map01120;map01130;map01200;map01230;map03018;map04152;map05230;	Glycolysis / Gluconeogenesis;Pentose phosphate pathway;Fructose and mannose metabolism;Galactose metabolism;Methane metabolism;Metabolic pathways;Biosynthesis of secondary metabolites;Microbial metabolism in diverse environments;Biosynthesis of antibiotics;Carbon metabolism;Biosynthesis of amino acids;RNA degradation;AMPK signaling pathway;Central carbon metabolism in cancer;	IPR015912;IPR000023;IPR022953;IPR009161;	Phosphofructokinase, conserved site;Phosphofructokinase domain;ATP-dependent 6-phosphofructokinase;ATP-dependent 6-phosphofructokinase, eukaryotic-type;	cytosol	Hs4505749	1587	G	[G] Carbohydrate transport and metabolism;
